# Supplementary material for: Characterization of candidate genes involved in halotolerance using high-throughput omics in the halotolerant bacterium Virgibacillus chiguensis
Source: PLoS One. 2018 Aug 9;13(8):e0201346. doi: 10.1371/journal.pone.0201346 (PMC6084883; doi:10.1371/journal.pone.0201346)
Supplement: S1 Dataset — (TXT) [file pone.0201346.s001.txt]

>NODE_1_length_26593_cov_257.203674
CCTGCTTTAGCAGGTGGTCGTTTAAGTTATGAAGTAAACTAATCTTCAATTGGTAAGGAAGAATATTTAGGAGTGAAACAATGGGAAAAGAAGATGTGAAATCTGTTTTAGAGGCTTGGAAACTAGTTGAATCTTTGTCTCCAAGCGAGGTAAAGGGTATTGGAGAAGTGATTAACAAAAATCGATTTTTAGACGGGAAAAAGCAACGTAAAACTGAACAAATTAGTTTATCAGAAAAGCCATGGGAGCAGGTGAAATTAAAAGAGTCTAGTAAGGAAAACCTACAATTTCGCTATTATTTGGGATGCTTTCAACAATATAAACTAGTTGAGTATTTACGTAATTTACTGCAAAATAATGATGAACTTATCAACAAAGATAAAACAATTCTATTTAGCTTTTCCTTCTCGATTGATCAAAATGGGGAGTACATAAAGGGTTCAATTTTTGTTCCTATTTTAATGTATGCAACTAAGATAATGAGTAAAAAAGCTCATATAGCATATGATGAAATGAAGACAGCATTTGATGATAAATTACAATTATTTGAAGACAAAGTAGATGCCATTTTTAAAGGTGGAGTGGATCAACATTCGCTCTACAAAGCTTTAGATACATATCGACAGTATTTTTTTCTACTAGAAAACCAATTACACTATGTGGAGAAAGAAATCATAAAAGAAGGCAGTAGTGGTCAGAGTAGTTTCAACAGCTTCTTTTTAAAAGATTTAGAAAATATTATTCAAAAAGGAACTAACGATACTTTATATAAGTTTATCGAAGGGGTAGATTCTAATAGGATCATTATCGATGAAAATAGAAAGGTTATAGAAGAAATATTACAGCCTAAATATTTACCGAATAGTAGATGGCCTTCTAAAGTCGAACATAGGTTGTCTTTGATGCAACAGGTTGCAGTTAACCAAATTATAAACATGAATGAAAAAGTGCATTCAGTTAATGGACCTCCGGGAACAGGGAAAACAACTTTATTAAAAGATATTTTTGCGCATATCATGGTTGAAAGAGCAGAAGCCATGATTAAATTAGGAGATCCAACAAAAGCGTTTCAAAAGTTGAAAACCCTTCAATTAGAAGGCTACAATTATCCAATCTATGAGATGGAAAAATCAATTAGAAATTATTCAATGGTTGTAGCTTCAAGTAATAATGGTGCAGTAGAAAACATTTCTAAAGACCTTCCAAAAGAAAGGGAAATTATTCGTAAAGTTGACGAAAAGGATGAGTTTAAAGCATTTGAAGAACTTTATGCTGATGAGGCAAAACAGTTAAATATGTACCCAATTGCTGCTAAAGAGTTAATAGGTAATGATGAAAAGGCGTGGGGATTGTTTTCTGCTGCAATGGGAAAAAAGGAAAATATATCGAGCTATTATAATAAACTTTATAATAAAGATGAGGATAGTTTTATAAATCAATTAGAACAAGATAGTAAAAACATTGACATGTCTAATTGGAAAGACGCTGTTAATGATTTTCAAGCAACACTAAGATCTATTAAAGTAAAGAAAAAAGAACTACAATTTATATGCGATCAACGTAAATTTATTAATAATTTAAAAATTGAATTAGATAAAACGGAGAAAATTATATTAACTATAGAAGAGAAAGAGAAAAAAATAGAAGAAAAACTAGAAAATTTCCAAGAGAGAAAAGCATTATTAGAAGAAGAATTTGAAACAGTTTCAAGAGAAGGGCTTTTGAAGAGAGTAATTAGAAAAGTGCTTGGTAAAAAGAATACGCAAATATTACAGTTAGAAGATGACTTACTAGATATTAATGAAAAAATTCAGAAAGAAATAGATAATTTACATCAATTAACCTTAAAAAAGTATGTAGCACAAGAAAGTATGTTGGATAATAAAAATAAAATAGATTACTATTATCATGTAATGGAAAAATATGAAAATCAAAATTTAGTGCTACCTGATGAGAAATATTGGAGTAGTTCTGCATACGATTATAGGCAAGAAAAAGCAATTTGGATCACAGATGAATTAAACTATGAAAGAGGATTGTTATTTTTAAAAGCAATGAAGATTCATAAGTTGATATTAATATTTAACTATAAAGCGATAAAAGCTAACCTCCGTTTATTAAATTATCGAAATCAGTTAGATTTAAACCAGAGTGAACATAGACGATACTTGGAATATGCTTGGCAAGCTGTTCATTTGATAACGCCATTAATAAGTACTACTTTTGCAAGTTTTAGTTTGATGTACAAAGGGGTAAGCAAAGATTTTATTGATTATTTGTTTATTGATGAAGCTGGGCAAGCTAGTCCACAGCAAGCAGCAGGAGCATTATGGCGTTCCAAAAATGCTATTGTAGTTGGAGATCCACTTCAAATAGAACCAGTCGTAACTATTGATCAAACAATTCTAGGAGACATTAAAAAATACTATAATGTGGATTCTATTTATATTGATAAAGGATCCTCTGTACAATCTATTGCTGATAATGCAAATAGATTTGGAGTATATAATAAGTATGGACAGTGGGTTGGAATTCCTTTATGGGTTCATAGAAGGTGTTCAAGTCCAATGTTTACCATCTCTAATGAAATTGCTTATGATAATAAAATGGTCTTAGCTAAAAAGGAAAAGCTTGGAGAAAGCGCATGGTTTCATTGTATAGGTAGTGCAATTAATCGCCAATTAGTAAAAGAACAAGCATACTTTGTTGCGGAAAAGATCGCCTCACAATGGAAAAATGGTATAGAGCCACCAGATATATATGTAATCACTCCTTTTACCGCTGTTAAAGACGGTATTAAGAACATTGTAAGAGCACGCTTAAAGCAAGAAGGTATTCCAAATCGAAGTATAAGTAGCTGGATCATTAAATCAATTGGAACCGTTCATACATTTCAGGGTAGGGAAGCAGATATTGTTTATTTTGTAGCTGGAACAGATGAAAAAAGCGATAGCGCTGCCAATTGGTCATGCTCTAAGCCTAATCTAATTAACGTGGCTGTGACAAGAGCAAAAGAAGAATTTTACATGGTAGGGGATTATAAACGCCTTTCAAAAAAAGAATATTATAGCACCATAGCAAGAAATATTGGTGAAGTTTACAATCTTGAAAATAGTAGGTATGTAATTAAGAAATAGTTAACGCTCTTATTATGATAACATGAAATTATAGAAAAGAAGCTTGTTTTATAAAATAAGAATATTAAATCCCCACACGCTATAAGTGGGGATTTAATAGCTATATACGTTTTGTTCAATAAACTTTTGAAATCTTTGAGAGGGGTTTTTGGATGAAGGAAAGCAGCATAAAAAAAGGCATGCTATATGCAAAGAAAATTCTTGAAATGGAGAACTTAAAGGTAAGTGAAGAACAGACTAATTTAGTCAGAGAAAGCTTAAATGGAGAAATTTCTCACGATCAATTTATTAAAAAAGCTTTAGAGTTAGCAAATGAAAGTATAACCCAATCAAAATAATACCATGAAGGTGATAGATATGTCTTATTGAACCTCTTGTGACTTTGGTTATAAGGGGTTTAAAACTAGCTAGTTACAAAACCTCAAATGCCGTTTCTATATTTTTAGAAATATAATTCTTATTAAAATTTCTGTGTTTGACAAACAGCATATTCCATAGCTTCTAACAAGGATTCAACAGCCTCCTTGCTAATTGGTTCCCCAGAAAAATTTAATCCATCAGCGTTTTACAAATCCTCTTTAATCTTTTCCATTCTTTTAGCAATATATCTCTCGTCTTTTTCGGTTAGTTTATTCCAATTATCATTTCTGTTGTCTGTCCTACCTAGTAAGTAGTCTACATATACATCGTAGAAATCAGCTAAATTGTTTTAGTGTATCGTAATCAGGTCGTCTAGTCCCTTGTTCATAATTCGCTAATTTACCTCTAGAAGCAGTTTAATATTGAATTATATTTTTTGTTTTCTTAAACAAGTCGTTTTTTAACGTTTTTTCACCTTTAATTATCATTATAGGAAATAAAGTGTTTCTAGCCTGTAAAGGACGCAAGATGTTTTCTGTTGTTGGAGGTTGAAGCTAGTATACATCAAAAATAATTGATTGTAGAGGAGACAAATTTCGTCAAAAAGTATCTAAATGGTATTACACCACAAAAGCTTGGCTCTATTGAAGATGAGATAGCCCCCTTGTTTATATTTAGCGAAAAACAACGCTGCGTATTATGGTTTATCAATCGATGAAAATTTTTTTGAAAAAAGCAAACGATTCGTTTCCTTGATCAAAAGCTATCTATTTAGATAACCCAATACCCAAATTTTTGTTTTAAGTATTTAAGTTCTGTTGTCGAACCGAATTTACCGTGTGCTTAAAGGAAAAAACAAGATCAAATATTCAAAAATTTTATTAAAATATGTGCATTTATGAGATTACCCCAAACGGAGTTTTTAATGCAGAAAAGCAAGTAACTAAAAATGATAGGGCAGTCCATCTATTCATTTTGCATATGTTAAGAAGAGGGGGAGATTTCATGACGAAGCAAAATGAAAAGAAGCGTCCAAAGAGAAAAAGTCATTTAAAGCTTGGAAAGGAAACGTTTGGCGACATGCCAATGGAAGAATGTTTCCGAAAAGCATTTGAACCCTATTTCAATCCAGATAAAGCAAAGAGCACTTATTTAAGCAGGCTTGAATAAGCCTCCTTTTTTTCAGATGGACAAGCACGTATCTACTTTACTGTCCATTATAAATCAAAAATTATACGAATAAAGCAAATATTTAACGAGGCAGTGTTTGAAAATGCAACATGTGCATTATTAAGAATACCTAGGAGTGTATACTGACCCACTTTATCAAAAGATGAAACGTTTACAGGTTGGAGGAAAGCCTTCAATGTGGTGAAGCATGTATTACGTATACAAAGTTCAATTTGTACGAACTTACGTCCTAGGAAAATTCATGGATGCTATTCCAATTTAGACAAGTGTTATAAAAGAGTGTGTGAGGTGTAACGAATGGGTGGAGGAAACCTTAAAAAGTATAGTTGTAAAGGCTATAAATTATGCTATAGGACAGGGATAAATTGAGTTTGGAATTTATTTGGCCTGCTTGCAAATCTTATATCTATGCCTGATTCCTGTGAAATTAAAAAACTGCTGAAAACCTAGCGACTTACATGAATTAATGCAGCATGATTGGAGTGTATAAATGCCACTCTAATTATATCATTGACATTTATAGATATTCTTTTTAGTGAAATAATTATAAAAATTTAATCACCTATTGCTTAAATTTCTTCATCTTTGTTAGAATTTTAGTGTAAATAAACAATATTTCTTTTATTTAATATTTAATGGAATTGGTCTGCTTGTTGCACGCTGACAATCGAAGAGAGAATATGTGAAAATTCTTACAGCAAGAATTTTTGAGATTATAACCGCAGACTTAATTCTGTTTTCATCACATGAAAATTGACACTTTATTGACTGGTTAATTTGACAAAAAATAAAAAATACTCTTAAATCAATCCTTATCCATGTTATCGTGGAATAACTTACAGAAATAGAGTGATTTAGTTGAAAAAATTTTGAAGTTAGCTTTAATTGGAACACTGTTGCTAGGTTTGATAGCTATTCCTGTGCAAAGCATATCTGCACAAAGCCAATCAGGACACAGTCAAGAAATTATGCTAGAACAAACCAAAAAAATAGCTGATTCTTACATTAAATTTCAAAATTTTCTTTTCATACAGACCAAGTAAAAGAGCATGCTAAAGCGTGTGGTGTAAAACTATTAAATAGATACGAACTAGAACAATTCATTAACTTCTCCACAGGATTTTATCGAATTTGTAGCAAAGAGTAAAATGCCTTCTCAGAGTGAAACAACACTTGTTTTTTGTTCAATTAAAAATAAACCATTATATTTAACTCGGTACCAAAAGCACGATCAATCTGATTTAAAAAGGGTGTTAAAAGAAGGTTTAAATGCTGGTGGCGTATCCCTGTTTTATCTATCAAACGATACTATGTCTACGGATAATGAGGTAGAAATGGGGAATTATTTTAAGACGTTTGGTATAGATGTTATTGATGGATTTAGTTATAACGAAATTAGTGATACAATTACATCTAATAGGGAAATGATCCCGTATCGTCTTAGTAAATATGCCCCGCCTATTAGTGATGTTGCCGAAAGAGATGGTGGTAGGGGGACGGCTTATGAAATGAAAAACGCTATCACTACTTTCCATGGATTTGATGAATTCAGCTTTTTTTTTGCTAATCAAGAGATTGTAGGAAGTAACTTGTTAAAAGACAATACAAAGGTGAAGAAAAGCTTAAAAGTTGGTTATCAATATGATTGGCAAGAATCCTTTGGGATTATTGCTTGCGATTCCGATTATAAGGTAGTGTTTGTAAATGAACTTTGTGAACTACTCACCACTTAGCTTCGCTTGAAGTGGGAGCTTCTCATTTCCACGACGAAAGCAACCTTTCGTCTCCATGAGCGTTACTTCGGGAAGTTCCTGCCCTAGATGTCCGACGAATCGGAGTTTCTTTCGTACCTTGGATATTTTACGCATGGAAGGATTCGCTTGGTTTTCGCATTATTAGTTTCTCCATGCAACCTCATATATCCAGTTTTCAAAGAACACTTCATGCTCTTATGGTAACATGCGTTCGGTCAATTAGCACGTCTAAAGACGTACTTGACCGAAAGCCAATTCATCTCCACCTTACCGCTGGGATTTCACCCTTCACACGCTTGAAGATGGAGACTTCTTGGCTAAAAACGTTAAAAGGTCACCGAATGCAAGTATTGTAGATAGAAAGGTGTTTACAAAGGCGTTATTGTCAAAAGACGATGTTTCAAAGGTTGCTGTTTTTCATAATCATCCTTCAGGCATACCTGAACCAAGTCCTGAAGATAAACAAATTACCAAAGGTCTGAAAGAGGTATCGGAAAAACTGAATATACAGTTTTTAGATCATTTTATTGTCGGAAAAGAAAGTGTTTATTCATTTGCAAAATATATTCCTGAATATGTATGTAGAAATGAAGATTATAGCAGTTTTGTTCAAAAACAGGCTAAGATAAAAAGAGGTAACCAAATGGCATTTGAGCTGGAATTATGAGTGAGAAAGAGGGAGAAATATCTAAATGGGAAACATACTAATCTTAGCCGAAAAACCAAGTCAAGGAAAAGCTTATGGCGATGTGTTTCAAAATGTAAGCAAACGAGACGGGTATCTGGAAGTGCAAGATAGTCGTTTTTTTAATGGAGAAAAAGCATATATTACTTGGGGATTTGGTCACTTAGTGGAGCTTGTGCCTCCTGAAGCATATAATCAGAGTTGGAAGAAATGGGATTTGAATAAGTTGCCTATTATGCCTGAGGCGTTTCAGTTTCAAGTAGCCAAAGATAAGCAGAAACAATTTCAAGTGGTGAAGCGTTTATGCAACCAAGTGAAAGGAATTATTATCGCTACAGATAGTGACAGGGAAGGAGAAAATATTGCAAGAAGTATTTTGCAACAAGCTGGTGCAAACCATAAACCGATAAAACGATTGTGGATCAATTCTTTGGAAGTCGAAGAGATTGAAAAAGGATTGAAACGCTTACAAGATGGCAATAACTACATTGCTTTGTATAAAGAAGCACAAACAAGACAGTATAGTGATTGGTTAGTTGGCATGAATGCTTCTCGTTTATACACATTGCTTTTGCAAAAGAAAGGGTTACAAGGGGTATTTAGTGTTGGGCGCGTACAAACACCAACGCTCTATTTGATTTATAAACGTCAAGAAGAAATTGCAAACTTTACGTCCCAGCCATTTTTTGAGCTCGCAGGAAATGTGACGGTGCATGAGCAAAGCTTTGAAGCTAAACATAATCAGCGCTATGATACCAAACAAAAAGCGATGGATATTTTACAGTCCCATAGTATTCAAGAAGGTGAGCAGGATGGGAAAGTAAAAGAACTAGAAAAGGCATAAAAGAAAACGAGAGCTCCGAAGCTGCACTCTTTATCTACTTTACAAACAAAGATGAACAAACAACGGAAGTATAGTCCATCGATGGTGCTAGAGATTGTTCAAGGGTTGTATGAAAAGAAATTGGTCACTTATCCTCGAACGGACTGTCACTTTATTACAGAGAATGAATTTGCTTATGTGAAGCAAAACTTGACTGCCTATCAACAGTCTTTAGGTATTTCTTTTTCTGTGAAGTATCCAGCAGCAAGAAAAGCGTACGTGGATAGCTCGAAGGTACAAGAGCACTACGCCATCATTCCAACCAAACAAGTTCCACAGCTGGAACGTTTGACAGAAAAAGAAAGGGATGTGTATCGAGAAATTTTAGCGACAACCTTGGCCATGTTTGCACCCGATTATGAATATGAAGAAACAAAAGTAATCATTGATGTGCGAGGGTTAAGCTTTTATAAAACTGGAAAAGTAGAAAAGAATCGAGGATGGAAGGTATTATTTCCACAGGAAAAACAACAGAAGCAAAAGGAACAACCTGCGCAGCTTCCTGCCATGAAGCAAGGCGATGCTTGCATGGTCGATGTATTTATAAAAGAAGGAAAAACGCAACCTCCCAAACCGTTTACGGAGGGAAATTTAATTCAGGTGATGAAACATGCAGGGAAGGACGTCGAGGATGAAGAAGCAAAGCATATTTTGAAACAAAAGGAAGGCATTGGAACAGAGGCTACTAGGGCAAGTATTATTGAAACGTTAAAACACCAGCAGTATATTGAAATAAAGAAAAATGTGGTGTACGTAACATCAAAAGGGAAAACCCTTTGTCAAGCTGTAGATGGGACATTGCTAGCTAGTCCAGAAATGACAGCAAAATGGGAAACTTACCTAGCAAAAATAGGGAGAAAGGAAGGCTCTCAGGATAAATTTGTAGCTAATATAAAGAAATTCGTTACTTATTTATTGGAACAAGCACCTAATCAAGTAGCAACGCTAAACGGTGAAATCAACCAGGTATCAGAGCAATCCTATGTTGGTGATTGTCCCATGTGTCAAACCGGTAAATTGCAAGATAAGGGAAAATTTTACGGATGCAGTGGCTATCAAGAGGGGTGTACATTTAGCCTGCCTAAAACGATGTTAACGAAGAAGTTGCCGCAAACAGCTGTTCAATCTCTTTTAAATGGGAAACGAACGAATTTGATTAAGGGATTTAAAAGTAAGAAAGGGAAGAAGTTTGATGCGTATTTAACGTTGGATTTAGAAGGGAAAATAACCTTTGAATTTCCGAAGAGGACAGCGAGAAAACAGTAGTAAGAAAGCCTATTCCTTTTTGGGATAGGCTGGAATTAATTTATTAAGTGTCCTGTGGATTATCTAGGTGTTACCGAATTTTCTAGTGGTTATTTTAAAGTCTGCACCTTTATTCTTAGCTATACCAGGTGATAACTTATATTTCTGTGGCTTCTTCTACTCCAAAGAATTTTGTTTTCTTGATAGCTAAGTAAACACATACAGAACCAAGCATATGGCATCCGATTGCTAGTTAGATAATTTGCTTTTTTTGGTGTGGCTTTGCAAGCACATGGCCTGGTTTCCACTGGTTAAAGGTGATCGACCTAAGTTTTTTGGATCCGTAAATGCAACGTCAATTCCAGTATCTTACGTTTTCTTTGTTTGCATAGCAGTCAGTTTTTCTTTGAATTATTCTGATGTGGGTGGCGCGATAGCAAGATATCTTGATAAAATAGATTCAAAGACAAATAATGAATCGATTAATATACGCGTTAATGAGGGAGAACAATGAAAACAGCAGTAAAAATAATTACAATGGTTTTATACCTTTTTACTCTAAATTATCTAACTGCAGTATTTGAAATACCAAGAAATATATATTTTATTATTTTCGGATTTCCTATAACTTTAGGTGGAGTATTTCTAATAGAATATTTATTTAGAGATAAAATATAAGCGCTCTTACTACAAAACCATCTTCTGTAACTAGGAAACGAGTTACATGAAGGTGGTAATTTTGGTGTAGACACAAATTTCGTAATTGGTATAATTAGGTAAAAAAGACAGGTGAATATGAGAATAACTTCTTTGAGGAAATTTTAGCCAAGGTAGTTTTCTTATTAACGCAACTTAGTCACATAAGTAACGAGGAGGATTTCAACTTGTACAGAGTAGTCATTATTTTATTAGCTATATGTTTATTAATTACGTCATTATCACATTTATTCTTTAATTATGAACTGTCTAATTGGGTGGAATACGCAAACCTTATTATTGTTTTGATTCTAGTAATAGATTTATTCAAAGACTTATTTAAAAAGAAAAAAGAAAACTAAATTTTACTCCACATCCGGTGGCATAAAATTAACATAAGTGGCTCTCTTTTGCTCAAAGCCCACAGCCTTATATAAATATCTGGTACAAATTTTAGCGGTCATTTCTCGCAGTTGATATGGCGTATATTCCCAAACCCCGGTTTTATTTTTATGCTGCCACTTATATGTGATTTTGCCAATCCTTTTAATATCCAAATGGTATTGGCTATACAGTTGCCTTTTAGTGGCAGCTAAATCTATTCCAATGAGTCTAATGGCTTCATCCGTAAAGTCCAGATAAAAGTCGGGATCGTGAAAACCATCAAAATATTGTTGTTCGTGTTTAAATACAGCTATTGCAAGAGGCATAGCTATAAAGTTCACAGCGAGTTGTTTGAGTTCTCTATTCATTTTATCACCTTTTAGAACGTTTGTTCTTATTATAAGTAACTAATTAATTTTTATCAATTACAATAAATGGTATATGTAAAGTATGAAGCAAATTAACGTGGTATCATTTTCGTAAAATATGGACCTTGAGTAAGATAATGGAGAGGAATATGTAAAAGTGAATAGAAAACTAAATATTTTGATGTTTTATAATACAGTTTTTCATATAAACAATTTTATTCTGATCCTACTTGTATATCTCTTTGGATTAAATAGCATTGCAGCTCTGTGGCTTTTTACCCCTTTTATCTCTATTCTCTTTACAACTTCAATGATAGAGAATTCAAAGAAGATACTAAGTGGAACGGTTAGGAAATTGTCCATTATAGATTTTCTGTCACGGTGTTTTATTTTATTTTTTAATTTTTTTGCACTAAGTAACTTAGTTCATATCCCATATATTTATCTATTTGGTGTAGGCATCATTTTCATGATGATAAATATTTATGTTGAAGTGAGGATGAAAAAGCTGTTAAGTCATATTCAACAAAAAGATGTAGAAGGGGGTTCCTTAACAAAGGAAGAATTTAATGATTTGATTGATGATTACGTTAATGATAAATCTTCTAGTGAAACTAGTAAAAGTGTTCAATCTATTGTTTATATGGGGTATTCTAACGTTTTAATAATTGTATTAGTAATTGGAGGCATTATATCGTTTGATTTATTCGGAGTAAAAAACAGGTGGATTGTTCTTTTAATTGTATTTCTATTTTTGGCGATTTATTTATATTTAACAGCAATAAAGATTAGATCTTATTATAACGATAAAAAAAGAATAAAAGCAATAAATATAAGAGATAATATCACGCTTGTAGTAGGATTATCAATCATCTATATATTGCACGGAGTGGTTTATATCGGGGAATCAACCTTTAATTTCTTTGGTATTTTTCTGGCTTGCGCATTCTTTTTGCCAACCTTTAAAACAAATCAAGCGATTCGATCTAATTTTTATAAAACAAATAAAAATAAACATAAGTAAAAACTCAGGATGAAAATCGTGTTTCTAAACATTCAATACATAGCAAGCTTTTGCTCATAATAAAAACACCTCCTGCAATCATAATCGAGACGAGTTAAAGGCATGTGGTGATCTTTGTAAGAAAAGAAAGATTTCAATTGTTACAATTAGGGAAAAAGGAGGTCGTTAACATTGAAAGAGGGTTCTATACAAACGATTCTAGGAAATGGTACTTTTATTATATGTGCGTTTTTAACTGTTAAATTAAGCGGTAGAACCTTGCTAGAAAGTTTTATAGTATCTTTAATGGCGTGGGGCATTTTCAAATTAGTGACATCCAAGAAAATGAAATTATAATTTTTAAGCTAGTGATTGTTTTACTACTTCACATCCCACGGCACAAAATAACATAAGTTGCCCTCAATGGTAGGTGAACATGATACACGTTTTTCGCTAGTTTTTAAACATTATGTTGATAAAACTAGATACCCCTGCCTATTTTAGATGAAAAAGCTTATTCATTTATGTATAGGGCTGGGTCAAACCACCCGTTGAACGGGTGGTTTGTAATTATATGTTGTATTATATTTAGAATGCGTCTTGTATGCAATCAAAAACGTTTTTGAAGCTTTTTACACGCTATAATTCTAAATCATGATTCTTTGTACTTTTTGGATCGCTTATTGCCTTTTCATTCATATTCATGAAACGTTCTAAACGTTTAGACTCTTCTTGTATTCTTTGAGTAGCAAACTGAGTAAACTTAGCTATATCACTATTAGCTAGTATATTTACATATTCCGCCTTGTCTTCTGCTCTTATAATTAATGGAGGACTCCCTTTTTCAAGTAGCGAATAATTCATTAACATTCGACCTGTTCGGCCATTACCATCAGAAAAAGGATGTATGCGTTCAAATTGGATATGAAAGTCACCAACAACACTTATTATATCTTTCTGTGATTGTGCGTGTTTCAACTGGTAATTCAAGTTATCTACCCATTGTTTCATTAATGTAGGAGTTTCCCGGGGGCTTGCTGTAGGGAATTCAGCCCCCAAAATAGCATTCTCTGATTGTTTAAATTGTCCTTTATCTACTAATAAGCGATCCGTTAGTCTTTCATGTATGTCCTTAATAACGGTAATAGACATCTCTACTCCATTTGCAACATGATCAATGACATATCTAAATGCTTCTCGATGGTTTTCTATTTCAAAATATTCTCTTTTTGAAGTGTTTCCTGGTATTGTATCGTGAAGAATAATGGAAACTGTATCAGCTAAACTAATTGTGTTCCCCTCTATTGCAGATGAATGATGAGCCAACCTCACTAAGACATCTTGTAAATACTCATCAGTTAAAATGTATTTTTTACTTTTTTTCATATGTTACACCACCTTGTATTCATATTTACAAGCCTAACTCCAATTCAATTCTTCTATCTGTATCACTAACTCTAGGGTTTCGATCAATATTGTCGGAATGCCATCTCCGTCCGTATCAGGTTTTACTGGATCTGTTCCCATTCTTATTTCTTGTAAGGATGTGATACGAATAAAACTTTTCATTTCAACAATTTTTATTATCACAATTATACTATTAGGAGGTTGTGTTGTGAACTCAAACCATGAAGATTTTGATGATGAAACAATTCGTAAAGCTGAAGAATCATAGGCGTAAAACAGGTTCTTTCCAAAGTTCGTTGATTCTATATATTATAATTTGTTAGAATAAACACAACGCTTATCAATCGAAAGGGTGTTTTAGATGGATGAACTAATCAAATTACTTGATAAAAATTTGATTTGTAAAAGTACTAAGATATCGACGGATTCTATTTATTTCTATGTTGAATCCACTCGAAAAAATTGCACATGCCCCAATTGTCAAATGGTATCTTCCAGAACTCACTCACGCTATAAGCGAAGTTTTCAGGATTTGCCTATCCAAGGGAAAAAGGTAATTATCACGCTGATGAATCGAAAGATGTTTTGCGATAATCCATTATGTGATCGAACAACGTTTGCTGAGTACTTTTCCTTTATCGATTCTAAAGCCAAAAAAACTAGAAGATTAATAGAGACAATTATCGATATATCGCTGCCACAAAGCTCTGTGTCAGCCTCATCCTATCTGACTCGACATATAGCCGATGTTAAAAAAAGTACGATTTGTAATTACCAAAAAAAAAACGAACCAATCATAAATAAAGAGAAAAAAATTGCTGTTTGTATCGATGATTTTGCTCTAAAAAAGAGAAAAAGTTACGGTACGATAATGATTGACCTGGATAACGGCAGAGTTATTGATGTGATAGATTCAAGGGACAGAGATGACGTTGTTGCTTGGCTTTCACAATTTACAAATTTAAAGTACGTTTCAAGGGACGGTTCCCCTACATATGCTTCCGCTATTCGAGAAACTCACCCAAATGTTCATCAAATTAGCGACCGTTTTCATCTAGAAAAAAATTTAACGGATGCAGTCACCCTGTGCATTTATAAAATATTATCTGGTAGGGTTACTATTCCTTTGACGAAGGAAAAGGGAATGATGAATCAACTATTAGGAAATAAACCGTCGCGATGCGATAAAATCCTGTTGGTCAAGTCCTTAGCTTCTCAAAGAAGAACATTACAAGAAATCAGATCATTAACAGGATGCAGCATTCAAACCATTCGAAAATACATAAAAATGGACGAAGAGAACATCCCTAAAAGTTCAAATGATAAACGTGGACAAGAACACAGAGAAGTTATCAAAAAAACGATGGCTAAAGTTGAGAAAGTAAGAGCATTACATGATAAGGGGTACAGTGTGAGACAAATAACAGATAAGACTGGTCACACAAAGCAAACAATTAAAAACTACTTATCTCCCAATTTCAACCCATTCATGGTCGATATGGTGAGCAACGCCCAGGTAAACTATCCCCTTTTAGAAAAGAAGTCATTTCCATGCGTTCCAAAGGAGTTCTTTATAAAGATATTCATAAATCTATCGCTAAGAAAGGATATACCGGTTCTCAAGCCGCGATAAGGCAATTCATAGCAAAAGAAAAAAGGCTCCAAAAAGATGTAGAAGACTATGACGACGCCGGTTCAAGTGAAATCATAGAAAGAAAATGGCTCTTGAAGTTACTTTATAAACCATTAGAGAAAGTTAAACAACTCACTGACGAACAAGTACAGAATGCTTTCCGTAAATATCCATTATTTAAACAACTTTATGATTTAGTTTGGAGTTTTAAATCAATTCTTCTTTCCGGACAAAGAGAAAAATTACATACTTGGATTAACAAGGTACAAACTCTTGAGTTAACTAAATTAAACAGTTTTCTGAACGGCTTGAAAAGGGATATAAATGCAGTAGAGAATGCATTTTTATTCTCTTATAGTAATGGGCTGGCCGAAGGCAGTGTCAACAAGTTAAAAACCATCAAACGTATCATGTATGGCAGATTTAGCTTTGATTTATTACGAAATAAATTATTACTACTTGAATCACGCAAATTCAACTAACAATTACGCTTACGTAATAACAGGTATAAACATATTATTTTAACAAAAATAATATTGAAATAGTAGTGTTTTTTTAGATAATTATATATGTTAAAATTAGGATATAGAGTTAATTAATGGAATTAAGCTATCTCATGTTAAAAGTAAGTGTTTTTTCCTGTATAAAACTACTATTTTCCTGTATTGAATTCTATAGTTGTGGTATTAATATTTGATGGTTGAATTTGTTTTATATTTAGAATTATAAAATATGGTACACTACTTAGCAGTTTATTTAAAATACTTTAAGGAGGGTTTAAATTTTTTGCAGGGGGTAATTTATACAGCATACGCTTACCTTTATAAGCAAGGTGGCAAATGATAAGAACAGTTAAGTTTAAGGTTCCAATTAATTCTAGAATTCTTTAAAAACCAAGGAGGAAATTTGAATGAAAAAAGAGTCTTTATCTGTAAAAATGGAAAATATATCTGCAGAAGAACTTTCTTTCGAAGAAATTCAAGAAATAGACGGTGGCTGGTTGCCGTTGGCGTTGGGTGCTACTAAGCTGGCAAAGGGAGGCGCTATCATTGCTGGTGCAAATGAAGTATATAAATTTGGTCATGGGGTTGTAGATGGTTGGAAAGCTGCTGGTAAAAGATAATAGTGGAGGTATAACATGTCTTTATTAAATAATGAGATTAATTTATTATCAGAAAAAGAAATGATGGAAATCCATGGAGGATCTGATCTATCTACAGACCTTGGTAGAGCTGTTGGATGGGGGCTAAGAGTTTGGGGGGATCTTGGAAAGAGTACTTGGGAAGAATGCAAGAAAAGGGGGATTAAATCTCGTAGAGATTGTTAATTAATAAAAAAACTTCCTATATAGGAAGTTTTTTTATTAAATACATGCATTAATTTTTATCATATTTCGTATTTAATTTATTTTTATTAAGTATGAAGTAAATCCCAAGACATAGCATTCCACCAAAAGCAGGGAAATTAAAGTTCTTATAAAAAAGCAAATCAATAAAAAAAACAGTAGATAATAAAATTACCAAAAATCTAACAAAATATTTTCTTTTGAAAAAAAAGTTTAAAATACTATTGATTAAATTCATTAAAGTCACCATTTCTTATATAATTATTATTCATAAAATATAACACAAAATATTTAAAAAATCTATAGTTAAAATAAATTATACAGTTTAGGTGGAAGATCATGAAAAAGTTTTCTTTTATTATGCAAAGTGATTTAAAAGATTGTGGTCCAGCATGTCTTGCTATGATAGCTAAGCATTATGGACTTTCTATACCCATTTCCAAAATTAGAGAGGTAGCAGGCACAGATTTGAAAGGCACAAATATAAAGGGACTTTTAGAATCAGCTGAAAGATTGGGGTTTGAAACAAAAGGTGTTAAAACCACTAATTCTAAGTCATTATATGACATTCCTTTACCAGCAATTGCACACTTTAATTTGCCAAATGGTTTATTACATTATATGGTTGTTCATAAAGTAAAGAAAGATAAAATATATGTGGCTGATCCGGCTAAAGGACTTGTAACTTATTCAATAAAAGACTTTTGTAAAATTTGGACGGGGGTTCTAGTTCTACTCATTCCTGGACAAAGTTTTACAAAAGGCAGAGTATCGCAAGGAACATTTGTTAGATTTTTATTCTTATTAAAGCCACAGCGTCATTTATTATTGCCTATATTTTTAGCTTCTATCTTTTTTAATATTTTTGGATTACTAGGAGCGTTTTACTTTAAATTCTTAATAGATGATATTGTAACCAGCCAATTACTCCAAACATTACATATAGTTTCTATTGGAGTTATTATGCTGTATGTTTTTAAAGTAATACTTTCTTATATTAGGACTCATTTAATTTTGTATTTGAGTAGAAGAATTGATGTTCAATTGATGCTTGGATATTATCGTCATGTAGTGGGATTACCTATGAATTTTTTTGAAACAAGAAAAGTAGGAGAAATTGTTTCTCGTTTTATGGATGCAAGTAAAATACGTGACGCATTATCAACGATAACAGTTACATTAATGATTGATACACTAATGGTTATTTTAGGAACGATTTTATTATACATACAAAGTCCAATGTTATTTAGTGTTACCCTTTTACTTATTCCTTTCTACATTGGTGGCATTTTAATATTTCATAAACCATATCAAAATATTAATCGTAAAGAAATGGAAAGTAATGCAAAGTTAACGACATATTTAGTAGAGTCGTTAACTGGAATTGCAACTGTAAAATCTTATAATGCTGAAAAAGAAGTTTTTTATCAAACTGAACATCGTTTTGTGAATTTATTAAATCATGTTTTCAAAAGGGGAATGCTATCTAATTTACAAGATTCTGTAAAAATAGGGCTTGAATTAGTTGGTGGTACAGCAATTCTTTGGGTTGGTGCTATACAAGTTCTGAATGGAAATATGACTATTGGACAATTAATAACATATAATGCACTTTTAGCATATTTTTTAAATCCAATTGAAAATTTAATAAGTATTCAACCAACTATGCAATCTGCATTAGTTGCAAGTGAACGATTAAATGAAATTTTTGATTTAGATCCAGAAAGAGATGAAAAAGAATATAACAAAGTCTCCCCTAAATATCTATCTGGTAGTATTTCTTGTTATAATGTTACATTCCGTTATGGTACGCGAAAAAATGTTTTAAATGATATTAGTTTTTCTATCGTACCTGGAAATCAGGTTGCTTTTGTAGGAGAAAGCGGCTCTGGAAAAACTACTGTTTCAAAGCTGTTAATGGGATATTATGAACCCCAGCAAGGAGATATTTATTATGACTCTTATCATGTGAAAGAATTAAATAAGATAGCTTTACGTAATCGTATTGCATATGTTTCCCAAGAATCATTTTTCTTTAGTGGTTCAATTTATGATAATTTACGATTTGGATTAGAAGATCAAATTACATTGAAAGAGATCATACAAATATGTAAAGATGCAGTTGTTCATGATTTTGTTAGTGAATTACCTTTACGTTATGAAACTTTTTTAGAAGAAAACGCATCAAACTTATCAGGAGGACAAAGGCAACGTTTAGCAATAGCAAGAGCTTTATTAAAGAAACCAGATATTTTAATTTTAGATGAGGCAACAAGTAATTTAGATTCTACAACCGAAAAACTTATTGTAGACATGTTGAGGGAATTAAGAAATAAAGGAATAACGGTTATTATGATTGCCCATAGGTTAAGTACAATTCAATATGCAAACCAAATTTTTGTAATGGAAAAAGGAAAAATCATAGAGCAAGGTTCTCATGAAGAATTATTTTTATATAAAGGAGAATATTATCGGCTTTGGAAAAAACAATCAATTCATCTAGATACTTACTCAATAAGAGGTGATCAAGATTGACAAAAATTTATTCTTTTAACGAAGTAACCGATAGTGTAGAATTATTAGAAAAAAAACCACCTCGATTTATTGCTGTATTATTATGTTTTCTTTTCCTATTCTTAATATGTTTTATAATTTGGGCAATTTATGGAAATTTTGAGGTGGTTAGTAAAGGAACTGCAATGGTAGAAAGTAAATCAGATGTAAGTGTATCTCGAGCTCAAGTTCAGGGGATTGTAGATACAGTTCATGTTAGTTCAGGAGATGAAGTAAAAAAGGGAGATATTTTACTTTACTTAAAGAACCAAGAATTAGGAGATGGAAAAAAGGAAACAATTAAAGCGAAAAAAGATGGAGTTGTACAATTTCCTTCAATCATACAGCAAGGTAATTTAATTGATTCTGGTCAAGAGATTGTTTCAATTATTCCAAAAGAAAAGGAAAAAAAGGTGAAAATTTTACTATCACCGCAAGAAAGAAACGGAATTAACAAAGGTGATAAAGCTCAATACTCATTTAAATTAAAAAATACAGATAAACAAACAGGAACAGTTACATACATAGCAGCACATCCTATTTTTGATAAGAACTCCAAAGAGTACATGTATGAGCTAGAGGCAACAATTTCAACGCAGGACTTAGATGAGCTATACATTGGAATGGCGGGAAAAGTATCCATAGTGACAGGAGAAGTACCAATATGGAAAAACTTATTAAAGAAATTAGATATACTATAGTTTATGTAAATATAGTATCTGAAAGAAGTTAAATGTAAATAAGTCGGCAACCACCATTTCAACGAGGCTGGGACATAACTAGGAAAATAAATAGAGTAGAGGAAAAAGCTAAATAACTTTTGACCCCTTTCAAACCACCGTACGTACGGTTCCGTATACGGCGGTTCAATAGTTTGAGTGTACGAACTGGTATTGAAGAGCGATATCTTTATATCCTCTCCATGCCAGTTCTGTATCTGTTAATGAACTATGGAGTACATAGCTAGTTGCTATAATCCAGTAGCCTTTTCTTGTATTCGACCATTCATAAGCTTTACGCTTACCTTAATTTATTCCAGATGAAGATGTTCTTAACGTATTTGACCGTGGTTACTTCAACCTTGAAAAGTTTGAGGCTTATTCTGCGAAAGGAATCAAAATAGCAAAACAGTAGTTAAGGGTAAAAATAGATATACTTTTTGCATACGAATTCTATACGAAACTCAATAATTTACATGATACAGTAATAATATAGGTTATTTCCCTAAAAAGCTGTGAGCAAGGTACTTCCTGTTCACAGCTTTTTTTTCACAAAATGCAGGGATGAAATTTTAAAGGAGATTTTTATCTTTAATAACAAATGGAAGGGAGAATAAGGATATGAACACAGAAAAAGATTTAAGAAGAAAGTATAGCGAGCTTCTATTTGCCAAGCAAAATGAACAGAGGTATCCAGAACAAAAAGGCTATGTAAAAGAGCGTGAGAAGATAGAAAGGCAGTATTGGGATGCCGTACTTAAATCGAAGTTACCAAAAGAACAGTTAGAAGCAATGGAAAAACAGGTGATCAATGAGCTTGAAGAATTTGCTGGCTTGTACAAGCAAAATGTGGAGAATGATTTAGACAGTGATAAAGACAGAGAAGCTTTTAAAAAGCTGTTCATGCAAAAAGTTTTGGAAGAGTTAAGTGAGCCTGTACCAAATCAGCAAAAAGAAGCGACTCCATTTAACAAGCAGCAATACGAAGTCAAAGCGAAGGAATTCGAACAAAAATATGGATATGATGTTGTTTATGCGCTTAAGAGAGAAGTATTGGATGAAATCAAAGAAATGGATTTAACGCCAGCTCAACAGGAAAAACTTCAGCAGATAGAAACAGAATTAGAAAAAGAAAGAAAAATGCACCAAGAATTAGTGGAAACGCAAAAAAACAGCAAAAAAGAAGCGAGTAGTCAAAGGGCTAATAATAGAACGATGGAAGCTCCCTATAAACAGAGCGAGTTTTTAACTGGAGTTGAAAATGATTATACGCGTAATAATAAAATAGATAAAAAGCAACAAGTTGAACATTTGACGAATGAAATAGAACGGGATATTGAAGATTATTTTGCAACTCCTGAACGTCTCAAAGAATATTTATCATTTATAGGGAATTTTCATCAATATTCCTTTAGAAACACAGCATTGATTCACAGCCAATTTCAGGGAGCAACAGCAGTAGCCAGTGCTAAGTTTTGGAAGGATAATGGTTTTCCGGTAAAGAAAGGGGAAAAAGGAATTCAAATACTCGTGCCAAATAAAACGGATCCCAAGTTTAAAACAGAGGATGGGAAATGGAAACGTATAGAGGATGCAACAGATGAAGAAAGAGAAAAATTAGAAGCAAATCAATTGGAGAAGAAAAGAAGCCGTCCTTCTTTTTCAGTGGGACATGTATTTGATATTAGTCAAACAGAAGCTACATCAAGTGATTTACCTCATATCTTTCCAAATAAACGGTTAGACGGAAAGGTGGAAAACTATAAAGCTACCCTGAAAAGTCTCAAAAATATGGCCAATGAAATGAATATATCAGTAGGAGAACCTTTTGATGAATTAGGTGCTGCAAAAGGAGCTTTTTACAATGACGATTCTGGTAAAAGAAATGGGCACATTAGTTTGAATCCTCGGAATAGTGAATTGCAGAATGTTAAAGCATTGCTACATGAATTAGCACATGCAAAATTACATCACGTAAAGCATAAAAATCACCAGAAGCTTTCTACTGCTGAAAAGGAATTCCAAACAGAAATGACTGCTTATACTGTAGCAAGTTACTTTGGTATGGATACAAGTGACTACTCCCTTAGTTATTTAGCAAATTGGACTCAGGGCAAAGATTTACACGACAAGGAAAAACTTTTACAAGGAGTAAGAGAAACAGCGACAGAATTTATTGGAGCAATGGAAGAAGGGTTAAATAAGCAAAAAACTATGCAGCATGAATTTGAAGAAAATAAGGATACAATCAATCATAAGAACAACTTATTCTGGTATGAAATGAAAGAAAGTCCGATAGGGGACAATTCTCAACCCAAAGGATTTGTGGATTGGAGAGAAGGTGAAGGAATGCATGGTATTGTAGCTTATGAAAGAAAGCTAACAGCTGATGAATTAGCTGAATTTGGGATGCACCCTTATGAAAAAAAGAAAACAAAAGAAAACAACAAACAAAAAGAAGCAGCTCTTTCTATGGAAGCTTAAAAGTAAATTGTGCTACTGCTGTTTATAACGAGTAGCACAATATAACCATTACCTATTTTCCTAAATTAAGAATATCGTCGTTGTCTATAAATGTATCATTACTTGATTCCTGGTGTTGCGCGTACATCATTGTAAACTGTCCCCCCGTTTCCCCACGTATAGAATACACTGCCTCCAGGCAGTGGTAAAACCCATATTTCAGTCGGTCTGGGCATAGAAGCATGAAATCAAAGATATAAGGTTATGTTCACTACTATGGACGACCTTGTTCATGTACTAAAAACAGAATAAATCATTCGTAAATTTTCAGACAAGAATGAAAAAAATACGAGATGCAGATTTTAGTCATTATTAATAATTTAAGCTGATATGTTTTTTCATTTATCATTTTAACATCAAATAAAGCACCTAAAGAATGGGGAGAATTATTGGGTGACTAAGCAATTACAACAGCGATATTAGATAGAATCTAACATCGAGTTGAAATCATTCAACTAAATGAAGATAGTTATCGAATGAAACATAGATCTACCATATTTGGGCAAGAAAGTGTTTCAAATTAATGAGCATAAATTGTGTCTTTTTAATTGATGTTCACACCCTGTTCTATACTTTTCTTCAAACTTATAGTTTCTCCATTCTATTAAGCATCCTCTATTGTCAAATATAATCTAACTTACTCTTATTGTATTAGTGTTATATGTACGTAACAAAATACATAAAATATATTTTTTTGTGAATTTAATAAATTTATTTGAAAATTATCCAATATTATGATATATTAGGATAGATTTCTAATACATAAGAAGGAGGTGTAGTATTTTATGAAGAGATTAATTTTATCTGCATTGGTAATTGCTCTTGGTATTTTTGCTTTTTCATCTTACGCTTCAGCTAATGAAGAATTGTCATCGCAGGAAGCTACAGTTGTTGAAGTTTCAAATGATGAAGTAGTAGAACCTCAATGGAGAGCCCTTGTAAATGGTGCTAAGTACTGGGGAAAAGAAGCACTCAAGTCATTTGTAGATAACGGAGGCTTAAGTATACATTCTAACGAAGACTTAGTTTCCAATAGTGATCTTGAAGAAGCTTTTGATAATTAACTAAAACAATAAGCGCATTTTTTATACTAAATGCGCTTATTGTTTATGAACGGAGAATTTACAATGAGAAAAATCTGTTTATTAACAATTGCTTTACTTACAATTACATTTGTTATTCACTATTCACTAATTCTTATGCATGCAGCGCCAACTAACCCTATTTCAGCTAAATATAATAACTTATCTAGTACATACACATCAACGATCTTCTCACAAAATTGGCATCTATTTGCGCCGGATCCTATTAATAGGAATGTACATATATATATACAGGTAACAGACGACACTTCTAAAGATACCAACAATCACTGGATTGATATGACAAGGCATTTTATAAAAAATAATAATGATAAAGTAATAACTCCTTACAACAGGACTATAAGATTAATAGACGGGATTTTTGCCGATACAGTAGGCTCTAACTACACTAGTGATTTAATAACAAAATATGTTAATAAAAATGATGAAGATGATGACCCTGTTGTCGATATGCTAACAGAACATAAAAAGAGTTCTCAAGAGAAAGGGGAGTATAGTCTCTATCGACTTGCCTCTTCTTATATTAGGTCATTTATGTCGGATAAATATATCAGCATGAAATACCTTAGGGTTAGATTGACAGTATATGAAACAGTCCCTTTTTCTAAAAGAAATGATAAAAATTATGAAAGAAAGATAGAATATAATAAAACCTTTAATTGGAAAGAAATTAGTGAGGTTTCTCAAATGTATTAAGGAGGTGTAATAGCAATGAATGCTGAAAGAGTAATTGACTATTTTTCTAAAGAAAGATTTACTATAGGGACGAGTATCTTACGAATTATTTTTGGTATTATTATCTTATACAACTACGTGATATTATATAGCCAACGCCATTTACTTTTCACCAATAATGGTTATGCTACATTTGGAAATAGTGGAGTATCCCTTTATGATATCTCCAATTCAACAATGTACTTTGATGTAGTTTACAACGTTGGTATAGTAGTTGCTATTTTATATACCTTAGGAGTAAAGGGAAGGTTAAGTAGTATATTAAATTTTATCTTTTATTATTCTCTATATATCCGTTTTAACCATATTGGAGATGGTGGAGACAATTTAATGATAATTGCATTGTTTTTCTTGATATTTGCTGATTGTACAAAGTACTTTTCTTTCGAACAGAACATTAAGAATAGAAAGTCAAAACACCCAAATTTGAAAAATATAACCTCCATTTTGCATAATTTTTCAGTGTTTTTTATAATTGCTCAAGTTATAATAGTTTATATGGTTTCGGCAACTTATCAGTTAATGGGCGAAACTTGGTCATCAGGGACGGCTTTATATTATATTTCGCAAGTTCAAACAATGTCCTCTCCTATTTTTGAAAAACTAGCTACAGGCTCCCTTGTTTATTTAGGAGTAATACTTACTTATGCAAGTATTTTCGTAAAATACGCATTTGCATTTATGATATTTAATAAGAAAACAAAAATATTTATTGTTTCTTGTATTTGTATGTTTCATATAGGGATTGGAATAAGTATGCAGTTATATACTTTCTCTCTAATTATGATTGCCGTTGAAGCATTGCTATTTACAAATGAAGAATACTATTCGTTTTATAACAAACTCCAAAAAACAGGCATTAAGATCAAAGAATGGTTGCTTACTTATACAAACGATTTTTCAAAAAGGCATCTACAGAACTATAAGCTTATCGTATTTTATGACGGAAGGTGTGGACTGTGCTTAACTACTGTATCAAATTTACAACGACTTGACTGGTTTGGCTTAATTACATATGTTGATTTTAGAGATAGCAGTAACATTAAAAATGAGAGCCTTAATTTAAATGAATTAGAAAAACGTATGCATAGTCTAAAGGTTAAGAATAGCAAGATACAAAATGGAGTAGATTCTTTTACAGAACTTACTAAGAGAATTATTCCACTATGGTTTTTAACTCCTATTCTTTACTTATCAAAATGGCTAGGAATTGGTAATGTGATCTATGATTTCATAGCCAAAAGAAGGAATTTAGTACCCGTAAATAAGTGTATAAATAATGTGTGTTTGAGAGAAGACACAAAGGTAGGTGACTAGAAACTATGGTCGTTATAATATTATCGTTAATAGTACTTGTTATGGTTTTTATAAGTTTTCTTGTTGGTATAAAACAGTATAAACAAAATTTAAAGAATAATGAATATGATTTGCTAGAATATTTAGAGAAACATAAAGATAACTTATCAATCACTATAAAAGAAGATGGACATGACACTTTAACATTTAATCAAAATGTTAAATTTCCACTGGCAAGTACAGTAAAGATAATAATTGCTTTTAATTTTGTCAGATTGGTTACAACCTGTAAACTTTCTTTATCTGAAAAAGTGAGTCTCAGCTATATTGACAAGTTTTATGTTGTAAATACTGATGGTGGGGCACATCCTGAATGGAAAAAATCAATAGATAATTCTAGTGAAGTATCATTGTTAGACGTAGCTAAAGGAATGATGCAATTTAGTTCAAATGCTTGTACAGATTATCTAATGAATAGAATTGGGTTAGATGTTATTAATGAGAGCTTAAGAGATTTGCAAATTAATACACACGATAAAATCACTTATCTAACGCCTTCCGTATTAATGCCGGGATATTTATCAGATAAGAAGAAAATAGCAACTACAAAGATGGAAACTATGAGGTCCGCTTCCTACCAATCATTATCAGAAGAACTATTTAAGAAAACGGAACAAGGAGAATGTGAAGATTTAAAAGAAAAAACATCACGAATGTTGAGTCGGAAAATTCAGTATTTAATAACTGAGAAGCTTCCATCTTCTACTACAAAGGATTACGTAGACCTTATGTATAAACTTGGAAAAGAGATTCTTAGTGATGAAGAGAAAAAATTATTTAGTGAAATTTTAATTGGGGAAAATATAAAAGGAAATCAAGATAATTATTTCTGGTATAAAGGAGGAGCAACTCCATTTGTGTTAACTTCTTCTTTGTATAAAGAAAACGCAGAGCACTCTATTGTTATTTCGCTATTCATGCGTGATGAAAAAGCCGAAGATTCATATTGGATACAAAATGTCTTTAATAATTTCATATTCAGTATAGCCACCGACATTGATTTTAAGAATAAAGTAAAATCAATATTTAAAGAAAATATGTGAGTGAATACAATTCAAAGCTCAAGAAAAAATAAAAAAGAGGAAAACTTAGTCTTTCTCTTTTTGCAAATCTTAAACATATATTCTTTTGGCATATCCTCTTGAATCCTGCCTTCTATTGCCTTGCGTAGAATGGCACACTTTTTAAAGTTCTTTTTGCAGAACCAGTCGGACCCTTTAATATGATATGATTATCATGAATATAGGAACCACTAGAAGCGAGTTTCAAAATCAAATTCTTATCTAACCGTCTATCCTCGTGATACTCTATATCTTCAATACTAGCGTTAGAGATTATAAACGGCTCTATACTGAATGTGGTGGTGTTCCTCTATCGCAATGGGATTTTTCAGTGTGCAAAAAAATACACTCATTCTCCCTCTCTTTGTTACCCTAAAGTTGTTAAGACAATAGAAAAAGAGAGGGGATAGGAGTGCAACGTCATTTTATCATAAAATTATTGGGGATTAAAGTGGATAGGTTACACTTGACTAGACAAAAAA
>NODE_2_length_34747_cov_289.918488
CAGTCGCTACGTTGCTAAACGGGCGCTTGCACCTTTGTTCTTAGTTTTCAGTATGTTCAAGCTTATTTCATTTTAATTAGCTAAGAGGCAGAAAATAATATAAAAACACTTTTTGTATATGTCGCTCTGTACTAGTTTTTAAAGTTCTACGCAATATCTTTTTTTGTTTTTAATCTATAATCCTGAACGGTCCATAAGAAACCCATTATCCCAAGGCCGCCTATTAACAAAAACAGAACTGTCATCATAGCATTCGATAATAAAGCACTAACCATTAGACCTAAACTACCTAATATTTGTCCTGCATCCATGGATAATCCGCTCACTGCTATATAAGAGCCTCTTGCATCTTTATTTGCCAATTGAGCTACATAGGTTGAACGAATAGGCTGGAAAAGAATTTCTCCTACAGTAGCTACTGCGATTGCAACTGTTAACAGGACTATCACGTTATTCCATGCTAAGAAGCTATAACCCAATACGTACATAAACAAGCCTACGAACAAAGTAGTATTCATATTTATTTTCTGAGCTATGTTTCCAACTATACCCGATGCTAAAATTACAATCATCGTATTAGTAACAATTAGAATGCTTAACATTTTGGGACCATCAATGATGAGTCCGAAAATCGAAGTATGAATATCTTCATTTAGACGAACAGCGATAAAGCCATATAGCTGAAATTCTAACGATAGAATGAGTAGTGTTGATACGCAAAGGACCATAAAACGAACGTCTTTTAATACTTTTATATAATCGGAAATAAAGCCTAAAATAACACCATTTTTCTTATCATTTTTTGGCACATAATCATCTTGAATCCATCCCACTGTTAACAAGAATGTAAAGATTGAGAGGATGGCAAATCCTAAAAACAGCTCAAATTTATGAGTTTGGAAGAATAAACCACCGAGGATGATCCCAATGGAGAATGCAAGATTGCTAGACCAATAGACAAATCGATACATCAAGGGCTGTTCTTCCTCTGAACTAACGTCTATTAGGAGTGCTTCTGAGGCAGGGTCGATAAATCTGCTGGTAATACTTAATAGAAAAAACATAAAAAAAGTAAGCCAGACAGATTCAAACCATGGAGAATTAGCAAGAGCAATAATGACAAATGAAATTGTTTGAATCATACTTCCTGCTACCATGACTTTTTTTCTTCCAAACCGATCTGCAAAAGAACCCCCATACATACCAAAGATGATCGATACAACGGTTGTCAATGTTAAAATTGCTCCAGCCCAAGCTATTCCTAGATTACTGGAAAAATAAATGGCCATAAAGGGAAATATACTCATTTCCGCTATATCCGAAACAAATGAAACAACCATGCGGATTTTAATATTCAAATGAAATTGTTTAAAATCAGATAAATTCATTACTTTTCTTCTCCTTCCCTCTTAATATTGTATATTGGAAATTAAGAAGGAAAAAGTGCAATGTATGTTTTTATATTTCACATTTTTTAGAGAATTTGTTTTTCTAAATGAGAAAAGTCCAACAGTAAATAAGCATGCAGTCCATACTCTAATCTACTAGCTATAATTATTATTAAAGGGGTATCCTATATTAAAAATACATCTTTCAAAAAATGCTTGTGATAATCATTATATTAGCTATTTATAAATTATAAGCTCATTCTTTTTTTATCCATAACTTCTGGAATATTGGCCAACCGTATCCGCTTATATGAATTCCTTGTAAATTTGATTGGAAGGTGTCCTGTTCAGATGCATGAACGGTAAAAATAATGGTGCCATCTTCTTTTAACTTTTCTTCAACTGCTTGAAATACTTGAAGAAATCCCTCAAAATTAGGCTGTTTTATTATAGCATTGAACCCTTTGTCTAATTCGTCAAGTTGAGAAGGACTAAGAAATCTACGAATTCCATATTCATTGCGAAGCAGTATTAGAATTGCTAACTCTATATTATCTTCAAACCCTTCTCCTGTGTAAACGGCATCAAAGGATAACATGAAATCTTCATTGTAAATATCCGCTAACTCAATTGGGTGAACTTTAACCTTAATCCCGATCTCCTTTAGTTTGTGTGCCATCCAATTGGCATCCTCTAAAAAATCTTCAAAACGTAATGCAGCTAAATGGATAATTTCACCTTTGTATTTCGATTTATTAAGAAGTTGTTTTGCCTTTATAGTCGAATGCTTCATGTTCTTGTAATCGCTCTTACTTGGAATAAAACTTGTGGAAGGCGCTTCTCTTGCTCCCCCCAAGTCCTGTACCATTTTTCGAGAATCAATCATTTCACTCACTGCCTGTTTAAAGAAACAGCTTTGGTGGGCACCTGACTTTTTCATGTTAAATATTAAGTAATTACTTCCATTATCATAAATGGTATAAGTTAATCCTTTCGTTTTATCTTTTCCTAGATTATCATGGGTAAAAAAATTCAATGGATTAAGGTTAGTTTCAGGTAGTTTCCACATTTGAATTTGGTCTAAAAAAGGTCTTCCTTGAAAATGATATTCAAAAGCCTTTAAAACAATTTTTTTATCATTCACAAAGTCAATTTTGAAAGGTCCCGTTCCTATAAGAATGGAGCTATTAATATCATATCCTATAGGGATAATAGATGTGAAAATAGCACTTAAAAAATTGGAAAATACACGATTCCCATCTTTTAAGTGAAAGGATATGATGTACTTGTTTTGAATCGTAATATCTTGTATCCCCTCCAACAACCATTTATTTGGAATATCTATTCCACCATTTATAAGTGATTGAAATGTCCATTGAACGTCTTTACTAGTTAAAGTTTTTCCATCATGAAATCGAACCCCTTTGCGAATATAAAAGGTCCAAATGGAGTAGTCCTCGTTAACTTCCCATCCATGTGCAAGATGGGGTTCGATCGTTTTGCTAACAGGATTATAACGAACTAGTGTGTCAAAGACCTCATTTAGGATATGAGCCTCTGTAGCAATTGTTACAAAAAAAGGGTTCATATTATACATACTGTGTTGACATGGCATATGTAAAATATCATTCATTTCCTCTTGATTGTCTATATGTTGAATACCAAATGCATTTTTAATCGTAGATAAAAGATTCTCTTTTAGGCTAGAGGAAAAATTACTTTGTTTTACAAAGTTTACTGCTTCTTTCACTTTCTCCTTTTTAACCAAATTTTCAACATGAAGAAGTGCTGCTTCGTCCAAAGGCTTTAAAAATGTTAAGGTTGATTTTTTGCCACGACCACGTTGACCTTTCCAAGCAACATACCCTTTTTCAATCCATTTTTGCAATATATAGTGAGCATTTCTAGAAGAACAGAAAAGAATAGCTGCTATTTCTTGTTTGGATATTAGTATTTTATCCGCCTGTTGATATTTAAATTTTAAATCGATATAGTACTCTAAAACCTCCATTTGAAAACAAACTCCTTCAAAATATGAAAAATAAAATTTCATATTTCACTTTTTTCTTATTATTTTCCAATATACAATAAAACATAGATAATGAAAAGGAAAAAAATTACTTTCATAGCATGATTATACTATAATAAAGGAAATTTTAAATTTTTTATAGTTCTATTATATTAGGAATTAATTTTAGTTTTTAATAGTTAGAACAAAGGCGCAATTGGTTACGCCATAGCATCAAATTTTATGCTTTCTTATCTTATGAAAAAGTAGGGTGTGATATATGTTAGATATTTATCTAATCAAGTTGCCAACAAAAATACATAATTTTTCTCGTTTATTAAATGTTATTGATTTAGAAAAAAAAGAAAAAATTAGATCTTTTGTTAGAATATCCGATTCTTATAGAACGTTGATTTCTGATTTGTTAGTTAGATATATATTGTCAAAAAGATTACATGTCAGCTACAATGATTTAACGTTTGGGTTAGGGGAATTTGGTAAACCTTTTTGTTCTTCTCATCATGTTCATTACAATATTTCACACTCCGGTGATTGGATAGTTGTGGCAGTTGGAGAATTCGGGATAGGAATTGATATAGAAAAAGTGAATAGATGCGATTTTGACGATATAGTACTAACATTTTTTTCAAGCACGGAAATACAACATTATCTTCGAACTCCTGCTGCAGAGAGGAAAGAAACTTTTTTTGAAATATGGACATTGAAGGAGTCTTTTGTGAAAAATATGGGACTAGGATTAAATGTGCCTTTAGATCGGTTTTCGATATGGAAGTACAAGGAAGAAATATATATTAAACAAGATTTTGATGATAATGAGTACTATTTTAAACAATATGATGCTGTAGCTAACTATAAATTATCGGTTTGTTATAGAGAAGATTTTTTTCCAAAAGAGTGCCAACTAAACGAAGTTAATATGGGCTTGTTAGAAAATTTTTTTGTTTGATATAGGAGGTCATTAAATGAGCAAATTAAAACCGTTAATCTTAAATCTGCTGAAAGAGAAAGAAATTTCAAAGAATGCTGCTAAAGAAATTATTCAATCTGTAAATGAAATATCGGAAACAACCGTTCAAAATGTAGACAGGAAGGTTGCAATTATTGGAATCTCGTCTGAGTTACCAGGAGCGAAAACATTTGATGATTTTTGGGAAGTTTTAATGAATCAGGACGATAAAATAACGGAATTAAACGACTCGAGAAAGTCGCTATGTAATAATTTTATTAAGAATAATCAGGAAAGATTAGAAATCTCTTCGGAAAAACCTTTTTGGGATGCAGCATGGTTAGATGATATAGAAAAATTTGAACCTGAATTTTTTGGTATCACGGAAGCTGAGGCAAAAGTTATGGATCCTCAACAAAGAAGGTTTCTTCAAATTGCTTACAACTGTTTTGAAGATGCAGGGTATGCTGGTGATAGAATGAAGGGGTCTAATACGGGAGTGTATTTGTCTGCTGCAATGACGAATTATGCTGAATCCTTCCTAGAATATACGCCACTGAGTGTTCCTGGAAATGTTCCTGCATTTATTGCATCTCGATTATCCTATATTTTTGATTTAAAAGGCCCTTCTTATGTTGTAAATTCTACATGCGCTTCTTCTATGTTGGCAATTCACGAAGCGTGCGTTGGATTGATGAATAATGATTGTGACACAGCTTTAGTTGGAGGGGTGAATATATTTCCTTTTCCAATTAATAGTAACAAACTATTTATGAATGCAGCGGGTATTATGTCCGAACAACAAAAGAGCAAGCCTTTTGATAATTCAGCTAATGGAATCGGGAGAGGGGAAGGAGTTATATCACTTCTGTTAAAGCCTTTAGATAAAGCGTTAGAAGATCGGGATCATATTCATGCTGTTATCTCTGCATCGAAAGTAAACAATGATGGAACTTCAGCTGGGATTACAGCACCTAACCCAAAAGCACATGCTGATTTATTGCAAGGAGCTTGGAAGTTAGCAGGTATAACTCCAGAACAACTTGACTATATTGAAACACATGGTACTGGTACATATCTTGGAGACCCAATTGAAATAAAAGGTATCGAAGAAGTAATTGAGCGGTATACAAATCGTAAACAATTTATCCCTATTGGATCAGTTAAAGGTAATATTGGGCACTTATTAGATGGTGCGGCTGGCCTATCCGGAATTATAAAAGCTATTCACGTTATGAAAAGAGGCGTGGTTCCTCCTACAGTTAATATGCTGGAACCAAATGAACATATTGATTTTGTTGATTCCCCAGTTTTTATTCCTACGACACCCTACTATTTGAGAGAAAACAAATATGATGAAGCTCCGATTAGAACCGGAATAAGTTGTTTTGGTTTTAATGGTACAAATGTTCACATTGTTTTAGAGGAGCCACCTAACATAGATTATAACATCCAACAAATAACAGACGGGCATAAAAAATATGTATTACCTATTTCCGCAAAAACGACCGAGTCATTAGAAAAGATTATTAATCGTTACGCATTCATAGATGAATCTGAGTATCATTTACAGAACATTGCTTTTACATTATGTACAGGTAGAGAACACCATGTTCATCGATTAGCTATTATTGCAAGCAATACAAAAGAATTTGTGGAAATTTGTAAAGATTTATCAACTACCGACTTTGAAAATTGGACAAAAATTATATGTCAGGTAAACGTAGAAGATGATTTACTTCAACTAGCAGAGTCCTATGTAGACGGAGGTAAATGTAGTTGGCATAAACAATTTGGTAACATTACAATAAATAAGGTTTCATTACCGACCTATTCTTTTTATGAAAAATCTTATTGGACCAATAGTTTAATAAATCATAAACACGATCATGATACTTACCAACGGTCTAATCTGGAAGAAATTATTCATGTAGCTGAAAATATTTTGGAAATTACACATATCAAAAAAGAAGATAGTTTCATATCTGTAGGAGGCAACTCCCTATCAGGGTTACAATTTATTTCCCGATTAAAATCTAAGTTTAAGAGTGAAATAGAAATGGAAGATTTATTTACTTCTTTTGCAGAAATAGAGCAGAAAATCTTTAAAACAGATGTTACGTCCATGAAAGATGTTCCCAGAGTGATGGTGAATGAGGATAAATTATTCCCTGTGTCCTATGGCCAAAAAAGGTTAAGTATTATTGATCAAATAACAGAACAGAAAATGGTGTATAATACGCCATTTGTCTTTAAAGTAGCTGGTCCTATTAACAATAATAAGTTCAAGAAAACTTTCGATTTATTATCAATACGGCACGAAATGCTAAGAACTATTTTTGTAAGAAGTGAATCGGAAACAAAACAGAAGGTATTGGACAAACCTAATTATTTATATGAGTTTAAAGACTTTGCATTATATAAAAATGCGGAAGCAAATGCTTTTGCTCAAATTGATAAGTGGAAAGAAACTCCTTATGATTTGGAAAAGGGTCCGCTGATTAGAGTATTAGTTTATAAAATTTCAGATAATGAAAGCATTTTCTCACTTATGATGCACCATATCATTATGGATGGCTGGTCGCTAGCTATACTATCAGATGAATTATTCACTTTATATAATAGTGATAATAAGGTAATGGATGAACTACAAAAAATAGAAAACACATATATTGATTATACGATATGGCAACATCAACTTATAGCAAGTGAGACCTTTGAAGAGCATGAAAAATATTGGTTAAATAAATTTACTGATGACCTTCCTGTTACAGAGATTGTAGGGGATAAAATTAGACCAAATATTTTTGAATTTACTGGAAAGCTAAAAAAGTTTTCTTTTAGTTCTAGTCAGGCAAGAAGATTACGCGAGTATGCTAGTAAAGAAGAAAGCACACTCTATATGTTATTGGTTTCTAGTATATTTAAGTTAATTAATAGTATGACAGGACAAGAGGATATGGTGATTGGTTCTCCAATTTCTGGTAGATTTAATGAAGCTTTGGAGAAAATAGTTGGTCTATTTACAAATACCATTCCGGTAAGGGTTAACTATAATTCTAAAGATGATTTTTGTACGCTTTTATCAAGCGTAAAAGAAGTTTTACTAGAGGATTTTCAGCATCAGGATTATCCATTTAATTTATTAGTTGAAAAACTACAGTTACCACGAGATGCAAGTCGATCGCCAATTTTTAATATAAATGTCGCACTACAGAACTTTAAATTCAAGAATACGGAAACCCATCTTGATAGTTATGAATTAACACCGATACTGACAGCACACAAAACAACGAAATGGGATTTAGAATTTGAATTTGTTGAAATGCCAGATGGTGAATTGATTTGTAATATAGAATATTACGATAAAATATATTCTGATGAATTTATCGATACATTAATTAACAATTATCATACTATATTGGATGATATTCTAAATGGAGAACAAATAATAGACTATAACATCGTGGATCATGGAAACAGTATAAAGGGAAAAACGGTTCACACAAAATATTCCTTTATTGAAATGATTCAAGAGAGTGCTAACAAATATCCAAATCATGTTGCAATTGAAGATGAGAATGGCACCGTATCTTATCAAGAACTCTTACATATAAGTAGGGGAATAGCTAGCGAACTTCAAAACATGGATTATCCTATTACTAGTACTTTGATCATTACTGAGAATAATCGTTACACAATAATGAGTATTTTAGCAAGTTTGTTAGCTAATGTTACCTTTGTACCTATTTCTCCTGATACACCTAAATCTAAAATTGAATCGATTGTTAAGCAAACAAATGCAGAATGTATTTTAACAGTGAAAAATTTCTACTCTCTAACTAACAAAATTTTATATGAAAGTAAAGATATAAGAGTAGTGAAGATCCTTGACTCGGATAAGCTAGAAGAATCCGCTATAGGTGAAAAAAGTGAATTGATGGACGAATCACTATGGAACTTTTTTGCCGAAGAACAAAAGACCGATATAGGGGCGAGTGGCTGGAATAGTAGTTATACAGGGGAGCCATTTAGTGATGTAGAAATGGATGAATACGTGACTAACGCAGTAAGTAAGATACTTGATCTCTTACCAAATCATTCAAAGGTACTTGAAATTGGCTGTGGTTCAGGATTGACAACATTTTCGTTAGCTGCACATGTAGATTCATATATAGCAACAGACTTATCCCCTTCTATTATTAATAGAAATAGGAATAAAGCAAAAGAAGAGGATATTAATCATATAGATTTTCGAGTAGCTAAAGCACACGAAATTAATTATAAAGGCAAGGATGTAGACGCTGTTATTATCAATAGTGTTGTACATTGTTTTCCAAATTATGATTACTTGAAAATAGTATTAAAAAATGCAGTAGAGTCCTTAAAAGAAGGTGGGTTTGTTTTTTTAGGAGATTTGCTACATTTAGATAAAAATAAGGATTTCCTAAGTTCATTAAGAACATATAAAGAAAATCATCCAAATAGGAACACAAAACTAGATTGGGAAACAGATTTATTTGTAAATGATTTTATATTAGAAAATATCGTAAAAGATATTGACGCAGATGTGGAATTGATAAGTTCAAATAAAACTTACACAATCCCAAATGAACTTAATCAGTATAGATTTGATGTGATCATTAAGATTAAAAAGAAAAATACTGGCGTAAAGGGAAAATCCTTAAATAGAATGTTAGGAAAAACCTCTGTACTAGAAAGTAATGCTAGTAGTTTGGATAAGACAGTAAGTGGCAAACCAGCGTATGTATTATTTACATCCGGAAGCACTGGGATACCTAAAGGGGTAGTAATCTCAAGGAAAAATCTCAATAACTACCTTACTTGGGCAAAACGTTATTATTCAAATGAAAGACTATTAAATATGCCACTCTTTACATCTATTTCGGTTGATTTAACGATAACATCGATGTTTTTACCATTACTTACTGGCGGAAAAATATTATCTTGTGAAGGTGAGATTGACCAAAAGTTTGAAAAGCTCACGAATATTAGGGAAAAGATATCGATTAAAGGAACGCCTAAGCAAATAAAACTTCTAATAGAGAATAAAAAGGAATTACCAGATATACAGAACTTTATTCTTGGAGGAGAAGCATTAGATGTATCCTTATGCAGAGAGATATATTCTAGATTTCCCAATTCCAGAATATTTAATGAATATGGCCCCACTGAAGCCACGGTGGGTACGATTATTCATGAAGTAACTAAAGAGGATTTCGTCTCTAGTTACATTCCAATCGGGATTCCAATCCAAAATACATCTATTTATATTGTTGATAATCAGGGTAATCTAGCTCCTCCTCATGCAATTGGAGAGATCGTGTTATCTGGGGAAAGTGTAGCGTTAGGTTACTTAGGTAACAAAAAGTTAACTAGAGAAAAATTTGTTCCAAATACAATAGAGTACTTGCAACCTGGTTATATCTATAAAACAGGTGATATAGGTCAAATACTGCCAAATGGTGAAGTGGTTTGTTTTGGGCGAAAAGATAATATGGTCAAGCTACGCGGACATCGAGTGGAATTAGAGGAAATAGAGAGGTACTTACGTGATTTACCAACGGTTCAAGATGCTGCTGTTCGTCTTCATACGAATAGCAATCAAGACGAAAGGTTATGTGCTTATCTTGTAACGAATAGAGAGATCAATCAAACAGAGATTGATAAACTACTTCTACAAAATATACCAGAGACCTTGTTGCCATCTCATTATGAAAAATTGGATTCGATTCCAGTTACTACAAGCGGAAAAGTTGACAGAGCTTCGTTACCTAAACCTAGAATAAAGAAGTTTTCCGATGATACTGAACATGATTTAGAGTTAACGAATTTGGAAAAAGAATTGTTAGAAATTATGAAAAGTATTTTGGGAGATGAAGAGGTTGGTGTTAATTCCGATTTCTTTAGAGTTGGTGGGGACTCCATAAAAGCACTAAGACTAATATCAAGGGCTAAAGAAAGAAATATCCCTATTCGAATTAACCAAATCTTTAACTTAAGGACTGTTCGAAAAATTGCGAAGGAGTCTAGCAAGCAGTATCTTCAATCCGAGAACAGACATATAGAAGCTAAAGAGATTCATCTAGCGCCAATGCAGAAATGGTTCTTTGAACAATCCTTTACACACCCACACTATTGGAACTTACTAATGACAGTAGAATTACCAAAGGATGTTAATCTAGAAACTTTACAAAACGCTTTTAGATGTATCATTTCTAAAAATGAAAGTTTAGTTACGTGGTTCGATCTGACTGATCATGAACCTAGAGCATTTGTAGAACCTGATCTTGCTAACAATTTTCAATTAGTTTCGAAGGATTTTAGAACAATATCCAAGGAGAAGTTGAAGAAAGAGATGGAAAAGGTGCAATTCACTTTACAACATGAATTCAAATTTGGAAAGGAATTACCTATAAAAGGGCTCGTTTCATTAACAAATTCTCAGCCATTATTAACTTTATTCGTACATCACTTAGTTGTAGATGGTATTTCTTGGAGGGTATTAATGGACGAATTAGAGAGAACATACTCCGATATGCTTGCTGGAAAAGATATCAATCGTGTATTCGTAGAGCCTTTTTCTAGTTGGGTTAATCGCCTAAGGAATATAAACGTAAGCAAAGAAGATACGGCCTATTGGGATAACCTGAACATTGATCATGTGCACCCTCTATGCGTTACTCCAGTGAGAGAGGATTATATTTTTAGTGAGAGATATCATACTATTAGTAAAATAGATCGTGATAAAACGACATTAATTCTGGGAGCGAAAAATATAAATGAGGATTTCCGTACAGATGCCATGATAGTAACTGCATTCTCAAAAGCATTTATGAAAGTCTTCGGGGAAAGAGATATATTATTTAATTTTGAAGGACATGGTCGTAATGATACAAAAATAGATTTAGATTTAAGTAACACGATCGGATGGTTTACAACGATGTATCCACTTCTTGTATCATCTAATTCTGAGTCTATATCGTTACTAAAATCTGTTAATGAGTCAATAGCGAATACTGGAAGCGGTATAAGTTATATGGTCGCTAGATGGTTTCAAGAAAGGAAAAGTTTGAAAAAAATAAATTCTAATATTTTGGTGAACTACTTGGGTGAGTTTGATAATGATATTGGCACACATAACAATATATCGAACGAAAAAGAAAGACTGTTTAAATATGCGGAAGATCTTCCACAAGCACCTGCAATTCATCCAGATAATAAATTAAATTACTTATTGGAGATAAACATTTATGTGTTAAATGGACAATTCACTATAAGTCTAGAGACGGACCAAGAGAAAATTAGTAAAAGTGAAGCTGATTTGCTAATTGCAAATTTCAGGGGATATATGGATGAACTTGTAGATGGGGTAAAGAATGTTCAGAGAGTATGACCATGGATCGTTTTCAGCTTAGAAGTGTAGAGATAAAAAGTAGTATTTGTCTCATTGAATCTAGCAGTACATGTTAATGTTTAATACAAATATAAATTTCAGATTTTATCAAGGATATAAGGGGCTGTGAGACTCCCACTTCAAGAATGGGGAATGTTAGCTAACAAGTTTAAGTGGGAGATAACAGCACCTAAATCCCTTTTTGGGCAGAGGACTTTAGGTCATACCTTTTAGTACTAACAATCAGTGGAGGGTGATAGAATTTGAAGATTCACTTTATATATGTATCTTTACGTTAGCTTATTAAATTGGAGGGTCCTGGCAGATTAAATAGTAATGCATCATATGATTGCATTTTCTTTTAAGAAATAATATTACTGATTAATCGCAACATATTTCCTTAATAAAAACATCATAAAAACTTTGGGAGTGATAACCTTGAAACAAAGCAATATATCACGGAAAATACTGAGTCTAGTGGGTGACGAAAAACTGGATACCCAAATAGCACATGACTTATTAAATGAAGTCGAACAATTCCAATCTGAACCAATTGCAATAGTTGGAATGTCGTTAAAATTTCCCAATACTAACAATGTTGATGAACTATGGGACGGTCTTACTGAAAAGCGAGATTATATAACAAAATTTCCTCGAGAACGCTTTGATCTTGTTATGAACTCAAACAAAAAGCTTAGAAATAATTATAGTCATATAGCTGGTGATATAGAGGGAGACAGTAGGTCATATGGATCCTGGTTAACTGATATAGAGCAGTTTGATCCTGACTATTTTGATTTGAGTGAGCATGAGGCTAAATTTATGGGACCATCCGAGCGGTTATTTTTACAAACTGCAATAGAGTCCCTTAAAAGAGCAGGTTATGGAGAAGAGGATTTAAAAGGTTCTAATACAGGAGTATACGTTGCACATACCCCGCACCCTGCTTTTGACTATTTACGACTGTTCGACGATATTGATGAACGTGCATTTTTATCCAATATTCCAGCAAATCTTGGTTATCATCTGTCATATGCCCTAGATTTAAGGGGGCCAGTGATGGCAGTCAATACAACATGCTCGTCTTCATTAACGGCAATTCACACGGCTAAAAATGCCTTGCGACAAGGAGATTGTGATTTAGCAGTAGTAAGTGGCGTTAATTTAGACTTATTTCCTTATTGGGAAAAGAACGCCCCTGATTATGTGGTCAGAAGTAATAACTATCGCTGTAAACCTTTCGATAAGGACGCGGATGGAATTATTGGGGGCGAGGGCATTGCTGTTGTTGTAGTAAAGAGGTTATCTGATGCGATTCGTGAAGGAAACCATATTCATAGTGTAATAAAAGGCTCTAGTGTTAGTAGTGATGGCATGTCAAACGGTATGCAAGTACCTAATCCAGATGCGCAGTCAAAAGCCATAGTTGCTGCTTTGGATGAAGCAGGATTAACATTTGACCAAATTAACTTTGTGGAAGCACATGGAGCTGGTACACAAGTTGGTGATTTAATAGAAGTTGAGGGGTTAAATAAAGCATATACAAAGAGGGCGAAAAAGAAGAAAGATTGCTACTTAGGTTCTATAAAATCTAATTTCGGTCATATGGGCGATGCAGCCGGAATTTCTGGACTAATTAAAGCTACACTTTCTATTGAAAAACGGATGATACCAGGGGTGAATCATTTTAAAGAAGTGAATCCAAAGATTGATTTAAATAAAACAGCTTTTAAAGTGAGTGCTGATAATCAAGTTATTTCAGAGGCAGGTATATTAAGAGCGGGTGTTAATTCGATTGGAATAAGTGGAACGAATGTTCATGTTGTAATAGAAGAGTATAGGGATGACGACCTTCGTCAGGATATTCAAGTTGAACAAGAATTACCTTTATTAATCTCTAGTAAAACAAGACGTGCACTTTGGGAGCAATTAGGAGTTCTTTCCAAACACCTTCAACATAATAAGCACTACGCCATAGGAAGTTTAGCATATACGCTCAATAATTGTAGAAATCATGAGAAATCAAGGGTATGTATTTTTGCAAAAGGGATTGAAGATCTAATAGAGAAAATTGGAAGGGTACTACATGTCAGAACCTTTGAGAAAGTCCCTCTTAACTTTTATCAACAGGGAATCTTCTTAGCTGACGAAGAAGAGACCCAGTTAGAAAGTATCAAGAACTTGGATCACTTTCTTCAGCAAGAAGATTCGTATACAGGATTAGTGAAGAAATACCTTGATGGAGATTGTGTGGATGATATATGTAAAGAACTTTTTACACACAAAAAAATAGCTCCATTACCAGTAAGTATTTTCAATACAAAACGGATTTGGCCAGCAGATAAAGAGGTTTTGCAGGAACAGACGAAAGAATTATTTTATGAGAAGAAGTGGATTTACCATTACCTTGATTCAGGAAGAGATAATGTAAACATAAATGGAAAATGGTTAATTTTAATGAATGAAAATGATCCAATTCTTCTTGAATTAAAGAATATCCTTATAGAAAATGGGGCAGAAGTTATCGAAATTAATAAAGATAATAATTTCAGGAAAAAATCATCTGCTCAATATGGTATTAATATTCAATCAGAGGACGACTTTCAGCATCTATTTGAGGATATAGGTGCAGACGCACTCAAAGAATTAAAGGGAATAGTTCATGGTTTTACTTTAAAACCATTTGATAAAACAATGACTAATAAAGAAGATATAGAGTTAACGCAAGAGGAGGGAGTATTTTCTCTTTTCAATCTAACAAAGATTTTATTTAGGTTTGATGTTACGCATCCAATTCAAATTAATACACTTTCTTCCCTAACTGAACAAGTGAATGAAAATGAAGAAGTTATTCCAGCAAGGGTTACATTATTTGGTTTAGCGAAAGTAATTTCACAGGAACAGCCAACGATTAGTTCCTTCTTAATTGATCATGATTTAAAAGGAGATCCTATAGAAATCGCTAAACAGTTAGTAGAGGAATTACGTACACCAAAAGAAGTAAGACCAGAGTTAATAGCTTATCGAACAAATCAAAGATATACGAAAGTAATTGAAAGACAACGTGAGGATATAAAGGCTAATCCAATTACATTGAGAGAAAACGGGAACTATGTCATTGCAGGAGGTACTGGTTATTTAGGAGTACAGCTAGGAAGCTTTTTGAGTGAAAAAAATAAAGTGAATATTATTTTGTTAGCTAGAAATTTACTGCCTAATCGTTCTGAATGGGATGAAATTATTAATAGAAATAATGCGGATGATGAAATGCTCATTTATAAAATAAAGATGATCCGATCGATTGAGCAAAATGGTTCCAAAGTAAATATAATGAAATGTGATGTTACAGACGAACTTGCCGTTAAAAATACATTTACAATAATTAAAAATAAATACGGAGATATTAACGGAGCTTTTATGTTAGCGAAGCAGCTGTACCATTTATGGATAAAGGAGCTAAATATTAATCAGTTCAAAAAAGGGATTTACAATAGAGTTTTGAGCACTCATTTTATTGAAAGAGAGTTAGATACGAATACATTGGATTTCTTTATTTTATTCTCATCCATTTCTTCTTTAATGGGTACTAAATCGGCGAGTGAATGTTGTGCTGTAAATCAATATTTGGACTCTATGGCAGGTTATTTAAACCATAAAGGGATTAACGGTAATACAATTAATCTTACATTGATTTTAGATGATAAGAAAGATTTTGGAAATGATACAGCAATTCCTCCAATAGATTTTGTTGAATTCCAGAATGCACTAAAGTGTTTTTTTCAGAATGGTTACCAATGGAGTTTGGTTTCAAAATTTGATTTAGAGCAAGTTCATTATTTGAAACCAGTGTTAAAGATACCTTTTGGAGAAACGTTTTGGAAAGAAGTCGATGATTATCATTACGACAAGCAAAAGGTGAATATGGATGTTCAAATAGAGGACGAAAGTATACAGAAAGAATTAAATAAGGAAGAGATCGAATTAATATTATATGATATTTGGGATAAAGTTTTGGGAGTAGTTGATGTTGGAGAAAGTGACAATTTCTTTAGTAGCGGAGGGAGTTCACTGAGTGCATTAAGATTTGTGCAACTGATGAATCAGCATTTCAAAGGAATAAATTTTGAGGTGCCTGATTTGTATAGTAACCCTACTTTTGAAAATCAGCTTTCCTATTGTGACCGTTTCTACAACGGTGCTGAGAAAGATGAATTAGACGATATACTTGAAGCTCTAACAAATGATGACATTTCCTCAGAGGAAGCACTTCATTTATTAAATAGGAAATGAAGGAGTGAAAAAAATTGAAAACAGCAATCGTATTTCCTGGACAAGGATCTCAATACACTAACATGGGAAGGTTTTTATATGAAAATCATAAGATCGCTAGAAGATTATATGACGAAGCTAGTGAGATACTTGGTTATAATCTTTTAGTAGCATGTGAAAATAAATCTGGGGAGTTAAATGATACTAATATTACCCAACCTGCAATACTAGTTTATAGTATTGCAAGTTGGGAGATATTTAAAGAGTTAAATCAAGTTGAGGAAATTTATTTTTCTGGCCATAGTTTGGGAGAATTAACTGCTGCTGTTTGCGGTGAGGCTATTTCATTCTCAGAAGCGGTTCAATTAGTTCAATTAAGAGCAAAATTAATGAGCCAATGTGGAGCAGATGGAGGAATGATGGTTTGTTTTGGTCTTAATTACACGGAAGTGGAGTCTATATGTAAAGAAGTAAGTACAAATAACAACCATGTAACTATCGCAAATTATAATATGAAAGACCAGCTGGTGCTAAGTGGGCATCAAGATGCATTGCATAGAGTGGCTGAAATACTTAATGGGCAAGGTGCTGTTACCAAGAAATTGGATGTTAGTGTACCTGCGCATAGTCAATTAATGCAGCCTGCAAAGGATGGTTTTCGTGAAGCATTAAGAAAAATTCAGAAGAAAGATAGTAAGTACCCCATATACTCATGTATTACTGGCGAACCTTACTTACATTCAAACGACATTGTTAATCAATTAAGCGAGCAACTAACAGAAGGTGTGCAATGGCCTGTAGTTATGGATAAATTGATTCGTGAAGGTATTAGCCATTTTATAGAAATTGGCCCTAAAACTGTATTAACCAAGATCATTGAAGCTGAATATCCAAATGTGTTTGTTTCCCCTTACAACGAAATAAATGGGTATCATACCTTATTTCATTCAGAAGCACAATCCTACTCTATGAACGATATTATTTCGTTCTTACAAGCTAGTTTAAGAATCATAGTTGGGACCCCTATTAAAATAAAGATAGAGCAGTCGAAATTTGAAAAAGAAATACATGCCCCATTTATAGAATTGAGGCAGGAGTTAGGGAAATTAAAGAAAAATAATCGACCTCAAATTGATTCTATTTATTCGAAAAAATTATCTAACCAGTTCTTTTCTATTCTATTTAATAAGGGCTTTAATAGGGAAGAAACAGTGGACCTATTAAAATCATCTATTAGGGATAAAAATATCCTTGCAAGAATTCATAAACTATATATTTAAGAAGGGGGTAGAAAATGTTTTGTGAAGAAATGGTAAAAGTGGAGCAAAATTATTATGAGAAACAATGCTTATGGTTTAATAAAACGAAATATTTATTAAAAGATTTAGAGAAAAAAGCATTTCAGCTTGCAATACTTTTTAGAGAGCAAGGAATAGAACATAAAAAAGAGCAAAAGGTGCTAATCATGTTGAGGAGATCACCTGCGCTGTTTGTTGCACACTATGCGACATTTTTAGCAGGAGGAGTAATTGTATCCATCGATCCAGATACACCTGAGGATCGGCTACATACAATTATTGAAGAAACGAATCCTAATGTGATCTTGGTCCATACCAATCAATCCTTGAATGATAAGAGCAGAATTATTTATTTGGACGATGAATTAGAAATGTTAGATGGATCGGCTGCATTTCAATTAAGTGGGAATGAAAATTTTTCATTAAATGCAGCTGCATATATTGTCTTTACTTCAGGGACAACGGGTAAACCTAAGGGTGTAATTGTAGAATGGAAGTCCTTAATGAAACTAATTGAATGGCATACTAAAACCTTCCATGTAGGCTCCGATTCAATTGTGTCATTAACAGCTTCCCCGGGATTTGATGCGTCTATATGGGAAATATGGAGTGCTATTGGTGCAAAAGCTTCCATTCATATTACATCAGATGCACAAAGATTACTTCCAAATGAATTACAAAAAGAATGGGCAATACATAAGGTAACACATTCTTTTGTTTCTACTCCTATTGCTGAAAGATTGCTAGATTTGCCTTGGGAAAATCACGAAACTACATTGAAATACATGCTAGTAGGGGGAGATAAATTAACAAAATTTCCATTAGATAGTGTTCCGTTTAATTTAGTTAATAATTATGGGCCAAGTGAAGCAACTGTTGTCAGCACATCTGGTACCATTCAACCAAAGAGAGACGGAGGTAATGAATTTCCTCATATTGGAAAGCCACTACCTTATATGGATTGTTTTATTCTAGATGAACTCGGGAATGAAATTTCAGAAGTTGGAGAACAAGGAACACTTTGGCTTTCTGGCGTTGCATTAGCAAGGGGATACTTGAACACTAAAATAGAAACTGATAAAAAGTTCAGAAAAATAAAGGTTAGAGGGGAATTAATCAGAGCCTATAATACAGGCGACATTGTCAGTAAAGGTAAAGATGGAAATTTTTATTTTCATGGAAGGAAAGATTTTCAGGTAAATATTAATGGGGTCAGAATTGAGTTAGGTGAGATTGAAAAAGTATTACAAACACATGCAAAAGTTTTACATGCTATTGTGTTACCAATAGAATTTCATTCAAAGAAATTGATTGTAGCTTCTGTTGTACTAGAGAAGAATTCGATATTTGTAGAAGAAGAAATAAAAGCATACATAAGGAGAAAGCTTACAAAAAGTTTAGTCCCAATACAAATACTATATCATGATCAAGTCCCGTTAACGGATAACGGGAAAATAGACAGAAGAATTTTAACTGTTTTACATGAAGAACATTTACAAAACAAGCAAAAATCGAAAAACAACACTTATTTGGAAGATGTTAATGATAGCGTGATGACTCAAATTACAAAGGTTTACTCTGATGTCCTACAAATTCAATGTTATCCTAATACAGATATATTTGAGATGGGCGGAAATTCGATGGACGCTGCTCGAATAGCTGCAACCTTGTCAAATTTGTTTAGGGTGAAATGTACCCCTCATTTTATTCAAAAGGTTAGAACACCAATAAATGTATATCATCAAATTAGGAAACCTTTGCAAAATACATTAGATGGGCAACGTAAGGAATCTCCAGTCATAAATAGAGATGAATGGATTCGAGTAACAAGCATGAAAAAAGGATTATGGTATTTATGGAAAACAAATGAGAATAACACTTTTTATAATATTGGAGCCACTTTTCATCTGAAAGATACGATAGATATTCCTTTATTGTCGGAAATAATTGTTACTATTATCGAACGTGAACCAACGTTTTCTACTATATTTCGGGAAAATGTAAAAGGAGAAATTGAGAGAAAATATCAAAGGAAATTTGATACTACGGAATGGTTCTATCAAATGAAAGTTGATTCCAAAGAAGAGGCACTAATTCATGCTAATTCCATTTACAATACGAACTTTGATTTGGAGAAAGATTTGCTCATTAGAGGTGCATTAATTCAAACAAATAATGATGAGACTGTTTTTGTACTAGCTACGCATCATATTGTATGCGATGGATTGTCTTTACAAAAAATATTACGTGACATATCTACTGCATATAACGATAGAAGCTTAAATACTAGTACAAAAGAGAACATATATAGTACCGAGTATATAGCTTCAAGTGAAGAACAACTGTCAACATATTGGAAAGAAAAGGCAGGCCATTTTCATTTAGCGCAAGTATCAATGAAGGAAAATGCCGAATCTTTATTAGCTAAAGGGGAAATATACGAATGTAAAAGTAGATTAAGTGTCGGCAAATCAATAGATCAATTGGCGAAAAAGCATAAAATAAGTAAGTTTATTATTTTATTAACGGGTTGGGCTATCAATCTAACAAAATACTTTAGACAAGAAACCATCACAATTGGAATTCCTTATCATGGTAGGGGAGATATTGACTTTTCCAAGGTAGGGATGTTTGTTAATTTAATACCGGTTACAATTACTATTTCAAAAGAAAAAACATTCATCGATATATTAACTGAAGTAAATGAATTGATGCAGGAACATATGGAACATGGGGATTTTTCCATTGTTGATATTGCTTCACTAACAGAAAATAGGAAGCAATTTGATATCGTTAATAATACATTTAGTGAAAAAATCCATTTAGATGTAGAGTTAGGAAATAAACGAGCAGAGTTCATTGAGCAAGATACAGGTGGAGCTAGATTCCCAATTAGCGGTTTTTTTCATGTGCAAGATGAAGAAATAGCGGGGCATGTTGAATTCTCATATGCCAACTTTGACACATCAGAAATTAAATTATTAACGGATAGCTATTTTAACCTAATGGATGCTCTTGTGCGTTACCCTGACCAACAGTGGCAGAGTGCTTTTAAGAAGACATCTGTCATAGAGGCACAGGAATATTACAATTTGATGAAAGAAAGTAAGCCACTACACCAATTATTCGAGGATTCTGTCGCAAAGCATAAAGACTATATTGCTGTTGAAGATCATACAAGTGCATTTACGTATGGAGAATTAAATCAACATGCAAACCGATTTGCTTCATTACTACATTCCAAAGGTATCAGAAAGGGGGATTATGTTCCTGTTTTCATGACGCGAAATAAGGAACTGCTTGCTGTTATTTTAGGAATTTTAAAAATAGGTGCAATCTATGTCCCTTTAGATGTGGAGCATCCAAAAGAAAGAATAAAAAATATATTAAACAGAATAGAACCTCGAGTTTTAATATCTAACAAAAAAGTTGATTATATAAGCACGGGAAGATGGGAACTAATCTATACAAATGATATGGAAACATGTCATCAACTACCTATATTCAAAATGGAACACATTAAAACAAAAGATCCAGCTTATTTGATGTTCACATCAGGCTCGACTGGAAACCCAAAAGGGGTGTTATGTCCTCACCTAGGGGCCAGTCTTCGAGTGTTATGGCAAAAAAATCAACAACACTTGAAGCCGAGTAATCGAATTTTATTTAAAACGCCTTATACATTTGACGTATCAATATGGGAAATATTTTATACACTCTCTGTTGGTGCTACTTTAGTTATCGGAGCAAATGATTTGCATAAGGATCCTGAGAAAATATATGCATTGATTAAAAATAAATCGATAAATTATTGTCATTTTGTTCCATCTGTTTTTCAACGAGTGTTAGATTATTTTGAAGGATTAAGTACGGATACACTCCCATTAAAATACTTGCATTTAAGCGGTGAAGCATTGTCGAAACAACTAGCCAAAAAGATACAAGAAATCTTGCCCAATACAAACATTTTTAATTTATACGGACCTACTGAAACAGGTATTGAAGTTACTGTACAGGAAGTTAGTAATGGAAACTACAATATTGGCAAACCTCTTCCATATGTTTCTTTACAAGTTATCGATGAGGATGAAAATCCAGTACCAATAGGTTATCCTGGAGAATTATTAATTGGTGGACCATCTTTGGCGTTAGGATATTTTAAAGATGAGAATGAAACACAGAAGTCTTTCATTATAAAAGATTCACAACGCTTCTATAAAACAGGTGATTTAGTAAGGATTACGAGTAATGGAAGTATCGACTTTCTTGGAAGAAAAGATGATCAAGTGAAGGTGAATGGAATTCGCATCGAAACGGAAGAAATTGAAAGATGTGTAATGAATTTGGCAAACGTGAAAGATGCCACAGTCGTTTTAGCTGAAGGGATGAGGGAAAAACAATTAGTTTGCTTCTACACCTCTGTAAATGAACATGAAGCTATCGATATTGAAGTGAAAAAGCAGGTATCGAATAATCTCCCTGTATCGTACATTCCATCAGCATTTATTGAATTATCTGATCTACCTATTACACAAAACGGGAAAAGAGATAGAAAACGATTAGGTGAAATGGCGTATGAATATCTAAATAAGAAAGTGGAATCTAATTTTATTGAAGCCAAGACAGAACTTCAGAAATCCATTGTAAAGGTATGGAGTGATGTTTTAAAAATCAATAGAGTTGGCTTGAGTGATAACTTCTTTGAGCTAGGAGGAGATTCTATTAAATCTTTACAAATTGTTTCAAAATTACGTGCAGAAGGAGTTAACCTTACTCCTAGGGATTTCCTTAAATATCCAACTATATTAGAGTTAACTGCTATTCTAAAATAAATAAAGGTAGGTTGATAGAATGAATCAGAACATAAAGAAGCTTCCACTTACTCCTTTACAGACTGTTATGTTAATGGAAAACTTAAAGAATCCTTCTTCTGAGGCCTATTGGCAAGTTGTTTCCTATGAGATTCCAAGTTATCATACGGAAGATGATATAACTAATTCATGGGCAAAAGTAATAAAGGCAAATCCTGCTTTAAGAACGAAGATAGATTGGAATAATGGTTCTGAACCTATGCAAGTTATTGATAGCAATTGTGTGGCATCTATTACTACAATTCATTATGAACAGTTAATTAGAGCATGTGGAAGCTTTGAAAATTGGTTGAATCATGAATTACAAACTTTTCAACAATCATCCTTAGATACATTACAAAAATTGTATATGGTTGAACATTGGAAGGATGGCAAGCACTTATTAGTTTGGCTACATCACCATATTCTTGTTGATGGATGGTCTATGTCGCAAATTTTAGATGACTTTTTTAATGTTTTAAATCACGACTACTACATGTTAAAGGAACGGCCTGATGTTGAAGCATACATCGAATTTATGGAGCAATCGGATTATAAAGAACAGAGTGAAGCCTATTGGTTGAATGTATTACGTGAAGCAAAAGCGGCAGAGCGGCTATCTTTTGAGTGTTCCTCTTCTGAAAGTAAGGAAGAAAAATTCGAAATTTTTGATAGAAAATTAAGTCAAAAGGCTTGCAGAAATATTCATTCGTACAGCGTTCAAAATAAAGTTACTGTATCGAGTATTGTGATGTCTATTTGGGGCTTATTACTTAATAGATATCAATTAACGAACCAACTTTTTGTTGGTTCTACATTTGCTTTAAGGCCGTATCAATTAAGAGAGTCGCATGAAATGAACGGAATGCTAATTAATACGTTACCAGTAAAGCTAGATCTGAAACCTGATATCTCTATCAAAGAGTATTTCTTAAATACCATGGATACGATTCAAGATGTATCGGAGTATAGCGGGGTTCCGTATTCTAAGCTTTTGCAACTAAGTAATTTACCAGGAGACACCGAACTGTTTAAGTCTTCTGTTATATTCCAAAATTATCAAGGTGGCTTACACTTTGAAGACGCTGAACTAGTTCATCAAAAAGGAACGAGTTCTGATCCTTTGTCTTTAACCATCAGCTTAAACCGTGATAACGGTGAATGGAGATTAGGTTGGGATGCTAGTAAATATCAGAAACAAGATTTACTAGAGCTTATGGAATCATTAGAACATATATTTGAAGAAATAGAATTTTATGGAGATAAATTGATAAAAGAATTTAATTTAACTACCTTGGAAAATGAAAAATTGAAAATCTGCTTAGAAAATGAGTTGCCGATAAATCAGATTAATTATTCCATTGATTCTATGGTCGATTGGTCAAGTGATAAATTAGCACTGTCTGATGGGAAAACGGAGTTATCTTATAAGCAAGTAAGAACCTATATAGAACAGGTGTCTAATTATTTATCACAACAAGATGTTAAAAGTGGGGACACAGTTGCCCTGAATGGAGAAAAAGGTATTGAAGTTGCAATTGGTATGTTCGCTTGCTGGAGAATTGGTGCTAGGTGGTGCAACTTAGATAGACGCGTACCAAAAACAAGAAATGATCAAATAATAAAAGTATTAAATCCAAAAATTGTTTTAAACCTAGAGGAAATGAAAGAGCTTTTAAAAGACAATGTATGTCAGAATGAATTGGAATTAAATTCCTATGCATTTAAGGAAGAGGACTTAGCATATTTTATCTCCACTTCTGGGAGTACAGGCAAACCAAAACTTGTCTCCTTAGGAATAAAAGGTGTTTTTCAAATTATCGAAAGTTGGAAAACATTCTATTGTTTTAAAGAGAACCAACATATTCTACAACTCGGAAGCTGGACTTCCGATGTTTATTTGGGTGATTTACTTAAGGCATGGTCCACTGGAGGTTCACTAATCGTATGTGATGAGAATAGAAGAGTGGATATGGATTATTTATATGTTCTTTCTAAAGAATATAAAATATCTTTTGTTGAGTCAACACCTCACTTAATCAGGGAATTCATAAAGTATTTGTATGATAAAAATCAGATACTAGAACATTTGAAAACGATAGTAGTAGGATCTGATGTTTTTCGTCTCGAAGAGAAAAATGAGATTTGTAACATGCTTTGGAAAGGTGTGGATTTTTATAATGGATATGGATTGAGTGAATGTACAATTGAATCTGTTGTTTACCACTGCAATGATAATATGGATCAATTGTCCGTTTCAGGCATGTGTCCAATTGGTCAGCCTTTGCCAGGGACACTATTACGAATTGTAGATGAAACAGGAAATTCAGTAGCACCAGGGATGATAGGGGAGTTACATATTGGTGGTGATCAAGTTATGAATGGATATGTAACTATGAATAGTATGGATACGTCAAAGATTTATGAACATAACCATATAAAGTATTTTATGACCGGAGATAACGTGCGTTTAAATACAAATGGAATGATCGAGTTTTATGGAAGGGAAGATCAACAAGTTAAGATACGTGGATTTAGAGTGGAATTAGGAGAAATAGAAAATGCTTTCCTAAGTTTGGAGACAGGTATGGAATGTTTTGTCACATATTCATCGATGGAGGGGGAGAAGGAATTAGTAGTTTTTCTAAGTGGGACAAAGGATTCTGAAGATGTGATTCGAGAAAAGATTAGTAAGAGAATCCCTTATTATGCGATTCCTCGTTTTATTGTGCTACTTCATCGTCTCCCACGCAATTCCAATGGGAAAATTGACCGTCCACTACTCATGGAGGAATCAGAAAAAATAGTTCATCAATCACAAAAGGTTGTTTCGGTTGTATCTAATGAGATAGAAGACATTGTAAGGAATGAGTGGGAAATGGTATTAGGTAGAAAAGTATTTACGAATAAAACATTTTTTGATCAAGGAGGTCATTCTCTCATTGTATTAAAACTATTTAACCAGCTGCGGCAGAGATTACCTGATTATGAATTTGTAATTGGAGATTTGTTTCGATACCCAACGATAGATAGATTTGTTGAACAATTATCGCATCGAATTGATAATAATTCTTCAACCAATGGTCAAACAGAGTCTGTCAATAAGATAGACTTATTGGAAAAAGTTAAACAGGGTGATGTATCAATAGATGAAGCTATGTATATATTAGGTGGTAATAACACGTGAAGATGGAACAACGTGAAGGCTATATCATATTTAATCCAAACAAAAAAGCAAAAGTAAAATTAATGTGTTTTCATCACGCTGGGGGTTCCGCTTTATCATTTATACCTTTAGTGAGAACTTTACCTAAGGATATTGAGACCTATCTTTTTGAGCTGCCTGGGAGGGGAATATCGGCGAATCAAGATTTTGTTGCTAATTTTTCAGAGGCTATGGCATATTTTCTTCCTAAAGTAATAGATTGTATGGACAGGCCAACCGTATTTCTTGGACATAGTTTAGGAGGACTTTTTTCATATGCTATATCTGGTAGTTTAAGTAAGAAACAGAATTATATTGAAAGAGTTATCATCTCAGCAGCTAAATCTCCTCAAACAGTTCTTGAATATGCGATACATCCTGAAAAACCATTCATTGTAAGATCAAGAGATAGTGTGAAAATGGATATAGAAGCTTTAGGAGGAATACCAGTAGATGTGGATGATTCTTTATTGCATTCCATTATTAATATTACTGGAAATGACTTTCACTTATTGGATACATTTACTTTAGATGGCGTAGTAAAATCATCTTTTCCATTCGAATTATGGCTAGGGAAATATGACAAGGCTGTTCATGAACGAGAGATTTATAAGTGGCGTGAGGAAATTCAAGGAGATTTTTGTTATCGATATTTTAATGGAGGCCATTTTTTTATAAGTGAAAGTACTGAGCCGGCTGATCTATTAAAGGAAACTTTGTTGACTATTATGATAAATATTGAAAATAAAATAGTTTAGGAGTTTAGCTATAAATAGCATGCATAATACAAAAACGGAGGGGATTTAAAATGTTTAATAACGCAGATTTATACAAGCCGGCTAGAAATTGGAAAGATATTGAACTGTGGAAAGATGTTACAGAGGAACAATGGAATGATTGGCTGTGGCAGTTAAGAAATACAATTAAAACCTTGGAGGATCTCAAAAAAGTAATTAATTTAACCCCAGAAGAAGAAGCGGGGGTTAAGATTTCAATTAAGACTATACCACTTAATATTACACCATATTTTGCATCTTTAATGAATCCAGATAATCCACGATGTCCGATTCGTATGCAATCTGTTCCGATTTCTGAAGAGACTTATAAAACAAAATATGATTTAGAAGATCCTTTAGATGAAGACGAAGATTCTCCAGTTCCCGGTATAACACACCGATATCCTGATCGAGTATTATTCTTAGTAACTAATCAATGCTCTATGTATTGTAGGTATTGTACAAGACGGCGTTTTTCAGGTCAAATTGGAATGGGGATTGCCAAAAACTTGCTTGATAATGCAATAGAATATATTAGACAAACACCTGAAGTTCGCGATGTGCTCATATCAGGAGGAGACGGGTTACTAATTAATGATACTGTATTGGAATATATAATAAAAAATCTCAGAGCTATCAAACATGTAGAAATTATACGTATTGGTACCAGAGCACCAGTAGTATTCCCGCAACGAATTACGAATGAATTATGTGAGATTTTAAAGAAGTACCATCCAATCTGGCTCAATACTCATTTTAATAGCTCCATAGAAATAACGGAGGAATCTAAGCGCGCATGTGAAATGCTTGTTAACGCGGGTGTTCCAGTAGGAAACCAAGCGGTAATTTTGGCTGGTATTAATGACAGTGTTCCGATTATGAAAAAGTTGAATCACGATCTGGTTAAAATGCGAGTACGTCCATACTATATTTATCAATGTGATTTATCCGAAGGAATTGGGCATTTTAGAGCGCCTATCTCAAAAGGATTAGAGATAATAGAAGGGTTGCAAGGACATACGTCAGGTTATGCAGTACCTAAATTTGTCGTTGATGCTCCAGGTGGTGGTGGTAAAATTGTTGTCCAACCTAATTATATTATTTCCCAAAGCGCTGATAAGGTAGTACTTCGAAATTTTGAAGGTGTTATTACCACATATCCAGAGCCGAATAATTATGTATCCGGGCAAGCAGATGATTATTTTAAAACAATTTATCCTGATATGGAAGCATATCAATCGAAAATAGGAATATCATCATTGATTAATGAATCAGAATTTAATCTCGTTCCAAAAGATTTAAAACGTACCAATCGTCGTCTAGAATATAATCAAGATCAAAAACATTCTACTATAAAGGATAGAAGAGAAAAAAGAGATCAATTAAAAGAAAAGAAATATCAAAAACAACAAGCTATAACGTCTAAAAATTAAACTTACTTTTTTATAGAATCCCTTGGTCAGTAGAAAGGAAAGATTCGAAAGTGTAAAAAGGATAATTTAATAACAAAATAACAAATAAGTCATAAATGACCAATTAATAAATTATAGGGCGTATTGATTTTTGAGGTGTGATGTTAATAAAGGAAACAATTTTGATTTTATTGCCAGTTTAATTCTAAAGCCAATAAAAAATTTAGCATTTTCCTCTTCGTTAAATCATAAATTGACCGCATCCAATGTAAAGCTGATAGCGTTTCAAATGAAGTAATTGTGGACGAATGACATCAAATTACTAGTGATAAATTTACAGTTAATTAAATTTTTTGAGTACGGTGAAGGAGTGGATATAAGAATGAATAATATATACGGAAAATTATCCTCGGAGGTTTATGAAATTGATAAGTATATTGGTAAATCTTTCGGTGATTTGGAGTACTACCAAGATCGATTAAAAGGAATAGAAGGGAAAGTATTAGAGCCTGCGGTTGGAAATGGGCGTATATTAATTCCTTTACTAGAAAACGGTTTAGATATAGAGGGGATAGATTCTTCAAATAATATGTTGGAATTATTCAACAAAAATTGCAATGAAAGAGGTATTCATACTAGCTGTTATAAACAAGATATGTCCAATTTCACTATTAATCAAAAGTATGAGGCTATTATTGTACCAACGGGTTCATTTTTACTTTTGCATCAATTAGAAGAGGCAATTAGCTCTTTAAAATGTTTTTATGAACACTTAGAGAAAAATGGAAGATTAATTTTAGATATTTTTCTACCGGAAAACACCAAAGAAGGTTTTGTATCAAAACGAGGATTTACCAATCCACAAGGAGATACAATTATGTTAGAGGAAACATTGGTTAAAATTGACCAAATCAATCAATTTTCTGTCTATCATAATCGCTATGAAAAATGGAGACAAGGAAAGCTAATGGATTCTGAACTTGAAATATTTCCATTAAAGTGGTATGGAGTGGAAGAATTTCGTTTGATATTAGAAAAAATAGGATTTACATCGATAGTGATTTCTTCAGATTATATATATAATCAATATCCAACGAAAGCCTCGCAAATTATTACGTTTGAAGCTACAAAACACTAAAAAGTGGCTCTTCGCTATTTAGTGTGAAACTCAACAATTAGTGAGGTATGAACCCTTGCTAATTGGAGATTCTCTTTATTAAAAAATGGAAGTTGTTTACCATATTGGGTTAAGTGGATGACAGCAGTAATAAGAGGATGAAAAAGGTATAGAAAGGTGATATTAACCAATTAACAGATAGCAAACAAAGGCCACAATGAATAGTCTTACATCCTTTATTCATCTCAAAGCACAAGGGAGTTTTTGTTGATTTATATCATCGTAAACAGTAGAAGTGTGGTAGGGAAAATGTACCTCACTTCTAACCGCTCCCCCTTAAATGAGAAATTATAAGAAATCAAGAGCATATGGAAGATATTTTGGATGATTGAGGGAGGATGAATAAAGATGAGTATTATTGATAAAATTAATGAATTATACGATAAACGCCACCAAGTGGAACTTGGTGGTGGTGAAGAACGAATAGACAAACAACATATTAAAGGGAAGATGACGGCCCGTGAGAGAATTGACTATTTACTAGATAAAGAGACGTTTGTAGAATTGAATCCTTTCATGAAAAGCAGATCTTTTTCTTATGATGAGGATATGTACAATGGCGAAGGGGTAGTGACTGGGTTTGGAAAAATAAATGGGAAAAAAGTATATTTATTCGCCCAGGATTTTACTGTTTATGGTGGAACGTTGGGGGAAGTGCATGGTCTGAAAATTGCTAAAGTAATGGATTTAGCAGCTAAGAATAAAGTTCCTTTTATTGGTTTAAATGATTCTGGTGGTGCACGTATCCAAGAAGGTGTTTCTTCATTGGATGGATACGGACAAGTATTTTACCGAAACGTTATATATTCTGGTGTCATTCCACAAATTTCTGTTATTATGGGCCCTAGTGCTGGTGGAGCTGTCTATTCACCAGCTCTCACCGATTTTGTCGTCATGGTGGAGAAAAGCTCTCAAATGTTTATTACCGGTCCAAAGGTGATAGAAGCTGTAACTGGAGAGAATATATCAGTAGAAGAATTAGGAGGAGCACATGTCCACAATTCGAAAAGTGGCAGTGCTCATATGCAGGCTAAGACAGAAGAAGAAGCATTAGATATGGTCAAAGAATTATTAAATTATTTACCCTCCAATTATACTGAATTTCCAACGACGTATCCTTATGAAATGATGATTAATGAAGAGAGACCTGCTTTAGCAGATATCGTGCCATTTGATTCTATAAGACCCTATGATGTCAAAAAAGTGATTAAAGAGGTAGTCGATGAAAGCAGTTTTTTTGAAATTCATGCTGGATTTGCTAAAAATATAGTAGTAGGGTTTGCTCGTATAGGAGGTAGAAGCATTGGTCTTGTATGTAATCAGCCCAAATATATGGCAGGTGGATTAGATATTGATTCTTCAGACAAAGCAAGTCGCTTTATTCGCTTTTGTGATTGTTTTAATATCCCGGTTATTACTTTAGAAGATGTTACAGGTTTCCTTCCTGGAATCAAACAAGAATATGGCGGTATCATTAGACATGGGGCTAAAATTCTATACGCGTATTCAGAAGCTACGGTTCCAAAAATTACTGTCATTATGAGAAAAGCATATGGAGGTGCATATGTAGCTTTAAACAGCAAATCAATTGGTGCAGATTTAGTATATGCATGGCCTAATGCTGAAATTGCTGTCATGGGACCTGAAGGAGCAGCGAATATCATTTATCAAAAGGAAATTAGCATGAGCGAGCACCCGTCTCAAACGAGAAGAGAGAAAATTGACATGTTTCGTAAAAAGTTTACAAATCCTTATATTGCTGCTGGTCTTGGAATGGTTGATACAGTTATCGACCCGAGAGAAACACGTATAAAGTTATTACAGTCTTTAGAGATGCTAGAAAATAAGCAGGAAGGAAGACCTAAAAAGAAACATGGGAATATTTCTTTATGAATAATCAATTGAAAATAAAGAATTGAAATTGATAAGTACATGGAAATTTTAAACATAAGTTTAGTTCCTTTTTAATTAATCATCCCCTCTGAAGATAAAATTCTTCAAGGGGATATTTTTGGTACGAAAAATGTAGAGGGTATAAGAGGGCTTCAGGTCATACCCTTCCGTGTGAGATAAAAGACTCCCCCCTAATGATCGAATACTCAGGTTATTGTTTTGGTTGGATACAAGCAAAACATCATTTATAATGATACACGAAGAGGTGTATGTTATGAACAAAGATGATAAGAATGTAGAGCAGATAATAGAAGAATTAACGAAAGAAGAAATGGCGAGAATGCAAAAACAAGCACAGAAACAATGGCGAAAAATCCCATTTCCTTTGTCATTGCATGACGCTTTAAACAGATATACAAAGGCTGATTTAGACGGTATTAGAAAATATTTAGAGATCAAAAATGCAAGCAAATTAAAGAAAGCTGAAATCGTTCATCTCTTAGAGAAAAATATCCCTGATCATCTATATCCGTCGGTTCTTTTATGGGATAGGGAACGTTTTAATATGCTATTAAAAATCGCCGAAAATAACGGGAAAATAATGGCTCCAGATCTAGAAATGGATGAAATGGAGTATCTACGTCATACCGGGTTCATTTATACTGGAACTTGGGAAGGAAATAAGGTTTTTGCCTTGCCAAATGAACTGTACGACCCTATTCTAGCTTTGAAACATGATTTACATGTACGAGCTACGATAAAACGAAATACAAAATGGATAAAGCTAACGCGTGGCTTATTATATTATTACGGCGTATTAGACCCGGTGCGGTTAATCCAGATGGTAGAAAAATATATGAAAGAACCTATTGACGTTACAATGTATTTCAAAGTTATTGCAGATTCGACACATTATTGTCCGGAAATAACTGTTGACACAGATTCATTTTCACATATAGATGTGTTGGAACCGAAAGAGGTGAAGCGAGAACAGCAACTGAAAGAAAGCATTCCTTACTATGATTTTACAGAAAAACAACTCCTTGAAGCTGGAGCACCAGGTTTTGTGGAAAGAAATGCTAGTTACCAGCAATTCGTTCATTTTCTAACGCAAAACTTTGACATGGATATAGAAGATGCAGATATGATCGTAGAAGAGTGTACGTATACGATAAAATCTGGCGACAGTCCCAATCAAGTTATTTCCTATTTATCCCAGATGTTAGAGTTCGATAGCGAACAATTAGTGAAAGCTGTAATGGATAAAGTAATCCACTTAATGAATAACACAAGGGGATGGGTACTAAAAGGACATACTCCTGATGAAGCATTTGGATTGGAGAAAAAACATCTTCAACCGATGCCAGAAACGAAATCTAATTCCAAGATAAGTGGAAAGACTCATTCTAACCCTAGTCAAAAGGTTGTCAAAATTGGTAGAAATCAGCCTTGTCCATGCGGTAGCGGAAAAAAACATAAAAAATGCTGTGGCAAATAAATGATTAAGGTGTGCATTTAGACTAAACTCTCACAAATATTGCTAAGCGCAAGCATGTGAGAGTTTTTGAATGTGGTTAGTAGTATAGAAAGAAACGAACATAGTTCTCATCCACCATGATGAAAATATAATAAGCGCATCTATGTTATGATGAAAAGTGCATACATGATCCATATGCTGATTACCAATGTAGGAGTGAAACGAGATTGAATAAGAAGGACATCGCAAATATCCGGAAACAATTTAAATTAAATAATGATCTTTTAAAAATCCATGAGATTTTCAACGTATACATCATGAAAGAGTCAAGTGAAGTATATCATCATCAGAGTACACCATTTGAGTTATTAGAGGACGAACAGAAAGAGCTATTTATGGCCAATTTTAAAAAAGTATTAACTGGCCAGCTTGATCAGAAATTATTTGAGTTAAAATTTAAACGCGAAGCAGAAGATAATAGTCAGCTTATCCTGCATCAAGGATTACTGAGTAGTGACACCGAAGAATGGAAAGCGCATATGCTTCGACTCGTAGAAAAAATGCTAAAAGATAAGCAATATGAAATGGACATTGTTGTTAGTTTTATTCGTGGGGAAT
>NODE_3_length_14149_cov_295.631287
CGTGGCTAAATAACTTAGTAAGTTTATCCAGCTGCAAAATTTCTATAATTTCCTAGACTATAAAAAAGCAGATAGTCAAAATCGACTATCTGCCCTTAAAACGACGGATTAAAAGTAAGTGCACATGAGAGCTAAGAGCACTTCCGTTAGTTTGCCTTTAGTTATAAAGATAGTAAAGTTCTATGAGAGGCCACTTGTTACATATTTACTGCAATTGCTCGCGAATAAATGACAGCGCCTCTTCTACATGCCCCTTCACTTTTACTTTACGGAATTCCTTCTGTAACACGCCTTCTTTATCTATAATAAACGTGGAGCGTTCTATACCATAATATTCTCGGCCAAAGTTTTTCTTTAGTTTCCAAACACCAAATTGTTCTGCCACTTGTTTTTCTTCATCAGCCAATAACATAAATGGCAAGTCATGCTTATCAATAAACTTCTGATGCGATGCAACAGGATCAGGACTAATACCAATAATCACCGCATCAAGATCTTCAAAGCTCTCATGCGCATCTCTAAAATCACAAGCTTCTGTTGTACAGCCTGGTGTCATATCTTTTGGATAAAAATATAAAACGATATATTTTCCTTTATAATCAGATAAACGAACTAATTCTCCAGCTTGATTTGGTAGAGAAAAATCCGCTACTTTTTCTCCTACTTGTACAGTCATCGTTATCCCTCCATCCAATAGTTGCGTTTCTACTATATCATATATTCGCCTACTTATTCACTGATTCCTGCTCTGATCTTGGTATTGCACTAATCTTAACACAAAAGCAGTAGGTAATATATAACCAATTAAGGCCTGCATGAGGGCGATAATTTTCCCAATACCAACAGGCGTTATATCACCATATCCGATTGTTAGCATTGTTACCCCACTAAAATAAACAGCCTGTCCAAGGGCGTCAAGTATACTCACTTGTCTCAATTCTCCATTTTCTACAAGTACGATATCTTGCATGGACAGCACAAAATAAATGAGTCCGAATCCAACGATAACTACTGCATAAATAATTAATAACATATAAAAGAACTCTAATGAAAAGCCACTGCGTCGTATATACGTCTGCATTTTCCCTACATGGATAAAATCAATGAAGCTCCTACCCATAACAAAAGTGACAGCAATGATTAGTAACCACGCTAACATAGCACACCCTCTCCAATTGCATAGTATTATTAGTTTATGCAAAGGATTAGACATGGTTGTCAATACTTTTAGTAAAACGTGGCTTCCCAAGAACAATTGATGACGACTTCTATCGTTTTCCATAAGACAGACTATAGAAATTCCAAAACCGTTTCTTCAAATAAAATACCCCTATAAAAAGAGTACAGTTCAAATTCTAAAAGAGATAGAGTAAAATAAGATGTAAGCTTTTATATAGTAATAGCGACTTAAAAATTAATTGTATTAGTTTTTATGAACCAATTAATTGTTTAACCTAAAATACATGAATTTGTTCGAGCATTAACTATTTACTTGTGGCACAGCGGAGGATTGTTGGTGGGTTAGCTATAAAGTAGAAAAGGAAGGTGAATCCAATGAAGAAAATTTATCTTATAGAAGATGACAAAAAAATTGCTGACTTATTAAAAGATTATCTAGAAAAATACGAATACGACATACAGCTTGTTCAAGAATTCGACCGTATTGTAGAAGAGTTTCAAGTCTTTGAACCACATTTAATATTACTTGATATTAATCTTCCTAGCTATGATGGGTTTTATTGGTGCCGAAAAATCCGCAGTATATCTAATTGTCCAATTATATTTATTTCCGCACGTGATTCAGGTATGGATCAGGTGATGGCAATAGAAAACGGTGGCGATGACTATATTACCAAGCCATTTAACTTTGATGTGGTTCAGGCAAAAATAAAAGGAATTATGCGTAGAATCTATGGAGAATACGCCTCAAGTACACCTATAGACTTGTTAGAGATTCGTGATTTATGCTTACATTTAACTGCAATGGAAGTTAGTCTTAACGGGCATAAAGCTATTTTAACAAAAAATGAATTTATTCTACTTAAAGCATTTATGGAGAATGTAAATCACGTATTATCACGAACCTTCTTATTGGAAATGCTATGGGATGACGAACATTTTGTGGATGACAACACGTTATCCGTTAATATTACGCGCGTACGTAAAAAGCTTGAAGATATTGGTGTGCACCAAAGTATTCAAACCGTTCGTGGTGCCGGATACAAAATGATCGATACGTGGAGTGAACAATAATGAAAGATTTTCTCAAAGATAGTGTCCCAACCATACTTTTCTTTTACACACAGTTAATTGTTTTCATCCTCATCGTTCAGCTATTTTATGGTATTAAAGCTGTACCAATGGACTGGGATTTGATTATCTATTTATTTATTTTATTAACATTTGGATTACTCCTATTTCTGGCCTATCGTTATTACCGATTACGTGATTATTACGTGACAATCCATCATGACAAGGATAATGCAACGTGGCTACCAGATCCGCCAACACAATTACTTTTAAATATTAAGCAGCAACATGATGCACAAACAAACCGCTACGCCGAAGAAATCGAGCAGTTGAAAGAACAAAAACAAATGGAGTTTCATTTCATTCAACAATGGGTGCATCAAATGAAGACACCTGTTTCTGTCATGCATCTAACTTTGCAAAAAGAAAAATTACAGTTGTCCCAAAATTTCTTGCACAGTATGCACGAAGAATTAGAGCGTATGCAACAAGGTTTAGATTTAGCCTTATACCAATCTCGATTGCAAAAGTTTGATCGTGATTTTCAAGTACAACAAATTGTATTAAGAGATTTAGTTAAAGATATTATTCAAGAATTTAAATCTAGCTTTATTCGTAACCAAGTGTATCCTGAACTTACCATTGAAGAAAAATACGTGGTAACAACCGATTCTAAATGGCTCCGTTTTGTAATTAGTCAAGCTGTTTCCAATGCCATCAAATATTCGAAAGACGAAGTAGCCAAAATATATTTTTGTACAAGTTTATCCGACGATCATAAACTGGTATTGCAAATCACCGATACTGGCTACGGAATTCCGCGTGAAGACATCAACAGAGTTTTTGATCCCTTTTTCACCGGGAAAAATGGGAGGAAATTTAGAGAATCAACAGGAATGGGTCTATATTTATCTAAACAAATTTGTACAGAACTTGGACACGAGTTAACCATTGCATCTGAAGAAGGAAAAGGAACTACCGTGTCCATCCATTTTAGTCATCGTTAGGCTTACAACCTTGTAAGCTTAACCATTACTGTTTGAAAGAAAAATCAATAGGATATATGGCTCCTGTATTATAGAATTATGATGAATAAATTCGTTTAGTTATAAACACGTTTGAAGTAAAAACTATATAACCTAACTTTTTAAACATAGTATAAAATCGCTACCAAATAGGGAGGTGCACATATGCCGTTACTACAAGCAGAAAATTTATCCAAAACGTACGGTAGCAAACGTGGAATTTCGTACGAAGCTTTGCACCAATTTACGCTTACTGTACAACAAGGAGAATTCATAGGTATTATGGGACCTTCAGGAAGTGGCAAGACGACCTTGCTAAACTTACTGTCGACCATTGATAAACCGAGTTCGGGAAAAATTATTATTCATGGAGAAGATGTCACTTCTTTCTCTCATCACAAATTGGCGAAATTTAGAAGAAAAGAAATGGGGTTTGTTTTTCAAGACTTTAATTTATTGGAAACATTAACTATTGGAGAAAATATTTTGCTCCCTTTAACATTAAATAAAGTAAAAGTGAAAGAGATGACACCAAAATTACATATCATTTCTAAACAATTAGGCATTGAAGATATTTTAGAAAAACGTATTATGGAAGTATCTGGTGGTCAAATGCAACGAGCGGCCATCGCTAGAGCGCTTATTCATAATCCTTCCATTATATTTGCTGATGAACCAACTGGTAATTTAGATTCTAAAGCGTCACTACAAGTAATGAATACGCTAAGTCACTTGCAAAAGCATTATGAAACAGCAACACTAATGGTAACGCATGACCCGTTTGCTGCAAGTTTTTGCCAAAAAGTCATTTTCATTAAAGATGGAAAGTTGTATAACGAAATACATCAAGGTAACAATCGACAAACTTTTTTTGAAGCGATATTAAACATGCAGTCATTATTGGGAGGAAACATCCATGACCTTCAGACAGTTCACTTTTAATAATGTCAAACGTAATACACGTGCATATTTAAGTTATTTTCTAAGTTGTATGTTTGCTGTCATCGTTTTTTTTATGTATGCCGTAGTTATTTTCCACCCTGAAATAGCAACATACGACTTTATTGATGCTGTAAAATCGGGAATCATTGCTTCTGAAGTCATTATTTACCTGTTTTCTTTTTTATTTGTACTATATTCAACGTCTGCCTTTATTAAATCACGCAAGAAAGAATATGGTATTTTAACAACGTTAGGAATTAGTAAATTTCAGTTAAATCGAATGCTCATTTTGGAAAATACAATTATTGGTCTAACTTCTATCGTTGCAGGAATATTAGTAGGAGCTCTATTCACGAAGCTTTTCTTAATGATATTTTCTGTCATTTTAGGAACGGGGGAAGTGTTTTCCTTTTATTTGTCCTGGAAGGCGATTGCTATCACCGTAATACTGTTCTTTTTTATGTTTGAAATCAATTCGCTGCTTGTTGTACTTACATTGCGAACAAAATCGGTTATGGAAGTATTTCGTGGCGCTCAAGCACCAAGGAAAAAACCGCGTTTCTCTTGGATTATAAGCGTACTAGCGTTAGCTGCTGTTACTTATTCCTATTATTTAGCATACACTGCTGACCTTATATCTATGACATACCGCATGTTTATTATTTTAGCACTAATTATTCCCGGGACATATTTTTTATTTACCCAGTTTAGTATCGCTTTAACTAGCTTTTTACAAAGCAGAAAACGTATTTTTTACAAACGATTAAATTTATTAATTATTTCCGACTTAACATATAAATTAAAAGACAACGCTAAGTTACTTTCTATGGTCACTATATTAAGCGCCGTTGCTTTTACATCTTCCGGGGTATTGTACGGGCTATTCCAAGCAGCAGAAGAAGAAAGCGAACGTTTCGTACCACAAGATTACTCTTTGCTAGCAGAAGGCGAAGAAAATAAAGCGGAATTCAATGAAACTATTCAAGAAGTAGAATCTATTTTTCGTAAGTCACAAATGCCGTTTCAATCTTTAATCATCCCTGCTGTAAAAACATCATCGACCTCGAATATAGCTGAATGGGACGATGTGGAAGTATTCGTGTTTGGTTTTTCCGATTACAATAAAATGATGGATACAAATAAGCAGAAACAACTCGAAGCATTAAAAAATAATGAAGCCATATTACTTACCCAAGAAGTAATTAGTCCATATATTCCACCTATACCAAATAAATTACAATTTTTTACTGGTAAAAAAGAGATAGAACTAAAAATCGAGCTAAAGGAAAACACGACGAACGCCACAGCTTTTTGGGGTAGCAACCTAGTTGTATCAGATTCTACATTTAACAAACTTCAAAAATACGGAGAAGAAGCCTATTATTATACGGCGAATATACCTAATTGGATAGAATATGTTGATGAAATAGAACAAGCAGAAGTCGCCGCTTCAAGTGATGCTTTCTATAAAAGCTCCAGGGCAGTCTTCTATACAGGTTTCAAAGAAGCAGTGTCGTATTTGTTCTTTTTTGGGATTTTTATTAGTGTGCTATTTTTTCTAGCCGCTGGATCGATTCTTTATTTCCGTATGTATCAAGGTATTGATAAGGACATTGCTCATTACTATTCACTTTATCGTATTGGCTTAACAAATAAAGAAATGAAGAAAATCGCAACGAGGCAAATTGCCTTTCTATTTTTTCTACCATTTTTCGTAGCCGTTATTCATGCTGCTTTTGCCTATAAAGCATTACAAAATATGCTTGCATCATCTGTGCTCATACCTAGTATGTATATTATTTCATTTTATTTTATTGTGCACTTTATCAATTTTATTTTTATTCGTAATTTCTACCTTTCTAGACTTAAAAAAGCGGCACGCTCTTCTGCTTTATAACAGCACTCTAATCTGATAAGCTATAAAATAGGTGATTAACTTACTTTTTACAACAGGAGCTAAAGGGCTCAGGTGAATACACCATGTTTTCAAAGTTTTAAAAGCAAGGCATGATTCCAGTTTTCAACAAGTTTGCAAGATACGTATTGCATATTTAGGTAATTGGTATACAATTACATGGATTCATGTAACCTAGGAGGAAAATAATTATGAATTTTTCAACATCAGAAGCACTTCATCAGGAAGCATTGAAGCATATTGTGGGAGGTGTTAATTCACCATCACGTGCTTATAAAGCAGTTGGAGGCGGCGCACCCGTTTACATGGAAAAAGGGGAAGGCGCTTATTTTTGGGATGTCGACGGTAATAAATATATTGATTATTTAGGGGCTTACGGGCCAATTATTACAGGGCATGCGCACCCACATATTGCCAAAGCGATTACACACGCAGCTACGAATGGTGTGTTATATGGTACACCAACAAAATTAGAGAACCAGTTTGCTAAAATGCTGAAGCAAGCCATTCCTTCGTTGGAAAAAGTGCGTTTTGTCAACTCAGGTACAGAAGCCGTAATGACCACTGTTCGTGTTGCAAGAGCTTATACTAACCGAACAAAAATTATTAAGTTTGCTGGCTGTTACCATGGACATTTTGATTCTGTCCTCGTAGAAGCGGGCTCTGGTCCAGCAACGCTCGGTACACCTGATTCAGCAGGTATCCCGGAATCCGTAGCCCAAGATGTTATTACGGTTCCTTTTAATAACATAGAAGCGTTGAAACATGCTTTAGATATTTGGGAAGGCCAAATAGCAGCTGTGCTTGTTGAACCTATCGTTGGAAATTTTGGGATTGTAGAGCCTAAGGAAGGCTTTCTCCAAGCTGTCAACGACCTTACACACAATGCTGGAGCCCTCGTTATTTATGACGAAGTAATTACTGCATTTCGCTTTACATATGGAAGCTCTCAGCAAATATATGGTATTGAACCTGATATGACAGCTATGGGTAAAATCATTGGTGGTGGTCTACCAATTGGTGCATATGGCGGTAAAAAACAGATCATGGAACAAGTAGCTCCGCTTGGCCCTGCTTACCAAGCGGGAACGATGGCTGGAAATCCAGCTTCCATGGCAGCTGGAATAGCATGCCTAGAAGTACTACAAGAAGATGGCCTTTACGAAAAGCTTGATCAGCTTGGTGAAAAGTTGGAAACGGGAATTTTAGAGAAAGCTGACAAATACAATATTTCCATTTCCGTCAATCGACTTTGCGGAGCCCTTACCGTATATTTTGGTGATGGCGAGATTACCAATTATGAGCAAGCTGAGGCTAGCGATGGAGAAAGCTTTGCAACATTTTTCCGCCTCATGCTTCGCCAAGGAATTAACCTAGCCCCATCAAAATATGAAGCTTGGTTCTTAACCATTGCACATACGGAAAAAGATATTGAAGAAACCATCGCGGCTGTAGAGAAAACATTTCAACACATGCAAACGAAGTAAGCCACATAAGAGTAAGTTAGCTTATCGCTCGTAATACCGAAACGAATCTCATTTAAACAGCTTGATGGTTCCCTATATAGTAAGCAAGGACTGTTTGTAAAGTTACAAGCAGTCCTTTTACGTATGCATAAAACAACCTCTCTATTAGAATAATAGGAAAAAGAACAGAAGGAGGATCATAATGCAAGCGCCATATTGTTGTCCCAATTGCAAAACAAATAAGACGAGATTTAACAAAATTGATCAAGTAGCAAACCCGATAAAGATGGATGCACAAACGGGAGAAATAGTCGAGACATATGAAACAAATCAAGTGGAAACCTTTCATATCATGTATCAAGGGCCTAAATTTAAAATCCAGTGCGCAGCTTGTGGCGTCATTGAAGATGAAACAACTTTCATTCAATTCGCGCAATACAAGTCTTGATACTATTTAGATTTTATATACTCGCATGTTCACTTTAAGAAGGAAGTGAACATGTAAAAATTGTTAGACATATGTTTTAATTCCTATGGTGGAATAAAAGCTACGGGGCGGTAATCTACTCGCCCCGATCATGTAAAACTTTCATACCGTTTTCTTATACTATGAACCAACTTTCCTATAGTGAATTAAAAACCTTCATAACACGCATTGTGCGAATCATCATCTAATTCCAATTTTATTTTTTGAAGCTATCACGTATGCTTCTTTGCTTAACCTTGTTCAACAGTAGTGTCTAGGTGTTGCACTTGGTACAAATTATAATATATTCCTTGTTTATGCATCAGTTCATGATGCGTTCCAATTTCTTTAATTTTTCCATCTTCCATTACGACAATACGATCCGCATGCGTGATTGTGGCTAATCGATGCGCAACAATAAACGTTGTTCGGTTAGATGCCAATTTTTCCATTGCCTCTTGAATCGTATGCTCACTTTCTAAATCAAGAGCGGATGTTGCTTCATCAAAAATAAGCATTGGTGGATTCTTTAAAAAAACACGTGCAATGGCAATTCGTTGTTTCTGTCCCCCTGATAATTTCACACCTCGTTCACCAACAAGCGTATCATAGCCATATGGTAACTGCTGAATAAATTCATGAGCATTTGCCGCTTTAGCTGCTTTCATCACTTCTTCATCCGTAGCATGAGGGTTGCCCATGCGAATATTCATTGCGATTGATTCGCTAAACAGGGTGTTGTCTTGTAGTACCATTCCAATTTGATCTCGTAGTGAACGCACCTTCACATCTCTAACATCAATTCCATCTACTTTTATTGCTCCACTCGTAGCATCATAAAAACGTGGTATGAGACTTACAAACGTTGATTTCCCTCCGCCACTCATACCGACAAGAGCAATGGTTTCTCCTTCTTTCACATGAAGGGAAACATCCCTTAACACAGCCTGTTCTTCATCCTCATATTGAAAATAAACATGCTCAAAAGTTACTTCACCACGTAGGTTATCTAATTCCGCCGCATGAGGTCGATCTGTAATATCATATTTCTCATTCATTAACTCAAAAACGCGGTCGATGGAAGCGATCGATTGCACAAGTGTTGTCGAAGAATTAATTAATCTTCTTAACGGGCTATACACCCGTTCCATATATCCGACAAAAGCGACCATTGTTCCCATTGTTAAATGACCATGAATAACTTGATAGCTCGCATACGCGATTACTAACAGAGGTGCTACATCTGTAATTGTATTCGTTACTGCAAAAGTTTTAGCATTCCAATTTGTATGCTCCAGTGCTCTGTTCAAAAAATTATTATTCCTTTTAGCGAATTGTTCTTGTTCATAATCTTCCAATGCAAAGCTTCTCGTTACCGGCATGCCTTGCACGCGTTCATGTAGATGACCTTGAACTTCTGCAAGCGCTTGTGAGCGTTTACGAGTGAGTTGCCGCAGTCTTCCGTAAAAATATTTAATGGAAAAACCAAACAAAGGAAATAGAATAATAGCTACAATGGTTAATTCAATATCCATCGACAACATAATTCCGATAGCAATCAGTATCGTTATCAGGTCCAACCAAATATTCATTAGTCCTGTAATGACAAACGTTTTTGTTTGTTCGACATCATGTATTACCCGGGAAATAATTTCGCCTGTTTTTGTTTTGGAATAGAATCTCAAACTTAAACGCTGTAAATGGTCAAATAAACGGTCCCGAATATCAAAAAGCACCTTATTTCCAACCCACTGAGCTAAATATTGTCGAATATATTCAATAGGTGGTCGTAAAACAAAGAAAATGATAAAAGCAGTTCCCATCAACCAAATAAGTTGGGTTGTCTTTTCCGTTTGACTCAGTGCTTCATTACCAATAATGTTATCAATTACAAATTTTAGGATCAAAGGCATTAATAACGGAATGCCAAATTTAACAATCCCGACTATAACTGTCCAAAATATCTTCCATTTGTAAGGTTTTACAAAATACATATATTGCTTCATTGAATTCATTTCGAATACGTCCTTTACGAAAAAATAAAGTAAAAGCAGTTGTCCGTTTAAATACACGATACAATTGCAGCATCAAGCCAACACTAGAACCTGCTTGTCGCCAGGTATGATAGCGAAAGCTGTAGTTTTTTCTTATATTTATAGACTTTTTACTTTCCTACAGTGCAAAGAAAAGCCTTGCTACTCATTTGTAACAAGGTGTAATCATTCTATTTTCGTTCTTGCTTTATCGATATGTTAAGTATCGCTCATACCATTCATCGACAAACCCTGGTGAAAAAGGACCATACCTTTGTCTCACCCACCTTACAAGAATATTCAATTGGTGATGTAAGATATAATCAAGTTTACTTGGGTATTTCATTTGTTGTCGATGTAGCTCATACTCGTCTTCATCTAATAAAGTATATGTCATATCTGGATAAACTTTTACATCTAAGTCATAATCAATATATTTAATTGCACGATGCTCATATAGAAATGGAGAGCTGATATTACAATAGTAATAAATACCGTCTGTTCGAAGCATACCGATGACGTTAAACCAATGCGCTGCATGAAAATAACAAATAGCTGGTTCTCTCGTAAACCATGACCTACCATCGCTTTCTTTTACCTCTGTTCGGTCATTTGCTCCGATAACAACGGTCTCTGTCCCTTTTAAAACAAGACTGTTTGTCCACATACGATGCAACCGTCCATTATGTTTATAACTTTGTATTTGTATATTAGTTCCTGGGATCGGAGCAACCATTCAATCTCCCTTTCCTTTACAAAAAACCTCCATAACGAATCATGCATATTATTATAATGGTAATAGAGAGAAATATAAAGTAATTCATTTTCAATATGTAAACATCTTGCCTGTTTCCATTTACAAAATATACCATCCTACTAAGAAAGCAAGAGAAAACTATACTTGTTGCAAGTCTTAAAACAAAAGCTGTCGTTTTTTATACTATAAACAGGAAAAATTTACTCCTATAGCAAAATAAAAATAGGACTATACCAAAAGCTTTAACTCAGCTTTTGGTATAGTCCTTGGCATAATTGAGGCTATAAATCGTTACTTTTTGTTTTGTTGAGATTTTTGGTTTTGCTTTCTTACTTCTTGAGCATTTGTTTGTTCAGCACCATATTCTGTACCGTACTGACCTTGCCCTTGAGCGGCTTGTTGATTCTGTTGCTTAACCTTTTGAATGTTTGTACCAGTAGAAGTTTGGTTTGGTTGTTGCTTTTTAGCCATCAATATCACCTCCGCAATAATTAATTTGTCCGACAACACATGAAGTTATCCATTATTTTTGTAGTAAAATAATGATTTTTTGGTTATTCATTCCATAAACGAATAAAACCTTGGTCAAATACGCATATTAAGAACGGGGTATTTATATAGCTTTATCTTATAACTGAAATTGTTATGGACTTACTGGAGGGTGAGTTATGGAAGAAAACAGACGTGATTTCACAGAACTTTCCATGATCAGTAAACAAGATTGGGATAAGAATGAATTAGATTATTTTCAACACGCTTTGTCACAGCTTTTGCCATATATAAACCCAGAAGGACTAAGCATCCTGCATGAAATTAATAAAGAGATGCAAGCAAGAAAAAAATAAAAAACGATGGCTGTCGCCAAAATATTTATAACGATAGAACGTCGTTTTGCTTATACTATAAGCCCTAAAAATTCACTTTCCTATAGTATAAAAAACACAAGGCATCAATTTGCCTTGTGTTCCTGTTACATATTTTGTTCCTTTTCATATAAACTATTTCTAATTTTTTGATGTGGTACAGGAAAAGGGTAATTTGTTAATTCCTGTTTACTAACTAGCTGTAACCTGTTACTTTTGCTTAATTTTTTAATTAATTTTGCTTCATATACTTCTAAATGCCATATTAAATGTGAAAAAACATGCTTTAGCTTACCTTGTTTTTCTCCTAACGTTATTTCTAATCCATACTCATTATAAACCCAATTTTCTAAATGAACCCATTCTACTTCTTTTATAGGAACCATAGGAAATTGCCACAAATTAGCTAACAAACCATCTTCTTTTCGCTTTTCAATTATATAATTATCTTGGTCATCAACTGCTAACAACACAACATAAGCAATATTCTTTTGTTTTTTTGCTTTCTTTTTTACGGGCAACTGTTCTTCCGTACCTGCTACAAAAGCTTGGCAATGCGCTTGAACCGGACATAATAAACAAGCTGGAGATTTAGGTGTACATATTAAAGCCCCTAATTCCATGACAGCTTGATTAAACGATGAGGGGTCTTGTGGATCAATGAGCTTGCGTGCATAGACTTCAAATAGTTTTTTCGTCCGCTGTTGCGTAATATCACTTTCAATTTTTAATACTCGGGATAAAACACGCATAACATTTCCATCAACAGCTGGCTCTGGCTGATTGTAAGCAATGGATAAAATCGCTCCCTTTGTATACGGGCCTACCCCTTTTAATGCGCCTAGTTGCTCTGCATCATCTGGCACCCTTCCATTGTACTTCGTTGCTACCTCTTTCACTGCATTTTGCAAATTTCGCGCTCTAGAATAATAGCCAAGCCCTTCCCATTCCTTTAACACTACTTGCTCATCCGCTTGTGCTAATGCTTCTACAGTTGGGAACTTAGACATAAAACGATTAAAATATGGAATAACCGTATCTACTTTTGTTTGTTGTAGCATTACTTCAGAGACCCATACTCGGTAAGGATCCTGATCTTGGCGCCAAGGTAAATCGCGTTTATTTTCCTTATACCAGCTTAGTAAATCACGTCGAAATGTTAAAATGTCAATAGATTGTAGTTTTTCATCATTCATAAATTCACTTCCTATATGGTACAATAAAAACATCATAAAATATTTCCTGTCCTTTATAGTGCGTGTTCAGAGTTCGCAAAAACATACGTAGGCTTTTGAACATACCTATTACTGCAGTAGGAATATACAAACTATAAACGCAGCTTAAGGAGGAAAAAACATTATGGATACTGGTACCCATATTGTAATGGGAGTTGCGCTTGGGGGATTAGCTACCATTGATCCTGTTATAAGCAATGACCCCGCTTTATTCAATGCTGTCCTAGTAGGAACAATTGTAGGTTCCCACGCACCAGATTTTGATACCGTTTTAAAATTAAAAAATAATGCTACCTATATACGCCATCACCGTGGAATTACACATTCTATTCCAGCAGTTCTTATGTGGGGAATTTTAATTGCAAGTATAATCCACTTGTTTATACCAGAAAAGAGTTTCTTTCATATTTGGCTATGGACTGCTATAGCAGTAATCATCCATGTGTTAGTGGATATTTTTAATGCCTATGGAACACAAGCATATCGACCCTTCTCTAATCGATGGGTAGCTTATGGATTTATTAATACGTTCGATCCATATATATTTTTCTTGCATATTGCCGGCATTGCCGCTTGGGCGTTAGGGGCAAATCCTGCATTTATATGGGCTGTTATCTATAGCGTTATTGTACTTTATTACATTAAACGTTATATGGATAAACGATTCATCGTAAAGAAAATTAACAGCTATTTTTCCGACTTAGAGCAGATTGCTACATCACCAACGATTAAACAAAATTATTGGCGTGTCGCTATAACGACTAAAGATAGGTTCTATGTTGGTGTCGTCGATAACAATCACATTGAAATTATTGATGAGTTCACAAGAGTACCGCTCCCAGATACAGAGCTGATGAAAATGGCCAAGACGGATAAAAATATTGCTGCTTTCCTTTCATTTTCTCCCGTATACCGATGGGAAATTAACGAATATAAAGATTATACGGAAGTGCGATTCATCGACTTACGCTATCGCTCCAAAGGGCATTATCCATTTGTTGCCGTTGTGCAAATAGATGATTCGATGCACATTACAAGTTCTTACACAGGATGGATCTTTTCAGAAAAGAAACTTCAGCATAAACTTTATGTAGAAGAAAGTCCCATTTAAAGAACAAAGGATCAGAGCACCCGGTTAGCAACGTAGCGAGTGGAACGAATCCACTAAGTTTTAAGAATCATGTTGAAGCACGAACTCCAATGATGACTTAGCTTAGGGCAATGGAG
>NODE_4_length_105042_cov_246.564346
TCGACGTGTACAATCGTTCATCACCTCCCTTCAAGTACTTCTTCTAACTCGCCCTCCAAATATTCGCCTGTTTCAATCAAATTAAATAGTTCATCGTATACTTGACTCCACGTAAATTGTTTTTCTTCCCCTGTTTCTATAGTGATCTCAATACCTTTGGAACCGTGTCCTTGCCTGTACCCTTCTGGATAAACCAACGTACTTCTACCACCAATGCCATATTCGTCTTTTAGTAATTTAATAGTTTCAGATTTTGTTAAATTCCGCTTGAATAGGTCGTAGATTCTTTTCTTGCCATTCTCAAATCCGCTGCCCCTTTTTAAGTCATTTACGAATAACTTATGAACCTTTTCTTCTACATCCATTCCAAAGAGTGTTATTTGCATTATTCCTCATCCTCCAATCTCCAAGTACCGTCTAAACGGTCATTTCTCCATTCTCTCCACTGATCTTCTAAAAACTTATCTAAATCAATATCAATATTAGGATCATATCCTAATTCTTCTAGCGTAAATTCATGCTCTTCGTGGCAACCACTGAAACCAAGACCTACAGTAAATATTACTTTTTTGTCACCAGTCATTCCTCACCCTCCAATGCATCGCCGCACAGCATATCAGTCAATGCTGAATGTTCCTGGACATTCCCGTCAAAGTTATATAGTTGTTCAAATATTTTCCGATACCGTTTGTTTTGCTGTTCCAACTCACCTGAAATGCCGTAAAACATTTCTATTACATTTTCAAAAGCAAGCCATTTCAATTCATCAGATAGATTATTGAATTCTTCCTGAGTTAGTTCTTCAGGAGACTTGCCAGTTTCATCTTCAAAACAGTTTTCCAAACGACTTCCCTCCTAGTTCGTGTGATAAAAACTAGATTTATTTTCTTTAAAATCTTCCATTACTTCATCTGTTGTTGGTTCACTTGCATAAGTTGTGTGATACCTTCTACCTCTTTTGGTTTCTAATGTTACAAAAAAATAATCTGTTATTTTAGTAATCTTTACAGTCAACTCTTTCACCTCCTTTAATCTTTCTAGCTTCAAACCGCCATTTTCTTGAATCGTCGCCTATTTTCGCTTTTAACGCTTTCCAAGCTTTTCCCTTGCTCGATTCTCTAATACCAAAAACAAACTTTTTTGATGCGGTACTATATATCCCGTACATACTTATCACCTCCTTAAAGGCTATTAATCAGAATCAACCAGTTACCAACGACCACAATCCCAAAAGAGACAGGATAAAATACATCAGGATCAAGTAGTTTATTCAAAACCAATTCCTCCTGGTCGTTTCTTGTTTTTCTATTTGATTCAATAGTGACCTGGCTTCATCAGTCGCACTTCTACTGTTCTTCATACGCTGTAACTCTTCTAGCGCATTTGCTAAGTTACGATGGTGCACTGCAGCTTTTTCGAATTCGCCTTGAGCCACATAACGGGCAGCATGCATAAAGTTGTAATCATAAACAGCTAACTGCTTGTCCGCTTTTTCTTGATCTTTTGGTAGAAACATAGAAAGTTTTGCCATAATGATCTCCTTTCTTTCCCTCACTTTTGATAGAATATCTACTAGAAGGGAGATGTAATATAATGCAATCAATAATTCAATTTCAAGCACTTGATTTTTTATTAAAAAGAATCGCTAACCAACCCAACTTCGAAATGTACGATAAGAATTTAAAACTTGTAGTAGAAATTAACGGCACTATTTGGGCCGGAGACTTTGTAAATTTTAATAGCTGTCCTTATCAGTTGTACGTAGATTCGATTGGACAAGTAGATGAAGAATATTTTTACTCTGACGAAGACCCATCTACTTCTTTTGTTACAAAAACCTGGAAAGAATTTTTGAATCACTTTAAATCAGATTTCTCTGGACTTTACTTAGCAAGAGTAGACGACCTCTCACTACTTTTTAAAGAATTAAAATCTTTTATTGAGAGTTTAGATTTTGAAGGTTATGAAACACCTATTAACCCGTATCTTTTAAATGCCAAATCTTTGAACGAAAATATAGAATTACCGTTTTTAAATATTGAGAACACCGAAGTGAAACTGATATCACTTATTGAGGTTAACGATTAACTCTTTTGATAAAATCTAATGATCTCAAATAAGATTTTTTCTTCTCTTTCAACTTCCGTTAAATTATCTTTTTTTAAGATATTTGAGATTCGCTTCTTTAAGTGAGTAAGCGGATCTCTTTCTTCCTGTCTTTTGGGTATCTCTACGCTAGCCTTAAATATCCATTCTCGAAATTCTTCTTTATTCATTTCTTTTATCTCCGTTGACGTGGGCAAAAAGTATTCAAGTTTTTGCATTCCTACTACCTCCCTAATGTTATTCATATTTCCTACGACCAGTTTCTTTATTGGCCGTTGCATCGCTATTGTAGAGTTTCGTTTGAGGCTGTTTGCGACACAGTCTCTTTCTAAACCATTCAATAAGCTTCACTTTTATCTCCCTCCTTCAAAATCCCTAGCGTAACTAACTTGCCTATAAAGCTTCATTACTTCCGGGTTGTTGAACGCATATGCTGCTGAATACAGCAACGGAATGCTATACGCCCTTTCCATATCCTCCATCAAAGTAACTAACCGTTTGTTACGTATCCGTTTAGGTGCTTGCATGATGTTGTTAAAGCGATCACGGAACGATTGCAGTTCTTCTTGCGTCATTTTGGTTTACCTCCTTTCTTCCATCCACTGAATTAGAAATGCCTCTGCTTCTTTAGCAGGATAAAACCACTTGCTTCCCACCTTTACTTTTGGAAAACGTTTATCATGAAAGAAGGTGTCCTGAATTGTATTCCAACTCATTGATGTTCTACGTTTTAAATCAGACGAGTCCCAAAAAACTTTTTCTTGATCTAATTCATTCAAACGCTTTTCTATCGCATCCTGGTATAATTTCTTAATTTCCTTTTCATCTACATGGACTTGAATCATTAAAATCTCTCCTTTACTTAAAAGTTGATTAAGCTGAGCGATCTTCTACTTTCTCAAATAAGTACTCAATTTCGTAATTAGGGAAAAAGTAACGCTTAATTTTTATTGCTTCTGTTAATGAGAAATCATAATGGCCATTCAGTTTGTCGTATATTGTTGCAACCCTAACATCTAACAACTCAGCTAACTCTTTTGCTTTTACGTTATGTCTAACCATTTCAGCCTTTAGTGTTCTTAACAAAGTAAATAAACCTCCCTTACACTTTTGATACTCAATTTCGTATCTTGGTTCAATAATATACTCAATTTCGTATTAAGTCAACCATTTATTCTAAAAAAGTGTTCAATTTCGCATTTAACTATTTACTTTTATACAAATATTGCTATAATCTAAGTAGACAATACGAAAAATCGTATAAAAGGAGTAGAGTTAAAGTGAAAGATAAAAGAACAGAAGTTGTAGAGAAACTGATAGATAAAAGCTGGTCTAGTAAAAAAGCATTTGCTGAAAGTGTAGACATTCCATACACAACATTACGTTCCATGCTACAAAGAGGTATAGGTAACGCTTCGGTTAACAATGTTATTAAAGTGTGTAAAGGATTAGGCATTACTACAGAAGAATTAGAAAGAATGGCATCTGACAAAGAAGATAATACTCCGATTACAATCGCCGCCCATCATGACGGTGATGAATGGACAGAAGAAGAATTAGAGGAGATTGAGAAGTTTAAAGAATATTTAAGATCAAAGCGAGATAAGCAATAAGGGGTGTTTTTATGTACGAGCAATTACAAGATGAAGCAGCATCATTAAACGTGGTAATTAGAGAAACATATTTACCAGGTCGCCTCAAAGGACTCTATGGTGAAAACGAGATCTTAATTAATGCAAATATTGAAACTTCTACAGAAAAATCTTGCGTTTTGGCGGAAGAATTAGGGCATCACCATTACACAGTAGGAGATATAATAGATCAATCAAAAATAATGAATATTAAACAAGAAAAACTAGCAAGACGTTGGGCTTTTAGAAAACTTATACCCCTCGATGGTTTTTTGTATGCTTTTAATCAAGGCTGCCGTACAAGATATGAAATAGCAGAATTACTAAATGTAACTGAGCAATTCCTTACAGAAAGCCTCAATTATTATAAAGAAAGATATGGGTTGTTTGTTAGAATTGATGATCTTCACGTTTTATTTTTAGATCCACTATCAATCCATAAACAATTATAAGAATTTTCTTTTATTGGAGAGTGATATTTATGGGAATTAGTTTTAGAAAACACAAAGATAAAAAGTGGGAATATCGAGTCAAAGTAAAAGATCCTATAACTAAAAAATATGTAGAACGATCAAAGCGAGGTTTTGAAACGAAACCTGAGGCAAGGCTAGCTGCTCAAGATGTAGAAAGAAATTTATTAGAAGGGTATGAAAAATTAAATATTCAACTAAAAGATTATTTAGATTTTTGGTTAAAAGAATATAAAGAAGGATACGTAAGAAAAAATACAATGCTATCTTTAAAAAACAGCGTGAACAACCACATTAAGCCATATTTTAAAAACATCTATATTAACGAAATAACTCCCGCTCTATATCAAAAATTTCTAAACAAATTATATGACAACAAACTATCTAAAAACACTCGCTTAAGAATACACAACGCATTTAACGAAGCAATGAAGAGAGCTGTGTTAAATAAAAAAATAACCTTTAACCCCTGTGAAGGAGCAGTCATAAAAGGGAAGAATTCTAACAACGATGAAATTAAGTTTATTGAGCCCTCAGAAGTGCCTATGTTTTTAGAGCATTCTTATGAATACGGTTATATATATTGGATCTTTTTTAAATTGTTGCTCGAGACAGGAATGAGAAAAGGTGAGGCTGCTGCATTGAAATGGTCTGATATTAATTTCAAAAACATGACCATAGAGATAAATAAAAGTCTTGATTTCCAAGCAGAAACAGACGAAGAATTATTTGGGGATACAAAGAATTACAATTCAAAAAGAGTTATTTCTATGAGCAAATCTATAGCAGATGACTTAAGATACCACGCAACTTGGCAGAACAGGAATAAAAAACTTTTAAAAAACAAGTACTACTATAAATATAATTTAGTTTTGTGTAGAAAAGATGGGAATTATATGCCCAAATCAAGTTTATTTAATGCATTTAGACGTATTTTAAAACAGGCTGATATGAATCTACTCCCTATCCATTCACTTAGGCATACGCATGCTGTTATGCTATTAGAAGCAGGTGCAGAAATGAAGTACATCCAAGAGCGCTTAGGACATGGAAGTATAACGATTACTTCAGATATTTATTCTCATATCTCTAAAAAGATGGATCAGAAAAACACAGCTCAATTTGAGAAATATATAAACAATATTTTAAACAGCAAATGATTTTCTAATTTTTTGTGGGTGTTTCGTGGGTGAAATAATAACTTGTTGCTAAATAACTTTACACCCACCAAAACAAAAACCCTCGACACCAATAGTGCCAAGGGCTTCCGCTATTAATAAGTTCTTAAATATTGCTCTCTTTCCCACGGGTGTACTTGTGTTTTAAACATTTCCCATTCGATTTCTTTTGCTTCAACAAAGTGTTCGAAAAGGTGTTCACCTAAGGAATTGACAATAATTTCACTTTTCTTTAACTCTTCCAATGCGTCTGCTAAAGTACTAGGTAAATCGTGAACACCATTTTCTTCACGTTCTTCTTTAGACATCACATAAATATTACGATCAACCGCTGGTGGCGGAGTCATTCCATTTTCGATACCGTCTAAGCCAGCTGCTAGTAAAGAGGCAAGTGCTAAATATGGATTTGCTGATGGATCCACACTACGAGCTTCTACACGCGTGCTAATACCACGAGAATTTGGAATCCGCATGAGACAACTTCGATTTGCACCTGACCAAGCAATATAACTAGGAGCTTCATAACCAGGAACTAGACGTTTATAGGAATTAACGGTTGGGTTTGTAATCGCTGTGAAGCTACTAGCATGTTTAATAATACCAGAAATAAATTGAAAAGCTGTCTTACTTAACCCCATATCACCGTCTTTATCATAAAATGCATTTTCTCCATTTTTAAATAACGACATATTCACATGCATGCCGGAGCCATTCACTCCAAATAATGGTTTCGGCATAAAGGTTGCGTGCAAATTATGCTTACGGGCAATTGTTTTTACAACCAATTTAAACGTTTGGATATCATCTGCATGCTTTACCGCATCTGAATATTTAAAATCAATTTCATGTTGACCAGGTGCAACTTCATGATGGGAAGCTTCAATTTCAAAACCCATTTCTTCTAATTCAAGAACGATGTCTCTACGGCAGTTCTCCCCTAAGTCTGTTGGCGCAAGATCAAAATAGCCTCCGTGATCGTTTAATTCCATAGAGGGCTCGCCTTTTTCATCTAGCTTAAAGAGGAAAAATTCAGGTTCAGTCCCAATATTAAAAGCATCAAAACCTAACTCTTCCATTTTCTTTAAATTTCGTTTTAAATTGTAACGTGGATCCCCTTCAAACGGAGTGCCGTCTGTTTTATAAATATCACAAATAAAGCGAGCTACTTTTCCTTTTTCTGATGTCCAAGGAAATACTACGAACGTATCCAAGTCTGGGTACAAATACATATCAGACTCCTCAATGCGTACAAAGCCTTCAATGGAAGAGCCGTCAAACATCATCTTATTATCTAGAGCTTTACCTAATTGACTAAGTGGAATCTCCACGTTTTTAATATTCCCCAACATATCCGTAAACTGCAAACGGATAAAACGAACGTTTTCCTCTTTAATGCGTCTTACTACATCTTCTCTTGTATAAGTGCTTCCCATACTTTGTCCTCCTATTTAAATAATTATTTATTTGAATAGGAAAACAAATAGATAGTAATAACGTCGATGTAAATGATACGCCACCAATTCATTGTTAGACTTACATAGAAAAATTTGTTATTAATTTACAACCTTCTAACATTTCACCTTTTGAATTGGTTTGGTTCGTTTTATTCCATCACGTACTAATATCCATTTGTTTCCCTAAACGAACCAAATTGTAAAGTTACTTTTTATAAAAACTTGGCTTATCGCCAAATTTTACGGTGAAGCCTTCGTTTACTTATACTAAAAAACTTATATAGCTATAGCGCAAGATACATAACGGGTAACTTTAGCATAAGGATACGTTTAACGGCTAAAAAACCTAGCAAGGTCCCCTTGACGCAAATTAGCTTTTTTATGAGCGCCTGGCTCATTTAATTCTTGCCTTAGAATCCTCCGTAACTCCTTGTCAGATATCTGTGAGGATTCAGTCATTTTTAGTTGTGAAACTTGTTTCGTTTCATCTTCATTCAACAGTAGTTTAATGCCGGCAATATTTAACCCCTTATCCAAATAATCTTTAATCTCAAGCAGTCGATCAACATCATTAAACGAAAATAATCGCTGATTTCCAGTAGTTCTTTCTGGATGAATTAAACTGTGCTCTTCATAATACCTTATTTGCCTAGCTGTTAATTCGGTAAGCTTCATTACAATGCCGATTGCAAATAGAGGCATGGAACGACGATCTTTATCATTCAATTCATGACCCCCTAATTCATAATACTTTTTCATTATATGTCATGTAACCTAACATGTCAATATCATGTGAGGTTTTCTAACATTAATGAAAGCACTTTTTAAAATTTACATGCTACGATTCTTTTTTTATTCCATCCTAAAACCTTAATCGCTTCACCCGTTATTGAAGGTGAAGCGATATGATTCATTATTAATAATGTTTAGTTATCAATCGCACAAAGATAAGTTTAAACGACTAATTATTTAAAGTCATATTACTGATCTTCTCTAATGCTTCTGTAATGGCTATCTTTACATGGGCATACGTTAGCCCACCTTGAATAAACGCTACATAAGGAGGGCGTAGCGGGCCATCCGCAGACAACTCAATACTTGCACCTTGGATAAACGTTCCTGCTGCCATAATTACTTCGTCCTCATACCCAGGCATTTTGCTTGGAAAAGGTTTCACATAAGCATTTACTGGTGAATATTCTTGAATCGCTTGACAAAACATAATCATGTTTTCTCTATTGTGAAATGTTACCGATTGAATTAAATCTGTACGCTCTGCTTTGTAATGTGGCGATGTTGTGTAGCCGGCCAATTCCATTAGTCTTGAAGTGAAAACAGCTCCCTTAAGCGCTTCACCAACTACATGAGGAGCGAGGAAAAAGCCTTGAAACATTTCTTGTAGCATGTGAAATGTTGCGCCAGTCTCTTTTCCAAGCCCTGGTGCAGTTAGACGGTTGGCGCATTGGTGAATAAGTGATTCTTTTCCAACAATATAGCCTCCCGCTCGAACAATACCGCCACCGGGGTTTTTAATTAAAGACCCAGCAATAACATCCGCTCCTACATGTAGTGGTTCCATCTCTTCAACGAATTCGCCGTAACAGTTGTCAACAAACACGATGACATCAGGCAGAATAGACTTCACAAAATTCACCATTTCCTCTATCTCAGTTAGCGTAAATGAAGGCCTATCATCATATCCTTTGGAGCGTTGTATGCCAATTACTTTTGTTTTTTTATTCATTGCTTGCTTAATAGCTTCAAAATTCACCTTACCGTTCTTTAATAGATCAACATGCTGATAAATAATTTGAAAATCACGTAAGGACCCTTCAGCTTTACCTCGAATACCGATTACTTCTTCTAAAGTATCATAAGGCTTACCAGTAATATACAATAGTTCATCACCAGGACGCAGTATACCAAATAGAGTCGTTGTAATAGCGTGCGTACCAGAAACTATTTGAGGTCTTACAAGTGCATCTTCTCCTCCAAATACTTCAGCATAAACACTTTCCAGCACTTCTCGCCCCCTATCATCATATCCATAGCCGCTTGTTGATTGAAAATGACTATCACTCACACAGTTGTTTCGAAAAGCTTGCATTACACGTCTTTGATTTTTCTCAGCTACGTTGTTGATCTTTGTATATTGTGGTTTACAATCTTCTTCCGCTTGTCTTGCTAATAAATCTGTCATGTAGTTACTCCTCTAAAAGTCGGTTTAACGCTATTCCTTTTCGCATATATCCGTTTAATTTGTATACTTGTTCATCTTCTGAAAACATCTTTGATTCAATAATACTCTCATGTTCCAATTGTTGTAATAACTTGCCCTGATCCGGTCTTAGTGTTAGAGAATAAAATGACCACTCCGCTTTTAGTAGGGCTTCCAGTTTATGTAGTAACTGTTGTACATCTTCTCTCTGATAAGCACTCATAAACATATAAGGATGGTTCATTGGTATAACACCTTGCACCCATTTATCTTTCTTATTATAAACCGTAAGCATTGGAATCGTATCAGCATGAAGTTCTTGTAATAACCGCAAAACAGTATCCTGTTGCTGATTTAAATCAGGATGGGAACCATCAACCAAATGAATAAGAAAATTAGCTTCTTTTACTTCCTCTAATGTTGATTTAAAAGCGGCAATTAAAGAAGTCGGCAAATCTTGTAGGAATCCAACGGTATCCGTAACAAGTACATTCATTCCTGATGGAAGTTGAATTTGCCTCGTTAACGGGTCAAGTGTGGCAAACAATTGATCTTCCTCTAATGAAGTACTATTTGTGAGTTGGTTAAAAAGCGTTGACTTTCCTGCATTTGTATAACCAACAATTGCAATTTGTAAGACGCCATTTGTCTTTCTTCGCTTACGATATTGTTTCCTTTGCTTAGCGACCGTTTGTAAACGCTGCTTTATATCATGGATACGTCTACGAATATGCCGCTGATCTGTCTCCAATTTTGTTTCACCAGGGCCTCTTGTTCCAATCCCACCTCCTAATCTTGACAACGCTGTCCCTTGCCCTCTTAACCTAGGTAATAAATACTCTAGTTGAGCTAATTCAACTTGTAATTTTCCTTCTTTTGTTCTAGCACGTTGCGCAAAAATATCTAAAATCAATTGGCTACGATCAATCGTTCGAACTCCGAAAGCTTGACTCATATTTCGAAGTTGGATGGGTGATAATTCATCATTTGCAATGACTAAATCCACTTGATCTTCCTGAATAGAAGCATTTACTTCTTCTAATTTTCCAGAGCCAATATATGTACCAGGGTGAATGTTATTTCTATTTTGGGTAAATATTTGAACAACATCTCCACCAGCAGTATTACTCAATGAATTTAATTCGGCTAGGGAAGATTCAAAATGATGATTGGTTTGTTTCGGTTGCTTTACTGCAATAATAATTACTTTTTCATTCAATCAAACAGAACCTCTTTTCTTCATGCAATTCTTTACCAACTATCATAACAAATCTTAAGCAAATCCCCAAAATTAAACATCTTCTGCAACTCTTCATGAATGCAACTGTATAACAAGGTAAAGATACCTTTCCTATACAACATGAAAGGCGCTGCATAGATCTCACCTTAAATATCTGAGGAACTAACAGCAGCACCTAATTAAGCCAATCAATCTTAGCCTTCATTAAATTTTATGTGAAAAAAATCACTATTCAATTAAATGTGTAGGTTTTCAACAAAAATATTTGGCTATATAAACATGCATCCTTTTATATGCATATAAACAGCATACTAATTTAGTTTTAACTGCAAATCTTGAATTGTTAAGTAAATAAGATCATCTGCAGTAAAGTGCTCATTCTCCAACAATCTAACTGCATGCATACGAATAGCACTCTCTACCACGTTACGTACATAACGTGCATTGGAAAAGTTACGATTATTTGTGCGTATTTTTTTTAATAAATGCGCCTTTAATTCCGTTTCAGCATCTTTGGTAAGTTGATACTCCCGATCTGCCGCCATGCGTTTAGCAATTGAAAGCAATTCTCCAGCTTCATAATCACGAAAATCTAATATAAATGGAAACCTAGATTCTAAGCCAGGGTTTAGCGTTAAGAATCGGTCCATTTCGTGGGGGTAACCTGCAAGAATTAGCACAAAATCATGTTGGTAATCTTCCATGTGTTTTACTAAAGTATCAATTGCTTCTTTACCAAAATCTTTCTCGCCACCACGCGCAAGCGAATAGGCTTCATCAATAAACAAAACGCCACCTTGGGATTTTTGTATAATGGAACGGGTTTTTTGCGCTGTCTGACCAATATATTCTCCTACTAAATCCGCCCGTTCAGCTTCAATAAAATGACCTTTAGATAATAAATTCATATCATAGTATAGCTTAGCCAACCTTCTAGCTACCGTTGTTTTTCCTGTGCCCGGATTACCCTTAAATAGCATATGCAATACTTGTTGATGATTTACTAACCCAAACTGCTTTCGCTTTTCATTGATGACGACCGTTGCATATATTTCTTTGATTCGTTTCTTAAGCTGCTTCATACCCACAAACGATGCAAATGCCTCATCAATATAATTAAATGGGTTGTTTTTTTTGTTCATTGCTTTTTTATCTGTATATGTCAAATGCGAGGTGTTTTTTTCCTTTAAAATGATATTTACTTGCCCATTTCGATTACTTATAAATTGTGTTTCCATGTCATCACCCCTCAGTAATATTTAGTATACGCCATAATCTAAAAGGTGTGACATTTGCCTATTTTTTATTTAAAAATACCATTTAAAAAATCAGCTTATCGCCAATTTTTTATGGCGAAACATAATTTTTTTCTTATACTATAAACCTTAAAACTGATATTTCCCTATAGCATAAAAAAACGAATGCACATATGCATCCGTTTTTTATAGTTATTCCTTCTCCAGCTCGACATTTTTAGCTGGTGAAAAGGTAGAAATAGCATGTTTAAAAATTAATTGCTGTTTACCATCTGTTTCAATTAAAACCGTGAAATTGTCGAATCCTTTAATAACACCTCTTAATTGAAACCCATTCGTTAAAAAAATTGTGACAGCTATACGGTTTTTACGAAGCTGATTTAAGTATTGGTCCTGAATATTTACAGATTGAGCCATTATACTTCCTCCTCATTTCTATCTATACTATAATTAGTTCGACCTAGCTTTGAATAAATCCTGCAAGATCATCTAAAATATTTCTTAATTTTTCATCAATGGACACACTAGAAACATCATACCAAGATACATCCATTTTATTGCGAAACCAAGTATATTGCCTTTTAGCATATCTTCTAGAATTTTGCTTTAAAGTTGCAATAGCTTCAGTTAAAGATATTTCGTTTTTGAAATAAGGGAGAAATTCTTTATAACCGATTGCCTGCATTGATTGTTCCTTAGCATAGCCATGGCTATACAATCGATAAGCTTCTTCTACCAGACCTTTTTCTATCATATCATCTACACGCTTATTAATCCGATCATATAATTTTTCACGGTCCATTTCCAATCCTATGATTTTATAATCATACGGTGACTTTCCACTTTGTTGTTGCTGGTATTCTGACATTCGTTTTCCTGTTGTTTCATAGATTTCTAACGCACGCACAACACGCCGATAGTTGTTTGGATGAATTTTTTTTGCCTGTTGTGGATCAACTTTCTTCAACCTTTCATACAAAGAGTGGATACCATTTAACTCTATTTCTTTATTTAATTTTTTAACCAACTCGTTATTACGCTGATACGCTGTAAAGTTATAGTTATAGAGGGCAGCCTGCACATATAAACCACTTCCACCAACTAATATGGGTAACTTGTTCTTGGCTGCTATTATTTCTATGTAATGGTCTACATGCTGTTTAAAATCAGCCACAGAGAACGATTCATCGGGACGTTTTATATTAATCATATAATGTGGAATGTTTTTCATTTCATCCTTTGTCACTTTTGCAGTCCCAATATCCATTCCTTTATAGATTTGCATAGAATCTCCGCTAATAATCTCACCATTATAATGTTTAGCTATTTCAATACTAAGTTTTGTTTTACCTACCGCAGTTGGACCTACGATAGCAATAAGTTTTTTTTTCATTCGTATTCCCCTATATACACACGTTACTGTTTTAAATAAGCTCTAAGCATCCAAGTATATTTTTCAAATGCTCCTTGTATACCAATAAGTAAGTCTTCTGTTGGGCTGTCATTTAACTCTACAGCTTTTGGTAGTCCTTGTGTCTTAATTTCCATTATTATTTGCAGCAAATCTTGCAGCAACTGCTGCATTATTTCTTGTTCTTCATCATCTGCAGTTGCTTCTTCTATAGTTGATTCTTTCAAATATTTTACCATCGTAGCTAAAGGTTTGCCATCTATCATTAGTATACGCTCAGCTATCTCATCAATATTATGAGCTACCTTCAAGTACATATGTTCAAACTGCTGATGGAGAGTTAAAAAATAGCTTCCTTGAATAAACCAATGGTATCGGTGCAGTTTCACATAAAGAACAAATTGATTAGACAGTAGTTGATTAAGAAAATTTACAAGCTGTTGATTTTCCACCATACACACCTCTTCCAGTTTTCCATAGTATGATAAACTAAAAGCGAAATTATACATTTTCACATCACACGTTTAAACATTTTTTCTTAATTCATAAGTGGAAAAATGAACGATAATAGGTCTTCCATGCGGACAAGTAAATGGGTCGGTAGTTTGCCGTAAATGTTCAAGTAATTGTGTCATTTCTTCATCATTTAAATAATGGTTAGCTTTAATAGAGCGTTTACAGGACATTAAAATGGCTGCTTCTTCTCGAATCTTTTCCACATCAATCTTCTCATCTTTCATTAGCTGTTCAACCATTTCCCGAATAATTGCTTCTTCTTGTCCAGCAGGGAACCAGCTGGGGTGTGAACGAATAACATACGTTTGCTGACCAAATGGTTCGAAAAAAAGTCCTGCTGCTTGTAATGTTTCTTTATACGCCTCCACCCAAATTGCTTCTTCTTTAGAAAATTCAAATGTTAATGGAATTAGTAATTGCTGCAAATTATTCATAGGCTGACCGAGTTTTTGTTTGAAAAATTCATATTTCACTCGCTCTTGAGCAGCATGCTGATCAATCATGTACAACCCATTTTCATTTTGCGCCAAAATGTATGTGCCTTGCAACTGTCCAATTGGATACATAATAGGAACACGTGGTTCAACTTTCTCGTTTTTCTCTTGTTCTACTATGTTCTTACCTGTATCTGTGCACCTATTTCTATCTATATAGTCTTTTACTTGCTGGAATTCACTTGCACGCTCTACGGCGGTTAGCTCCATTTCGTTGTCAGTATACTCGATATGATCACTTTCTTGCTCCCTAGCAGCTTCATTTAGCCCTTTAGATGAAATGTTTTCAACAACTGGTTCACGAACGCCAGCCGGGTAATTCCACTGTTCTAGTTCTGAGCTAGATGGTGTAAAATCAAAACTATGTTGTATGGACTTTGATTTAGGTACAGATTTCCGTTCCATTTCAGGAATTAAGGTTGCTCCCCGAAATGTGTCTTTAATGGTTTGGTCAATTGCTTGAAATAATTCTTTATCCTTACTAAAACGCACTTCTAATTTAGTGGGATGGACATTAACATCTACCAGAATAGGATCCATTTGTATAGAAAGAACAACAATAGGTGAACGTCCAATAGGCAACAGTGTATGATAGCCTTGGATAATCGCTTTATTTAATGCAATGCTTTTTATATATCTTCCATTAATGATGGTTGACATATAGTTTCTAGAGGATCTCGTCACTTCTGGTTTAGCAATAAATCCACTAATAGAAAAGTCGAGTGTTTCGTGCTTAACAGGTAACATATGCTTTGCTACATTCATTCCATATACTTGAGAAATAACTTGTAATACATCACCTGTTCCTGCTGTTTTAAAGATGTTCTTTCCATTATGTGTGACGTCAAATCTTATTTCTGGATGCGACAAAGCCAAACGATTTAACAGATCTGTAATATGCCCTAACTCGGTATGAATGGTTTTCATATATTTTAGACGTGCAGGCGTATTAAAAAATAACTCCGATACTGTAATTTCTGTCCCTTTTCGTGCAGCTGATTTCTGTTTATCAATTAGTTTACCGCCTTCTAAAGTTAAATGAGTGCCAGCGTGTTCTCCTGTAGAAGTTTGAACCGTTAGTTTGCTGACAGAAGCTATACTTGCAAGCGCCTCGCCACGAAAACCAAGGGTTCGAACGTGAAATAAATCTGTCTCATTCTTTATTTTGCTTGTTGCATGCCTCAAGAATGCTGTTTCACAATCTTCTTCTAACATCCCGTCGCCATTGTCAGTTACTTTAATAACTTGTAAACCCGCTTCTTTTATCTCAACTTTTACCCACGTGCTGTTTGCATCAATGCTATTTTCAACGAGCTCTTTCACAACGGATGCAGGACGCTCAACAACTTCACCTGCTGCAATTTTATTAGCAAGAGAATCCGGCATTTGTATAATTCGCATGCAAATAACTCCTTTTACTGCAAATTTCGTTTGTTCCATCGTATATGTTTTTTTGAGATCGGTTAAAAATGTCAATCTATCACATGATTTATTTTCGTGCCTTTTTTTGCAGTTGATATAACATATTCATCGCTTCTAGAGGGGTTAAAGCGAATAAATCTATGTCTTTTAACTCTTGTACCACTTTTTCATATTGACTTTTATGTTTAGAAACTAGCTTCTCTTCTTCAGTAAAGAAAGACAATTGTCCTGTACCCTCAACAGAAGCAGCTTGTTCCGCCTTCACTTTGACTTCAGATTTAGCCTCCATGTTTCCTTCTAGTTCTTTTAAAATTTCACTAGCCCGAGTAATTAAACTATTAGGTAAGTTTGCAAGCTTAGCTACATGGATACCGTAACTTTCGTCAGCAGGTCCTTCTTTAATTTGATGGAGAAATACAACATTTCCTTCATGCTCTTCCGCTCTAACATGAACATTTTTTAAGTGAGATAACGTATTAGCTAGATCTGTTAGTTCGTGATAATGTGTTGAGAATAGCGTTTTTGCTTGGATATGATTATGAATATATTCAATGATCGCCTGCGCTAAAGCCATCCCATCATATGTGCTTGTCCCTCTCCCAATTTCATCAAATAAAATCAAGCTTTGCTCAGTCGCATTAGTGATCGCGTGATTTGCTTCGAGCATTTCCACCATAAATGTACTTTGACCAGCAACTAAATCATCTGCCGCACCAATTCGCGTGAAGATTTGGTCAAAAATTAAAAGTTGAGCCGATTCACAAGGTACAAAACAACCTATTTGTCCCATAATAACAGTTAATGCCAATTGACGCATATAAGTGCTTTTCCCTGACATGTTCGGCCCTGTTATTAGCAAAATATGATTTTGTGCATCTAAAGTGATATCATTAGGTACAAAAGTGCCATCATCCATCACTTGCTCAATCACTGGGTGCCTACTCTGTTTAATTTCTAACTTTTGTTTATCAAATGTAGGGCGAACATAATTGTTAGATTCACTCACAGTTGCAAACCCTTGTAGCACATCTACATAACTTACTTGTTCAGCTAAACGTTGCAATTCTGGGATGAAAACTTTAATTTGTTCACGAATTCCAATAAAAAGTTGATATTCCAATTCGACGCTCTTTTCTTCTGCTTCTAATATAAGCTGCTCTTTTTCCTTTAATTCTGGTGTAATATATCTCTCTGCATTTGTTAATGTTTGTTTTCTTTCATAACGCCCTTCAGGAAGTAAATGCAAGTTAGCTTTCGTTACCTCAATATAATATCCAAACACACGGTTATAACCGATTTTTAATGATTTAATACCGGTTGCTTGTTTTTCTTTTTGTTCCAGTTCAGCAATCCACTGCTTTCCATTTCTTGATGCATCTCTATATGTATCTAATTGCTCGTTATAACCGTCTTTAATAATGCCGCCTTCTTTAATCGAAATCGGCGGATCGTCTACGATACTTGCCTCCAGTATATCTATGATTTTGGGTTCTATATATAACTGGTCTGCTAATTTATAAAGTTCCGGCTGAGAGAATTGTTGTAAAAGTTGTTTCAGAACTGGAATCCTTTGTAGCGAACTCTTTAGTTGTTGTAAATCACGTGCATTGACATTACCAAAAGCAATTCGTCCCGCAAGCCTTTCTAAATCATATACCGATTTTAACGTTTCTCTTATTGCATCTCGTTCCATAAACTGTGCATAAAAGCCTTCAACAATTTGAAGCCGTTTTTCAATTTCCTGCGCGTTTAAAAGTGGGCGCTCTAACCATTTTTTTAACATTCTCGATCCCATAGCTGTAACGGTTTTATCGAGGACCCATAGTAAACTACCATACTTTTCTTTTTTCATTAACGTTTCCGTAAGTTCTAAATTCCGCTTTGAATACATATCTAATGATAAGTGATGTTGTAGTGCAATAACTTGTGCTTGTTGCATATGATCAAGCGAACGCTTTTGTGTGTGTTGAACATAATTTAGTATTCTGCTAAAAGCTGTTAATAGTCTTTCATCATCAATGTTTTCACATAAACTACGGTATTCTGCATTAAAGGTCACTTCATCCTGATAAGATAAGGTAACATGTAGCCTCGATTTTAACTGCTTTTGTAATTCCTCGGGCAATTTAGAGGAAACAACAATTTCTTTAATCGGTTGATTATATAATTCATGAATTACCCCGTCCCACCCATGTTCAATTAAAGCCAGTTGGTTTTCACCTGTCGACAAATCACTATATACTATTACATAGCTACTATCAAAATGAGACAAACTGGCAATATAATTGTTTTCTTTTTCATTTAACATAGCTTTTTCCATAACCGTCCCAGGTGTAATTAATTGAATCACTTCCCGTTTTACTACACCTTTAGCTGTTTTAGGGTCTTCTACTTGCTCACAAATTGCAACTTTATAGCCTTTTTCGATTAAAATCTTGATGTAATTCTCCGCGGAATGATAAGGAACCCCGCACATTGGAACAGGATTAGGACTGTTCGAATCCCGTTTTGTCAGCGTTATTTCTAACTCTCTTGCGGCTTGAATAGCATCCTCAAAAAACAGTTCATAAAAATCACCTAAGCGAAAAAACAAGAACGCATCCTTATAAGATTTTTTTATATTTAAATATTGCTTCATCATTGGTGTTTGTTTTGCCATGTTTGTTCCTCCAAAAAAACCGTAAATTATTCTTATGTCATTATAGCATACAATTAGCAGTACTTTCGATCATTCAAGTAAGAGTCTTTAATCGTATAAACCTGAAAAAAGGTTGCATATCATTAAGACCGAGACAGCCTTTACGGCGATGAAACGACGTCATTTTGCTTATACGATAGAGCCAAATTTTTACACTTTTCTATATCGAAAAAAAATTACGAGGAAGGTTTCTCCTCGTAATCCGGTTAATCTTTATTTAAGAAATCTGGTTCTACTTCTTCCAATTCGTCATCTGTAAGTTCTACATCCCAAACTTCATCTTCGTCATCATCAACATATTCACGCTTTGGATCCACACGAACCGCAACTTTTGTATCGCCGATAATCTGGACAATAAATTCCCTTTCAATCTCTACTACTATTTTATGCCCTTTGTTTTCAATTGTACAATTTAAGCAATTCGGCTGTTGAACAACTTTGGCTATTACATCAAAGTCATCATTTAAGCAGTTTTCATCTTTTATCGATAATGGTACTTTATCGCTGTAGGTAACCCTCTCGGTAATAGCTTCTGTTTTTGTGTTGTCATTATACGAATACCAAATGTTAATTTCATAACTTCCATTTATCTCTACAGTATCTTGTGATTTTTTCTTTGCATTATACAAATGGTTAATAACCCAACAACCTAAAATACTTGAAGGTCTATGTGATGGTGTAACGGAATGGGTTGCTTGTGAGAACTTACGACCTTTGCCACAAACCGCTTTCGTTATGATCTCTCTATATTCTTTATCTAAAAAAGACATAATTACCTATACCTCCTCTTTTTTCATAGTCAGTTTATGCAAGACAAATACCTAAAGTGCATAATGAAAAGAAAAATAGAAAAGGAAGTAAGAAAAAACGAACAGCGTTAACACCAACTTGTCGCTTTAACTGAGAGATAAAACTCTAGTTGGACGTTTTAAGTGCAGTGGCTGTAGAAATCAAGTAACAGATAACAGTACTTTACATTTTTCACTAGCAACCCACGGACGGATTAAAACTTATTTACTAATGGCTACAACCTAATTTTGTTCTTATTTTCGAACCTGTTTCTCCAGTTAAAACATCTCCACCTGTAGATTCAATTACTTGATTGGTAACTTCTCTTGCAATGGTAGCAGTAATTAACTGTAAAACATCATTAACAACAACTTGTATTTCTTTAAACTCCTGTACAACAGGAATTCCATCAATTTCTGATTGAAAAATATCCAGTTGTTCCTCTACTTTTTTTAGAGCTTCATGTTTTTCATAAGCTTGTAAATTAACAGCTTGCTTTTGTAATGCTTTAATCTTTGTTATTAATTGTTGTACTTTTTTATTTTCATTAATTTTCGCTTCCACTTGCTTAAAATGTTCAATTTCTTCTGTGTTTGCTAACATATTCGCAAGTTTTTTCGCTTCATCCAGCACCTGTTTACGTGTATACTCTGCCATTGTTATTCCACCCCTATTGTATTTTCAATCATAACACCGTCTAAAGACCATGTTTTAGCTTCTGTAATTTTTACGTCTACAATCTGCCCAATTGCAGACTTTGGTCCTTTAAAGTTAACGAGTTTATTTCTTTCCGTATACCCCGCTAGAACTTCTGGATCTTTTTTGCTTTCACCCTCTACAAGTACTTTTACGACTTGATCCTGATACGTTTTCATAGACGCAGCAGACTGCCTATTGACAAGCTCATTTAAGCGATATAGTCGTTGCTTTTTTACCTCTTCTGGAACATTATCTTTCTTCCTAGCTGCAGGAGTCCCTTCACGTGGTGAATAAATAAAGGTATAAGCTGCTTCGAAACCCACTTCTTCCATTAGAGTCATCGTTTCTTCAAACTGCTCTTCCGTTTCATTTGGAAATCCAACAATAATATCTGTCGTTAACGTTGCATTCGGCATCGCTGCACGAATTTTCCTAACGAGTTCTAAATACGATTCTCTCGTATATTTCCGATTCATTTTCTTCAAAATTTCACTACTGCCTGACTGGACTGGCAAATGAATATGATCTAACAGATTTCCTCCTTTTGCCAATACTTCAATTAAGCGATCATCAAAATCTCTAGGATGAGATGTCGTAAAACGAATTCTTGGGATATCAATTTTGCGAAGTTCATCCATTAAATCACCTAAACCGTATGTCATGCCGTCTAAATCTTTTCCGTAAGCATTTACGTTTTGCCCTAATAAGGTTACCTCTTTATAACCTTGAGCAGCTAAATGTCGAACTTCTTGGATGATATCTTCTGGAAGGCGACTTCGTTCTTTTCCACGCGTCATTGGTACAATACAATACGTACAGAACTTATCACAACCGTACATAATGTTAACCCATGCTTTTATTTTTCCTTTTCGTGCTTTTGGAAGGTTCTCAATGACGTCGCCTTCTTTAGACCACACTTCAACAATTTTTTCTTTACCAAACATTGCTTCTTTCACAAGATGTGGTAACCGATGTATATTATGAGTACCAAAAATCAAATCCACATGCTGGTGTTTCTTCAATATCCGATTTACCACAGACTCTTCTTGGGACATGCAACCGCAAACACCAAGGATTAAATCTGGCTTTTCTCGTTTTAACGCTTTTAAATGTCCAATTTCACCAAATACTTTATTCTCAGCATTTTCTCTAATTGCACAAGTATTCAACAAAATAATATCAGCAGCATTTGTTTCAGAAGTAGATATATAACCCATTTCGGTAAGAATTCCAGCCATTACTTCCGTATCATGCTCATTCATTTGGCAACCATATGTACGAATTAAAAACTTCTTCCCTTCCCCGATATTTTCCATGTCTTCGGGAATAGAAAAATCGTAATGGACATTCACTTTATCTCTTCCACGTTTACGTGCTTTATTTAGATTTGGTGGTTCATAAGTTGTTTTGAAATACTTGGAAATTAAATCTTCACTAGAAGTGTTTTTAATACGCTCCATATTATCCATACTGGATTTTACGTCCGTTGGATTTGTTTCCTTAATTTGTGCTTGTTGCTTACGCTGTTGCTCGTTCATAATGATCTCCTTTCATTTTGTGTAAACCACAATAACCTTTTATGGTCATGAATACTCACTTTATCAGATGACTTATTTGTTTACATTCATTTATTATAAATGCTATATTCGAAATAAACAACAGTTGGCCTTTTGAGATTCCAGTTATCTATTGGTTAGGAAGATTTAGACAAAAGAATTTTAGCTGCTTGCCAATAACTTATAAGAGATTTGTATACCCCATTTTTTCTGAATTCTCTCTCACTTCAATCTACGGAACATAAATTTATATAGACCAATGACTACAAATTTTTGTAATAAAAATAGTGTTGCGTAAGTACGCAACACTTAATTAAAATATCTCATATTAAAAATTATCTGGGCTCTACAATTAATTTAATTGCTGTACGCTCTTCTTCATCAATTAAAATATCTGTAAAAGCTGGAATACAAATAAGATCAACCCCACTTGGTGCAACAAATCCTCTAGCAATCGCTACCGCTTTAACAGCCTGGTTTAATGCACCAGCTCCAATAGCCTGAATCTCCGCTGAGCCACGTTCTCTTAACACATTCGCAAGTGCACCTGCTACTGAATTTGGATTTGATTTTGCTGACACTTTTAATACTTCCACCACTAGTACCTCCTTCATTTAAACTATTCTAGTTCTACTTATACTATATTCTTGGAGATGTTAGCTTATTACCCTTATTATGCATTAATAATTCTTAACATTCAAATAAACTATCTTTAACATTTTTTCAATTACAGTTTATCCTCATAATTCTAGCTTGAATAGAAACAAACCAATATTGTTATGACCCTATGCATTTTATTTATGGAAAATGCGACATACTAACCTTACATAAATGGATGATCTTCATTAATTAGAATACGCTCGATTTTATGGGCTTTTCCTGTTTTCGTATCAATGGTTACAACACAACCATTTAATTGCGCCCTACCCTGTTTTGGTACTTCAAAACGAACTGGCATAGATGTTAAAAAGCGTTGAATAACAGCTTCTCTTTCCATTCCCAAAATACCATCGTAAGGTCCTGTCATGCCAACATCTGACAGATACGCTGTACCATTTGGTAAAATACGCTCATCCGCTGTTTGTGTATGCGTATGTGTGCCAATAACAGCGCTCACTCGTCCATCCACATACCATCCAAATGCTTGTTTCTCACTTGTTGCCTCTCCATGAAAATCAACAAATATAATGTTTGTACGTTGCTTTGCTTCTTTTATTAATCCATCTGCTACGGAAAAAGGGTCATGAATTGGTGGCAAAAAAGTTCTTCCTTGCAAACTAATCACAGCAACTTCAATTCCATTAATATTTACATATACGATGCCTTTACCCGGATTGTTAGTTGGAAAATTTGCTGGACGAATCATTTTGTTTGCGTTATCAATGAAATCATAGATTTCCTTTTTATCCCATGTATGATTTCCCATTGTAACTACTTGCGCGCCCCATCCTAGTAGCTGCTTATAAATCTTTTCTGTAATCCCTTTACCTGAAGCAGCATTTTCACCATTTACTATCGTAAGGCTAGGTCGATACTTTTCTTTTAATTTTGGCAAATAATATTGGACCATGTCTCTGCCAGGAGAACCAACAACATCGCCAATAAATAATATTTTCATTGCTTGTCTCATCCTATCTATTTTCGTATCACTAGTTTTTCATATTCATTAATGAATGTCAAAAATAAAAAGCAGTCCGAAGACCACTTTTTATTTAGCATATTCCACTGCTCGAGTTTCTCGAATTACTGTAACCTTAATATGTCCAGGGTAGTCCAGTTCGCCTTCAATTTTCTTACGAATATCTCTTGCAATTCGAACGGATTCTACGTCGTCAATTTCATCTGGTTTTACCATAATTCGAATCTCTCTTCCAGCTTGAATGGCAAATGATTTTTCTACACCTACAAACGACTCGGAAATTTCCTCCAGTTTTTCTAAACGTTTAATATAATTTTCCAACGTTTCACTTCTTGCTCCAGGCCTCGCCGCAGATAATGCGTCAGCAGCAGCTACAAGCACTGAAATAATGGAAGTAGGTTCTTCATCGCCATGGTGTGAAGCAATAGAATTGATAACAACTTCATGCTCTTTGTACTTCACAGCAAGTTCTTTACCAATTTCCACGTGACTTCCTTCTACCTCATGATCAATGGCTTTCCCTATATCATGAAGCAGTCCAGCTCTTCTTGCCAACATTTCATCTTCATCAAGTTCAGCAGCAAGCAAACCAGCTAGATAAGCTACTTCCGTGGAATGTTTTAACACATTTTGTCCATAGCTTGTCCGATATTTCAAACGTCCAAGAATTTTAATTAAGTCTGGATGTAAGCCGTGCACTCCCACCTCAAACGTTGTCTCTTCACCAATTTCTCGAATATGATTATCCACATCACGCCTTGCTTTATCGACCATCTCTTCAATGCGAGCGGGGTGGATACGTCCGTCCTGAACGAGTTTTTCTAAGGCCAAACGAGCTGTTTCTCTTCGTATAGGATCGAATCCTGATAGTATAACTGCTTCTGGAGTATCATCAATAATCAAGTCAATTCCTGTTAACGTTTCTAAGGTTCTTATATTTCTTCCTTCTCGCCCAATGATACGCCCTTTCATCTCGTCATTAGGAAGGTTTACAACCGATACTGTGGTTTCAGCAACGTGGTCAGCAGCACAACGCTGCAGAGCTAACGATAGGATGCTTTTAGCTTTTTTATCTGCTTCTTCTTTCGCACGATTTTCTGCCTCTTTAATAATTAGAGCAGATTCATGAGCAACTTCTTGTTCTACACGCTCTAAAATAATTTGTCTAGCCTGGTCTGTTGTATACCCTGAAATGCGTTCAAGCTCAGTTTGCTGCTCTTGTATCATAGCTTCCACTTTGCTTTCCATTTCTTCAATTTGTTGTTGTTTGTCTGCTAACGACTGTTCTCTTTTTTCTAAATTAAGTTCTCGCTGATCTAACGATTCACTTTTCTTGTCCAAATTTTCTTCTTTATGCATCAGACGATTTTCTTGTTTTTGTACTTCGTTTCTTCTCTCTCGAAGTTCATCTTCTGTTTGCTGCCGAAGTTTATGATTTTCATCCTTCGCTTCAAGAAGGGCTTCTTTCTTTGAAGCTTCTGCATTCCGGTGTGCTTCATCAACGATTTGTTTAGCAAGCGTTTCGGCACTCGAAATTTTTGCTTCAGCAATAGACTTACGAATCAGATAACCAACAACAATACCGACGATTAGGATTACAAGCAAAATGGAGATGAGCATTAGACTGTCCATGATTTCACCTCCTCTTGCTATAAAGTTGTACATCAATTATTGTCGGCATGTAAAAGTTTCAATGCGTTAAATAACCATATAATATATCATATAGATGATAAATTTATACAAATTTAATTTTAATTGTGTATGGAGAGAATGTCAAGGAAACGTCACAACTTCATACAATATGTTGGTAAATAATGCTATGAAACATACAACTAGCTATTGCGATTACTATTGTCTTGAGAAGTGTACATATCGCTACGTAATAGATGTTTTAGTAGCTTTTGGTTAAATAGTTCAAGAGGTTAAGAATTAATTAAATAGAACTTTTGTCATAGCATTAAAATGTTCTCTTTGCGGTTTATGCTACCCTCCTGTTATAGGAAAATAAAAATCAAAACCACCTCTTGCATTTAGCAAAAGGTGGTTAGTAGATTACACATCTAAACTTTCTTGATTAAACTCTTTTGTTTCTTCTTCGTCTGGTTGATCATCCAAATTATAATGCTGCCTAATTAATGCGTGAATTTCAGCCTGCATATCTGTGTTTTCTTTCAAAAACTGCTTGGCATTTTCACGTCCTTGGCCAAGTCTTTCTTCATTATAAGAGTACCAAGCACCACTTTTTTGAACAATATCTAAGCTAGAACCAATGTCTAGTATTTCGCCCTCTTTAGAAATACCTTCTCCATACATTATATCTACTTCTGCTTGTTTAAATGGCGGTGCCACTTTGTTTTTTACAACTTTAATTCTTGCCTTGTTTCCTACCATATCATTTCCTTGCTTCAACGACTCAGCACGGCGAACTTCAAGGCGTACAGATGAGTAAAATTTTAGCGCACGACCTCCAGGAGTCGTTTCCGGATTACCAAACATAACCCCCACTTTTTCACGAATTTGATTAATAAAAATAGCCGTAGTCTTCGATTTGTTAATAGCACCAGATAGTTTTCTTAATGCCTGTGACATTAAACGAGCTTGAAGCCCAACATGCGAATCTCCCATTTCACCTTCAATTTCAGCTTTCGGAACGAGTGCAGCAACGGAATCAATAACAATAATGTCAACAGCGCCACTACGAACTAGGGCTTCTGCAATTTCTAAAGCTTGTTCTCCTGTATCTGGTTGTGAGAGTAATAACTCTTCAATATTCACGCCTAAAGCACGAGCATATGTTGGATCAAGTGCATGCTCTGCATCTATAAATGCTGCTTGTCCTCCCTGTTGCTGCGCTTCTGCTATAGCGTGTAAAGCTACGGTCGTTTTACCAGAAGATTCTGGCCCATATATTTCAACAACTCTCCCTCTTGGGTACCCACCAATTCCAAGTGCTACATCTAAAGCTAAGGAACCGCTAGGTATCGTTGCGATTCTTTGTTCAGCTTGCTCCCCTAATTTCATAATGGAACCTTTTCCAAACTGCTTCTCTATTTGTTTTAACGCTGCATCTAAAGCTTGTTTCTTATCACTCAAAACGTCGCCCTCCTTTAATCATCTACTAATATCATACATGCTTTTCGTTTAATTGCCAAGCAAAAAGACGAATAAATGTTCTCATCATTAAATTGAAAAACAACTACAAAATTAAATTATAGGCTTTTATGAAATTATAAAAACAAAACAAGCCACACCACTCTACAGCAAAATACTATTTTAGTGTTTGATATAGTAGTTCAAACCCTTTAAGAACTGTTTTTCTTCGAATAGCATTCCTGTCTCCTGGGAATAAAAACTTCCTAGTAACAAATGTACCATTGTCGTTATAAATAGAAATATAGACTGTACCAACTAGCTTTCCTTCCATCTCAGTGGGGCCAGCCACACCAGTAAAAGCTATTCCTATAGTAGATGAGAATTTAGCAGCTGCTTGCTTTGCCATTGCTTCAGCACATTCTTCGCTAACTGCTCCATTTGTTTCTAAAATCTCTTTTGGCACATGTAACGTATTTTGTTTTGCTGTATTTGTATAAGTAACCATGCTACCTTGAAAAACATTTGATGAACCAGGGACAGTCGTGATTTTTTCTGCAAACGCTCCGCCAGTCAAACTTTCTGCAGCTGCAACCGTATATTGCTTCGCTAATAATAAATCCACAACTTTTCCTTCTAATGTTTCATGATCTTCACCATACGCGTATTGCCCTACACGTGAAAAAATTTTCACTTTCGTTTCTTGTAACAGCTGATCTGCCTTTTGAAGCGAATCACTTTTGGCTGTTAATCGAATAACAATACCTTCTTCTTGCGCAAGAGGAGCAATTGTAGGATTTGTTTGTTCGTGAATAATATCCTGTAGTTCATGTTCCAGCTTTGATTCACCAATACCAGTAAATTTCAGTAAAACAGATTTAATGATCTCTTTTTTACCCAGAAGTTTTTGTATGGATGGAATCATGTATTCTCTTACTAAAGCTTTCATTTCTTTTGGAACACCCGGGAGAAAAACCCATGTGCAACCATCATATGTTAACTTCATTCCAGGAGCCATTCCTACAGGGTTCATCCAAACTGTTGCTCCTTCAAATACTCTCGCTTGTTTTGGATTATTTGGAGTCATCACTGCCTGCTGCTTTTCAAAATATGCTCGTATTTTACACATGGATGGTTCATGCTCCACTAGAGGAATAGTACTCAATTGCTGAAATGCTTCCCTTGTTAAATCATCTTCTGTTGGTCCCAGACCACCAGTAACAATAACAATATTTGAACGTTTTTGAGCCATTTCAAATGTTTCACGTACACGTTGTAAATTGTCCCCAACAACTGTATGGTGGTACGTGTTAACACCTTGGTTAGCTAACTGCTCAGAGAGCCATTGAGCGTTTGTATTTGCAATTTGTCCAAGTAAAAGTTCAGTACCAACAGCAATTATTTCAGCTTGTAATTCCTTACTCATTTCGAATCCCTCATCACATGCCAATTTTTAATAAAGTAGTCTATGCCAGATAATATTGTAAAGAATAAACTTATATATAGCATGATTTCCCCAAAAGGAAAGCTTATATATGAAAACGGAAAATTATGTAATAACAAAACAGTGATAGCGACCATTTGCGTTGCTGTTTTTATTTTCCCCATATTACCAGCTGCTAGTACTATACCTTCTCCAGAAGCAACAAGGCGAAGCCCTGTAACTGCAAATTCACGACTAATAATAAGAATAACGACCCATGCTGGGGCAACTCCCATTTCTACTAATATAATAAAAGCGGCGGATACAAGCAGTTTGTCTGCAAGTGGATCAAGAAACTTCCCTAAATTTGTAACAAGGTTATATTTTCTTGCGTAATAACCATCCACCCAATCCGTTCCAGCTGCAATTATAAACAATAAAGCAGAAATGAAATGAGATATTGGCAATGCTGTTTCTCCTATTTGCCAGCTTCCCCATGAAAATGGAACACTCATAAGAATGATGAAAATAGGAATTAAAAAAATACGTGATAATGTTAGCTTATTTGGTAAGTTCATTACAATTCCTCCTTCGAAAAACTTGGCTCCTCCAAATCTTTATGACGAAAAAAGCCGTTATTTTTCTTATTGTCAACCCTAAAAAATTATAGTTTAGTATAAAATGATTGACCCTTCCCAAAAAGTTGAAAGGAAGGGTCGATGATATTTATTCAGCTTCTTGTTTTAGTTCCACCCAAATATTTTGTCTTACGTTACTTGGATCAACAGGATATTCCATTTCTTTACCATTTATTGTAATGGTTAGCACAGATGCATTGCCAATTTTAAAGAATACGCGTTTTTTACCAGTAAGGTCTAATTCAAGTGGCGACTGCTCGGAATTAAACATATTTTCCTCAAAAAGGACATCTTCTTCATCATCCTTCACACCAAGCCAAGTATCGTCTGAAGCTTCTAATGTAGCTTTTACTTTATCACCTGTATAAGAGAATGCAACTGTTGATTCTGGTGTATTACCTGTTCCTTCTTCTATTACAGTAAATTCAGGCTCTTTTGCTTTTTCATTTGTTTCTTCTGAATTTTCATCATTACCATCTTGATCTTCATTATCTTGATCTTCATCTACAGTATTTTGATTAGCTTCATCGCCACCACTATCGTCTTTAATTACAATATCATTGCCTTTTCCATCATCCTGATTCACAGGATCTTTACTTTCTGTTCCAGACATGTTCTGGACAATAAAGAAAATAGCGACCGCAATAATACCAATAATAAGTAAGCCAACAATTATTGTAGGAAATAAGGAAAAAATAGATGTACTTTTTTCCTGACTTTTACGTGAACGTTGTATACGTGAGTATTGTTCTTCTGTAGGCTCCTCTGTTTTCGGCACTTCTTCTTTATATTCTTCCATCAGTTCATTTGGGTCCAATCCAACAGCATTTGCATATTCTTTCATAAAAGCTCTAGCATAAAATTTACCTGGAAGAATTTGCAAGTTCCCTTCTTCAATTGCTAGTAAATATCGCTTTTGAATTTTTGTAATTTCTTGTAGCTCTTCTAAAGAAAGATTCTGAGCTTCCCTTGCTTCTTTTAGTCTTGCTCCGATTTGCATTTCCAACACCATCCATTTTAGAAATCAAACATTGAAAATTCATTTTCTTGACTGAACTGTCTTGATTCAACAGGCTCATACGTAATTTCTTCTTCTTCATGACTTCTTAGTTCAATAATGTAATCAAAATCCTCTATTTTATATTCTGTCATTTGTACAAACGCATCTGGATGTTCTACTACTTTGACAGCAGGTAGCTGCATTACTTCTCTAATCAACTGCCAATGCTGCTCGTTTGCACGCCGAGTGGATACAATGCCATCAATAATATAAACATTATCGGGATTATACTCACCTTCAATAAGCTTGCTCCGCACTGTTTGCCTTAATAAGGTACTGGAAACAAATAACCAACGTTTGTTTGCACACACACTTGCAGCTACTACCGATTCTGTTTTCCCTACTCTTGGCATACCACGGATCCCTATTAATTTATGACCATCTTTTTTATACAACTCTGCCATAAAATCAACAAGCAAGCCTAAGTCATCGCGAATAAAACGAATTGTTTTATGATCGTCTACATCCCGATATATGTATCTACCATGGCGTACAGCCATTTTATCTCTAAGTTTTGGCTGTCTTAACTTGGTTACTTTAATGGTTTCCATCGTTTGTAAAATTGACTTGAGTCGTGTTATATTTTCGTCATATTTAGATAAGAGTAGCATACCACGCTTTGCGTCCTCGACCCCATTAATCATAATAATATTAATTCTTAGCATCCCAAGTAAAGACGATATATCACCAAGCAAGCCTGGTCGGTTAATTTGAATTTCGTATTCAAGATACCATTCTGTTCTCGTCATAAAATGCTCCTTTATAAATAATAAGGTTTTCAACTGTTTATAGAAATACTTGATTACTCTAGAAGTATTAATGGCAGAGGCTCTTATTCTATAAAATTAAAATAGTTATTAGAAAATAAAACTAAGCTATGTACAATAAATATATTTGATTATCTACTGAATATTACCAACCCTTAAGTCTTAATGAACAAAAGCGCAAGCGCCCGGTTAGCAACGTAGCGACTGGAACAATCCACGAAAGTTTTAGGAATCATGCTTCTGCAACAGGAGTATGCCGGCGTAGGGCGGCAAGCCCGTCTTTAGTCGGCCTTCCTATTTAGAACGAACGATAAAAGCGTAAGGCAATAGAGTGAAGTCGCCTAATTGCTGGGCGCTGGAGCCGGACGTGGCTAAATAACTTAGTTAGCTTATCCACAACTGCAAAATTTTATAAATTCCTAGACTATAAAAAACTCCAAGTATAAAAACACTTAGATAGCCTTTCATTGTACTTAAACCACATGCAATAAACTTTAATGCATTTTAAATTATTAATCATTACAGTTTATATAATTATATCATAAAGCATTTTTTCGTACGTGAAAAGGTTAGAGGTAAACTATATCATATTTATCTTAACAGAACCATTGGTGATTGACAAAATAATTTTTTTATAAAATGCTGCTTCCATTCAGTAAGGTTTTCTTTCATCCCCCGCCGATTATTTAGCAGCCCAAAAAGGTATGATTTAAAGATATCTTACGAAAAAGGAATTTAGGTGCTGCTATCTTCCGCTTAGACTTTCCAGTTCACACCTTCGTAGATTCAAGATAAACAAAAATCTTATATGTGCATCCTGTCTTCGTAAAATAAATAAGTATCGTACACCTATTTGGCCAATAAAGTCTGCCACGCTACATTAACGAAGCGTGGCAGACCATTGAAATTTCATATAGACTGTTCACATGTTACATTTAGTTTCCTTGGTTTTGAACATATTTAATCATCGTATTAGCTAATACTTGCTGTTCTTCATCAGAAGCTGAATTCCATAAGTCACGTAGTACAGCCTCTTCTTTGTTTTTAGCATCAACGTGCTGTGCTAAATAATCACCAATCTCATGAGCAATATTTTGAACTGTTTCATTACTCATTCCTTGTTGTTGTGCTTGTGTAAGCTTATTGGCTAAAAAGCTTTTCCATGAATCAAAATTATCTAGAACGGACATCTTTTTTCCTCCTTCCAATATATACATGCATAGTATTTGAGAGATTTTAAAGATTATACATATTGGATAGAAGAAAAGTTACCAACCGCCTGTTACATCTAAAATTGCGCCTTGTATATAGCTCTTTTCACTATCTAATAGAAAAGTTACTACAGAAGCAATTTCTTCTGGCTTACCCGCCCTGTTCATTGGAATTTCAGATAAAATGGATTTTCTTTCTTCGTTACATAAATGATGATTCATCTTTGTTTCAATATAACCTGGGCTAATGGCGTTAACCGAAATCCCAGAAGGTGCAACTTCTTTTGCAAGTGCTTTAACAAAGCTATTTTGTGCACCTTTCACTGCAGAATAAACGACTTCGTTACTGGCACCTTGTTCTCCCCAAATCGACGTTATAAATAGAATGAAACCTGCCTGTTTTGCAATCATATCCGGAAGAAGGTGTTTAGTAATAAGCCAAGGCGATTTAACATGTAACTGAATCATAGCATCCATCGTTTCCTCGTTAGTATCTTGAAACAAACCGTAATGTGCTTTCCCGCTTGCAAAGACTACTCCATCAATAGAGAAGGATAAACTTTGCATCAACTGTTCACAAGATCTATTTTTACTTAAGTCTGTTTGATACGTCGCTAAAATAGATTCAGGATATGCGTCACAGAGTTCATCAATGACTCGTTTGTTTGTATAATAATGGAGTATTAATTGGTAACCATGTTGTAATAATTGTTCAGCTATTGCTGAACCGATATCTCCACTAGCCCCTATTAGAAGAATGTTTCTTTTCATTGCAGCTTACTCCGCATCGATCGTACAAACTGATAACCGTTCTTCCTCTATCCAAGAATACATAAACTGCTTCGCATCCTCCAACGTTAACTCTCGAACAACTGAAAGTAATGTAAAGAAGTCAATACCTAGCATATGGTAATGTGTATAAGCGTTTGCTATGTTCTCTAAGCGGTTCATCATACGTAGCAGCTGACCTATTTTCTTCTTCTTTATACGCTGGAATGTTTCTACATTTAGATTCGCTTCCTGGATACCAAGTAACATGGATTTTAATCGTTCGGAAAACTGTTTTGGGTCTTTCGTATTACTACCAATTAATACATATCCAAAATCTCGATCAATATTTGATTCAAAAAAGAAACTATCATCAATTAGATTTTCATTATAAAGTTCCTCGTAAAATGGTCCGCCTTTTGAAAAATAATAGTCCAATAACATATCCTGAAGTAAATCTTCTATTAGAAGCTCATCTTTAGACAGTTGCTGATTAACACGTTTTATTCCTAGCGTACATTTAGGAATCGAGACAGGCATAGTTATTCGCTTTTCTCGCTCTGCTACCTCATTTGGCTCATTCGGGAACTTCCGTTTTAACTGCTCCATCTTGGCAAACTGTTTTTTGTCTTGATTCTCTCTAATTAACTGCCCCATTTTTTCGGGGTCAAAGTTTCCAGCAATAAATAAAACCATATTCTCAGGATGATAAAAGGTATGGTAGCATGTATATAAATCTTCTTTTGTGATTTGGTAGATCGATTCAACTGTCCCTGCAATGTCTACATTAATTGGGTGATTTTGAAACATTGCTTTAATCGTGCCCATAAAAGCTTGCCAATCAGGCTGATCATCATACATCCTTATTTCTTGAGCAATAATCCCCTTTTCTTTCTCTACGGATTCATCTGTAAAATAAGGATGTTGCACAAAATCAATAAGTGTTTCTACATTTTTCTCAATTTGATCAGTGGCTGTGAAAAGATACGCTGTTTTCGTAAATGAAGTATAAGCGTTCGCA
>NODE_9_length_59360_cov_272.791504
GCAACAGGAGTATGTCGGCGCCCTCCGGCATTTAGTTCCACGAAATTACAAGCAAGGTACTCTATAATGAAATAACCAATCGGAGCACACTATAAAGCTGGCTACGATTGGTTATTTTCTTTATTCCTCTTATTCTTCTTTATTTTCACTTTCATCTACAATACTTTCTGGACCACCATAGAAATAATCACTTGTATCAACGGCTTCCCACTTTTCATTCGGTGTGTAAAAACGAAGCAGATCGCCATATAGCACTTCATCGGAGAGTTCAAGTTCTTTCATAACTTTCTCATGCATTTCTTTCATTTCATCTGTAGGCTCTTCAATGACTTCTTTTGTTTCACTATCATAATATTCTCCGTCTACATAGCTGTACTCTGGGGACATGAAGTTCCCATTACGGAAAGGAACAACCTCATGATGCTCTTCAGAGAACATATCCGTACCGAACTGAATATAGTCTTTCGCATCAATACCAAGAATATGAAGCATGGTCGGCATGACATCAATTTGACCAGCATATGTTTCTACTGTTCCTTCGCTCTCTACCCCAGGAATTCTGATCATAAACGGAACACGTTGTAAGTCTGCGTTTTTCATTGGTGTAATTTCTTCATCCGTTATTTCTTTCATTGCACGATTATGGTTATCAGAAATACCATAGTGATCACCATAAATCATAATAATCGAATCTTCATAGAGCCCTTTTTCTTTCAAATCATTGAAGAATTGTTCCAATGATTCATCTAAATAGCGAGCTGTTTGGAAATATCGATCTACTGATCCATCGCCCGTTTCAGCAGGTTCAATCGTAGCATCTTCCTCATCAATTAAATATGGGTGATGGTGCGTCAACGTCATCATATGCGCGTAAAATGGTTGATCCATATCTTCTAAATACGGCATGGATTGTTCAAAGAAAGGTTTATCCTTCAATCCATAGTTGATTACATTTTCTTCACTCATATCATAAAAATCTTCATGGTAAAATTCATTAATTCCCAGGTGTTTATATACTTCATCCCGATTCCAAAACGACTTTCCATCACCATGAAAAATAGAACTTGTATAATTTTGCTCTTGTTCGAGAATTGCCGGTAATGCTTGATACGTATTATTACCTTTTGTAACAAAAGCTGAACCTTGTGGTAAACCATACAACGACGTATCCAGCATTAATTCAGCATCCGCTGTTTTCCCTTGCTCTGTTTGATGGAAGAAGTTATTAAAGTACGTAAAACCTTTCTCTTGTTCATGAACTAAGGAGTTAAGAAATGGTGTTACTTCTTCTCCATGGAGTTCGTAATCAATTAAAAATGATTGAAATGATTCTAAGTGAATTTTAATAATATTTTTTCCTTTACCTTTACCGAAGTACTTTTCATTTGGAGCTGCATACTTGGATTTCGTGTAATTTTCTACTTTCGTAATGTCATTACTATCAGCTAAAACACGCCTTGTTGACGTCTTTGCACTTTGAATAGCATCATAAACTGTAAAATTGAATGCCCCCAAATATTTTACTAGATAGTTTCTATCAAATGTACGTTCTAGCAATTGTGGTCGGTCTGCTTCCGCTAGACCAAGATTAATACTAAAAGCTAATACCCCAGCTGCAATTACTAAAAATGGTTTACGGAATTGCATCCGTTGCACAGACCAATTCTTCCTCACAAAAACAAATAACCCGACTAATAAAATAATGTCAATCGTATACAGTAAATCACTCCACTGTGCTAGGTCAGCAATGCTTCCACCTATACTGCCGAAATTATCTGTTTGAAGCATCGTTGGTATTGTTATAAAATCACTATTGAAACGATAAAACACGACATTCGCATATAAAATAAATGTAAGTATCGCATCAATAATGATAATCCAAATTCCAGCTCTTCTACCTTTTGCAAATAACGCTAGTCCTAGAAAAATCAAGGCAGAACTTAGCGGGTTGAAGAATAATAGAAATTCTTGCATTACTCCACTTACCCCTAAGCTGAATTCAAATTTATATATCAAATACGTTTTCACCCAAAAAAGCACTAGTGCTACCGCGAAGAATCCTAATTTACTGGATATAAATTTCTTCACTCTCCTTCACCTCAAATTGTTAAATTCATAATTTGTTCTTTTAAATTCATTTAAATTTAATATTAATTTTTCTTAATACGATTGTTAATTATAACGTATTAAATCCTCACGGTCAATTTTTTTATAAGAGTAATAGTTGACTAGTTTTACCAAATTTTGTCGAAAATAATAACTAGATAGAAAAACTCGGTTGACCGCCCTTAAGATGTAGCGATCAACCGAGTTTTTCTAACTGGATAACTTTAGCTGGTGCTTGAAAATCATTAGCACCCAAAAAAACGAATAACTATACGCAAATATCCGCTGTTTTCCATATTAAACTTCATTATATAGTAAATCGTTGCATTAAAGTTTTTAAATTGTCAGCGAGTTTGGAAAGACGATCAGCGTTGGCAGATACTTCTTGCATGGAACTACTAGCTTGCTGAGCAGTCGCAGATGTCTCCTCAATACCAGCAGCAGCTTCTTCTGATATCGCGGCAATTTCTCCTACAGAACCATTCATCTCTTTACTATTTTCAGAAACCCGATCAAAATGTTGTTTAACTTGAGATATGGCATTTGCCATTTCATTAACAGAATGATAAATAGATTCAAATGTATCCTTTGTTTCTTTCATTTGTTCCGAACCATTCGTTACCTCTTTATAACCATCTTGAAGTGATGTAGTTACTTGATTGGACTCCGTTTGAATATCTTTAACTACTTTTGTAATATCATTTAGTGACAAAGATACCTGTTCTGCCAGTTTCCGTACCTCATCGGCAACGACCGCAAATCCTTTCCCATGCTCTCCAGCCCTCGCTGCTTCAATAGCTGCATTTAGCGCTAATAAATTCGTTTGTTCAGCGACTTCACCTATCACAGTTACTAATTTTGAAATTTCCTTCGTTTTTATATCTAAACCGCGTACGCTCTCTACAGCATTCTTTACAATATGATCTATCTTCACCATTTGGTCGTTTGTCGTCCCCATAATATCATGTCCAGATTTTGTTTTTACTAAAACACCAGCAGAGGTTTGCTCTATTTCTGAACTGTTCTGACTTACTTCTTGAATGACATTATTTAAATCGTTCATCATACTTGCTAAATTAGCTGCATGATTTGCCTGATTTTCCGCCCCAGAAGCAAGCTCTTCCATCGTCGCAGCCACCTGCTCTGTTCCTAGTTGCATTTCATCAGAAGCTTGGTTCAGAGCTTTCGATTTGTCATCAACCACACTAGACACGTTTTTAATGGAAATTAACAATTCTTTTAATTGCTCATTCATCTCATTCGTTGTTACCATTAGCGCAGCAATTTCATCTTTCCCTTTTATATCTAGCGGTTCATTAATCAGTTCTCCGTTAGCTATCTTCGTCATTCTTTCTTTTACACGCTTTAATGGTTTTGCTATGGAATGGGCAGTTAGAAAAGCAATAACTCCTCCTAATATTACGACGGATACTGTAACGATTACCCCAAAGCTTAGCGTGAATTCTCCAGCTTGAATAACGTTCTCACCTTTGTTTGTAATATTATTTTCACTCTTTTGTGCTAACTCTTTAAAACCATCAATTAATTGATTTCCAATTGGTTGAATTTCATTCGCCATAATCACCTTGGCTTTAGCACTATTCCCCTCATCCATTTCTTGGAAAAACTTATCGGTAAGTTCTCCCCATTCTATTTTCTTATCCATTAAAAACCGAACTTCTTCCGAATTATTGTGTTTTAAAACATAGTTCTCCAATTCCATCGTTTCATCAATTGTATTTTGGAAGCTTTGTTTATATCGTTCATCATTATATAATAAGTATCCTCGCAAATAGCCGGTTCGTTCAGCCATATTAATTGCCAATTGTTCTTCAGTAACTAATAATTGCATATCTTGTTTGATCATTTCTTCTGTATCCTGATTACTTCCGCTAATGCTTATTACATTTGTAACTCCTAATAAAATAACTAGAATGATGATAATCGAAAAAGCAAAAAAAAGTTTCATCCGGATGCTTTTAAATGTAAATAACTTACGCATGTTCATCTCCCCTTTGTATAAAATCTAGCTATTCCACAATCGGAAAATATAAAATTATAAGGTTGTTAGTATAGCAAAACGACAACATATCCTTGCTAAAGATTTGGCGATAATCAAAGCTTTTATCATAAATAAGTAAATTTTATATAAACATTTAGATCCATATATATTTTTCCCTTCTCCAACGCGGAGGTATAATTATTTAAAACATTGATATAGCTAAGAAGTGAATAACATTAAGTTCCAGCAATGGACTTATTTTTTTATCGGTATAAAGGTACAAACTATGAAGCTTTTTTTATAAAATCTTCTTATTTAATGCGAGGCAAAAACTACCTTACTCCTTTTATATTTCTTTCGTTTATAATCAAGGAAAAAAATGGAGCTATTTATAATTATTGCTATACTTCCGATATAAATAATGAACGTCTTTCTCCTGTGAATGAAAATAACACATTCTTCGCTGTTACTTTATTTAACAAATCCTTATAATGACTTTCTCGTAGAAGAGAAGAAAGAGGTATTAAAAACATATTGAATTAAAAAACAAATCAATATACTTTACAACCTGATTAGGAGTGTGGATAAAATGAAGGAAACAACAGTTGAGCAAATAAATACGCATCCTTTGCTGCAGTCATTTGTTACTGTTGCTCCATTTTTACAAGATTTAATTAACGATGATATTACAATAGGTATTTATGACACAGAGAAGTTAATTATTAATTTTCCGGCTAACACCTTCTCTTTAAATGTACAACCTGGCGATCCGTTAGTAGAAGGGGATATAGTGACAAATGCCATTCGGCAAAATAAAAACCAATCAGCTATCGTTCCTGCTTCGTTATTTGGTGTGAACTTAATTGCTCGTGCTGTACCACTTCATGATGAGACTGGAAACCTTATTGGGGGTGTTGGGGTCGGGCTTAGCGTAGAAAGAGCAAATCAGCTGTCCGAAATTTCTTCCAATTTGTCAACAGTTTTTGAAGATGTAACCAATACCATACAAGATATGGCAGAATCCATTTCCGGTTTAGCAAATAACATGTCCGTCGTTTCAGAAAAAGCTACAGAAGTTACCAAACAAGTAGATACAATCGAAGACGTCTCCAATGTGGTGAAAGGAATAGCGGACCAAAGCAATTTATTAGGGTTAAATGCAGCCATTGAATCTGCCAGAGCTGGTGAACATGGGAAAGGATTTTCAGTTGTAGCAAACGAAATTAGAAAAATGGCGACAAACTCCAAAGAGCATGTGTCTGAAATCCAAACAATAACAAATACGATTAAAGAAGTCATTGCTAATTTGAATAAGCATATTCAAGATACGAATGTAGAATCAGATAGCCAATCAGCGGCTATTGAAGAATTATCTGCAACTGCGCAAGAAATAAATAGTAATATTCAATTACTAGCTCAACTTGCCAAAGAAAATATGCAACTGAAAAATTAATTTATTGGAGGGGTAACTATGTCATTTAAAAAATTGCCAAGTCAATATATTAACGGCGTGTGGAAAGAGGGGGCTTCTCCCCTTATTATGGAAAACAAAAACCCTTATAATGGCGACCTTCTCGCCACATATCGTGCAGGCAGTAAAAAAGATTTGGATGATGCTTATCAAGCTGCAAATGCGGCACAGAAACAATGGGAAAAAAACAACCCTGTTACTAAGCGCGAGGTGTTTGAAAACGCAGTTCAATATATAAACGATAACTATGAATCCATTGTTAAAATAATCATAGAAGAGATTGGTGGGACAAGGTTAAAAGCAGAATTTGAAATAGGACTTGTAACCAACATCATAAAAGAAGCTACCACATTTCCTTTTCGAATGGATGGGAAAATCTTAACCTCCCCTATCGATGATAAGGAAAATAGAGTTTACCGTGTTCCTGTAGGTGTTGTTGGCGTAATCAGCCCATTCAATTTTCCATTTTTCTTATCCATGAAATCAGTAGCAACAGCATTGGCAACTGGTAATGGAGTTGTGCTAAAACCCCATGAACATACACCAATTACTGGTGGAACAATGATTGCATCTATTTTTGAACATGCTGGATTACCAAAAGGTCTACTCAATGTAATCACAACAGAAATTTCGGAAATCGGGGATGACTTTGTTGCACACCCTATCCCTCGATCTATTTCTTTTACCGGTTCTACAAAGGTTGGGAAACATATCGGTGCCATTGCAGGAAAACATTTAAAGGATGCACACTTAGAATTAGGAGGAAATAGTGCATTCATAGTATTAGAAGACGCGGACATTGATTTAGCAGTAAGTGCTGCTGTATTTAGTCGTTTTACACACCAAGGGCAAATTTGCATGTCTGCGAATCGCTTAATTATACATGAAGCAGTTTATAACGAATTTATTGAAAAATATGTAGCGAAAGTAGCTACATTACCGTGCGGAGATCCCAAAGATCCAAACACCATTATTGGGCCGTTAATTAATCAACAGCAAGTAGAGACAACGAAAGCTTTCATTACTAAAGCAATAGAAGAAGGAGCCAAGCCTATTCTTCAAGGAAAAATAGAAGGAAATGTAATAGAACCTGTGATCTTCACAGATGTGACTCCTTCTATGTCTATAGCAAAAGAAGAAGTATTTGCCCCTGTCGTGTCGATTTTACAAGCATCAAACGACGAAGAAGCCATTTCTATTGCAAATGATACCTTATATGGTCTAAGTGGAGCTATTCATACAAGAGACGTTGAGCGTGGTGCAGAGCTTGCAAAGCAATTAGATACAGGTATGATCCACATTAATGACGGGACCATTAACGACGAGCCTCATGTCGCATTTGGGGGAATGAAAAATTCAGGTTTAGGACGTTTAAATGGGGAATGGAGCTTAGATGCCTTTACTACTTTTAAATGGATTAGCGTTCAGCACAAGGCTAGAAACTATCCATATAGTTAAAACTCGCATGTTGAACAACCTATAGTATAAAAAACTGCACCCAATGGGGTACAGTTTTTTTATATTTTTGAGCCGCAATAGTCACGGACTAGCTAAAAAAAGATATAATGTCTTTCATTCTCATTCTGCAAACAGTTTAGAAATATAAGAAAGCAATTGTTTTGCTAAAATTGTAGGATTGTATATATAAGATGGACCGCTAGGATTCACATCTAGGACATAAATTTTTCTCAAATCGTTCATCGATAAGCTAATAGCTACTTCAGACATACTTTCTTGATACGTGTTTTTTAAAGTAGTAGCAACATTTTTAGCAATAGCTATAAGCTCTGATTCCAATAACTTTACCTCTTGATCATCGTATTTTCCTGTTAAATACTCCAGCATATCTTGCCTGTGAACAGTCGGATGGCTTTCTGCTTCAAAATTTTTCGTTTTGACATATCCACTTATGAAATCCCAATCTTCCATTCCCTTGTTCATTAAATGAAGATGTATAGAAACCAAATTATCTCTATTGTCGAAATCTGTAATACGTGGATCAACTTGGACAACATAGCTTCTTTCCTCTAATAATTCCTTTAGTTTATTTGTCAAAGGAAGTTGACTATACACTGTTTTTCTTTTTCCATGAACAAGCAAATATTTACCATGTTCAAGTTCCTTTATAACATGTTCATCATTTAATGCCCCAACTTCAGGCTTTAGTGCAACCTGCTGATGGGTCTCTAACATTCTAAAAATATCTCTCGTTCTCTTTACTTGTTGGAAAGGTAACATATACTCCCTGTCTGCTAGAAGGTTATATAATTCAGATCGTTCGATAAGATCATTCCAATTATTAGTAAAACTTGCTTTCTCAGATAATTCTTCATACAGCCATTGCATCTGTTTACTATTTCTCATCTTCAATCTATCAAACACGATGTCAGGATACTCGATTATTTTAGCAGTCCACTCCCCACCCTCTAATACATAACCGCGGATAACTCTTTCATATTCATCAACATCCTTGGGACTAAATACATAAAAATAAAATTCTTTTTGTTCTGCCAGCTTTGCAAATTCCTCGGTTAATTCATCTCGAACATGTTTTCCTACTAACATACCTATTGTAGTTTTTCCATTCGTTGACGCATTGGAGATATTGGTAACACTGGAATTAAACCGTTGCTGAAGTATCCGATCAGAACGAAATATACCGTTTTTAGCAAGGTATTTCGCATAGGCTATTGTATTAACTGCTCGTTTTTCTTCGTGATAGGCAGTTTGCGGTCCATTATTCGCTTCATGCATCCAGTATCTACCATTTTCATCAATGGCAAAATCCAATCCAAGCTCATCTAATGCAAAGTTGTATAATTTATCTAAATGGCTCGCTACTTCTAAGGAGAGTTGCAAAATATCATGTGCGTACTTTTCTCCAAGTTCCCCGTACTCATGAAGTAAAAATGTATGAAAGTCTTCTACTCTTCCTTCTGTAGCAACATTACTTAAATTACTTTTTCTATTTCCAACACGCGGGTATATGTGAGTAATTATCCAATCCCCTTGTCCATTCTTTTGGACGTGAGAGCGAATATGATACGGTTCATCATCTTTCGTACGTGTATGAATATACCGTTGAATAATAAAACTACCTTTTTTTCTTAAAATATGCTCTTGCAACCATTTTGAAAACACATCTTGATTTAAAATTTTTTCTTTTTTATGCTCCATTAAAATGTAACGGTTACCTTTTTTGGTAACAAAGAAAATATTTTCCCCGCGGTTACTTAATAGTGATTTAAACACTACTTTATTATTTTCTTGTAAAAAGTCAAAAACATCACTTTCCTTTTGACAAAGTCTAAACGGAACGAGTAAATCAGCATATTTACGGTACTTAACCATTCGTTTAGGCAAAGAAAATTTGTTACCTACATGATAGCTTGTAAAAGGGATTTTCCGTCTTAATTCCCTTTCGACATGGGAAGGTCTAATTGTTCCTATATTATTAATGACATCTGGAAAAGGAGCAGTTATTCTCTCCCAGTTTCCATTTACATATGTATCAGCTTCTACCTCATTATTCTTTAGGTCGACATCTGTTTCTGTAAAGAATAGTAAACGGGCATGTTGTTGTTGACTTTCTTTAACTAAAGCTTGAAGCCTTGGTTGAGGTAAGAACTTTACAGGATTCGCCTGTGGGGAGAAGACACCAATTGTATACACTTTTTCAGCTTTATTTTGCCCATCTATTTCTTCCATATAGGATAACATTCTCTTTAGAAGTGGCAAAAATGAAAATTGAAGTACTTCTGTAATCTTAATGAATTTATTTGCTTCCAATAATTGAGCGACTTGCAATAGATAGTTTTCTAATTTACGCTTGTCATCTCGTAAAAACTCGTCATTCTCAAACGTCTTACTTACGGATTGTACACCTTCCACAATAGAACTAAATATAAAGATTGCCTGATGGCTTTCCTCTTGCTTTACTAACTGATAAAAATATTCTGTTGCCTCAACAATGGTATGTAATATGTTGTTCGCTTGTGATAGCTGCTTTTGCGATATTGCCTCCATATGAACACTCCTAAGGGTTTAAAAACTCTTCTTTATTGTTATTATCGGATCAAAATAGAAGTAGTTTGAGAAAATATTTGGATTTTTAATGCAGAGCACATCAGATTTGTTCCAACTTCCCCGCCTCTTCATTTATTTTTAATGTCCTGGATCATATCTTTTACTAGCGCTTCTTGATAGCCTGCTTTTTTCATTCGTTTCATTTCTTTTACAAGTGGCAATAGCGTAGTGTGTTCCATGCGCTCTAGTTTTTTTAATCGTTCTTTATCGATTGGTTTCACAGGATTACTTTTATGATATGCCGCTACATCCATTTGCCATAGACGCAACTGGGGTGCATAACGATGTAATAATCTTTCCGCCATTCCCACTCCTTCTGGATCAAAATCACTCGCATAATGAATGATACAATCTTCCTTTGCTAGTAAATCGAATACGATCCACGCTGCTAGCTTAAATTGTCCATTCGTACTAATTATTGGTGTGCTTGGTAACACATCCAATAAAGCAGAACATACACCAGAATTTTCTACTACCCATACATGCTTACCACTTGCAGGGAACATTCTATCTATAGATAACAGATCTCGCAATGGTACATTTTGTACGCTATTCATTTCCACAGCTGCTTGCCATACTGGATGTAGCATTCCTTCTTTCGTTTGAGCTTGTAAGCCTGAACAAGTAACAAAATTCAAGAGATCATCACGATAAATGCCATACATTCGTAACAGCTCATTAATCGACTCTGTTGTTTGTGGTACTTCATTATTAGGCCAAGTAGGATGGTAAAAAGTTAGCACCTCCAGAAGCAACTTCCCTAAATCTGTATGAATGTCAAAAGCGTGAGGATCAGCAGTTATCCGTTGGCTAAACATAGGTAAACGTTCAGGTGTAGAAGGGAGCTGTTCTCTTGCTTTCGCTACTTGCTTTATTAAATAATGAAAGTACGTAAAATCCTTTTCCACTATACGAGTTATCCACCTTTTTTCTTTTGTTACAGATTGTATATAACGAAACCAGTCCTTAAGTGACGGGTAAGACCTTTCTAACTCTTGTAAAAGAGATCTGAGTTGTTGTTGTTCTATTTCCTTACGTTGTTTCTTAGAGATTATTTCCTCATCAAAATAATTGTCTAATAGTTGCTTTAACCCTATTGCAGCAAATTTTGTTTCTTGTAATTGCTTTTCAAATTGCACAACATGAATCACCCCCTTCTTCACTAGCGCTTGTTTTGTCGTACCATAAAAACGTGCAATTACTTCTAATTCATGCGCAGAAAATAGTCGAACCGGTACTGTCCCCCCGATTCGGCCTAGTGATTCATATTTTTTTCGAAACTGTTGGAATAACTTATCGTATGCCTCTTCACTTTTAAAAAATGAACAAGCTGCTTTTAAAATAGCTTCCGTTTTCATATGTTGTACACCACTTTCTTACATTTCTTGTAATTACCTTGGTTATTCCTATGTGTGGCAACAATCCACCGACTAGAAAGTCGATAATAATTTCCTTGATAAAAAAGAAAAAGGAGCGTTCGGTTAAAAAGCTCCCTCTTCACTGCAAACAACGGGTTCTCCCCATCTTCATCCCTATACATGTAACGTAGTTGTTTTTTCTTCTTCTGTATCATTTATAACTAATGAGCGCCTATTCCCGTCCCAATGGTAACGAATAACGGTTACAAAGTCTTGGTTTTTGGGACGAACGAGCTCATAGATGGCGAGATTAGATATTGTTTCATAATCTCCCCAAAGCACCTGAGAGTTCATCATATAGTTAAAACCTAATTCTTCAACTAAACGAAACATGACGCTAATATTAGCTTCGTCCACACCTGCAAAAGCTTCATCTAATGAGATAATATAAGGCGCTGTATTGGCAGCTTCTTTATATCTGGAATAACAAGCTGTAAATAATGGAATATACATCGCCATCGCCTTTTCTCCACCACTAAATTGATAAAACGCATGGTTAGAAAGCTCTCTTTTCGGTTCGCCTTTTCGTTTGTAAGATAATACAAACGAAAACCAGTTACGATAATCTAAGACATCTTTTAATACTTGTAAAAGCGTACTTCCTTCGCCTTTTATTTCAACTAGTTCTTTTGCTCTAGCAATTCTTGATCGAAAGTGATCCATTACTTTTAGCATATCTGTTTCTTTCAATAACCTAGAATCACGACGCAATAAATCGACTAACTCTTTTGTATCCAGTTCCGCTTCTGATTCTGCTGTACGAGGTTTCCATTTAATTGAAAAAGATAACCCTGAGGAAGAGTCGCTTTCTGCCATCAGCTTGTCCATTTTTTCCGTCCATTGCTGTGCTCTACTTATACGGCTTCTCAGTTTTTTGCCAACAGAATCAAATAGGATTTCCTCATATAACTTGCGATCCTGATCGTCCAATAAATGCTGTTGTTGCAACCGATCCTCTTCTAGTTTCTCACTTACAACATACGGGTCAACTCGTTTCCCTTGATAATCAAGTTGGATGAGTCGCCTTGTAGCTTTCTCCTTCCAATATTGAATTTTTAACAGTTGTTCATCGGTCCAATCATGATCCATCCAAGGGTAATTTTCGGCTTGAACTTGTACATCCGACATACGATACTCCATTAAATTAGAATGCTGCTCGTAATATACACTTGTTAATTGACCTTCAATCGTCGTTAAATTCTTTTCTTTTAACCAATGCTTATAATTTTGGAGAATCCATTTTGCACAAACCTCATTCGTTTCATAGGACGCAGGAAAAGCGATGAATTGATATTTCATCTCTTTAACAAAGGTATCTTCCCAAGCTTCCATCATCTTTTCTAAAAATGTGAGTTGCTGTTTTCCTACTTGAATTTGTTGCTGAAGCATATCACGTGTCGCTTCTTTCTTAGGAATACTCGCTTGATTATCAAGATATTCTTTCCCTATCTCTTGCAACGATTGCTGCACTTCGCGGATTTGCTTCCGAACATCTGCTACACCGTGCATATCCAATTGTTGTTCAATCTGTTTTATGTTGCCAGCTACTTTTGCCTTTTTATCAGCTAATACATTGAGCTCTCCATTTAATTCATCTACTTCAGCTATCATTTGACTTAAACGATCTTTAGCCTGAAAAATACTTTCTTGTTGTAGTAAAAAGGTTTTATGAGACGTAACTAGTGAGCTTAGCGTCTTCTCGTATTGACGCATTTCTTGCTTCGCTTCTATATAGCCTTCTAGAGAAAAGGTAATATTTAAGTCTCTTGTTTTTTGATCAAGGATACGTTTTTTCTCTTGGTAATTTCGATTCGTTCCTTGCATCTCCGTATCCATTCGTTCTAATTCTTTTTGCAGTTGCTGTCGTTCAAACTGCTTTTCTTTCATTTTTGTATAACTTACTTGTAAATCTTTTTCGTCAGGGAATCGATCCATAGCTACTTGTGCTTTAGCAACACTTTTTTCCGAATCGCTTATCTTTGTTTCCAGTTCTTGCATTTGCTGCTGTAAATCTTGTATCTCTTTTTCAATTTGCGCTATCATTTCCTCTCGGTAACGTTTACGGGCATTTTTCCCAATATAACGAACGACATCTACAGGTTCCGTATGTCCCTCCAGCAATCCTATTCGATACTTTCCGTCTTCACTGATACTAAAACTTCCCGTTTCTAGTTGTTCTTCAAATACGATACTGCGAAGCACATCATCTACTAATTGTTCCGATACCGATTGCTCATGATCAATATCAGGCTTTAAATAGTCAGCAAGTGTATGAGCCATCATTTGTGGGTTAGGCTGAATAATACGGTCATGATGTAATGGTGTTCCGTGCTCTGCAATTAAACTATTTAGTATACCAGCATCTAGTAGAATAGCCTCCAATTGTTTACACATTTCTTCCGGTACATGATCTTGAAATTCAACCACTTCATAGAAAGGAGCAAATGCATATTGATTGTCTTTTAACTTTTCTCTTGCTTGTTTCGTTTTTTCTTTCTGATGAGGTGGTTCAGGATCACGTTTGTTTTGCCACATTGCTCTTTCTATTTCTTTTTCTTGTAATGCATCCTGTATAAGCGACAAATTTCCTTTGTACGTTGCAATGCGTTCGTTTTTTTCCATCTGATAAGCGGTGCTTCTTTGTACATACAATTGACGTATATCTTCAAACGTATTTTCTTCATAAAGCTGTTCCATCTCTCGAGCTGTCTTTTGTAATGTTTCCTCTTCTATCGCCAAAAAGTCATTTGCTTCTGCCCACTGATAGATGTCGGAAAGTTTTTTCTGCTTATCCTCTTCAAATACATTTTGCCAATCTTTTTCTTCTTGGCGAACGGTATCCAACTGCAGCGACGAGTCAGCTAAGCGCTTTTGAAATTCTACCAGCTGTTTTTTTAATTGTTCGTACGTACGAACTTCTTCTGTAATCGTATCTAATAATTGATAATGTGTTTCTGCTTCTTGTCGCCACACAGTAAAATTAAATGCTCTCGTCTCGTACCGTTTAAAATCCTGTTCGTTCACTTCATGCTGTAAAAAAGAGGCTGCTTCTGCTGCAAGCTGTAAATCTTCTAGTGCATCTTTTATTTCTTCTTTCACAACTTCATTTTCTGCTTCTAATGCAGTAATTTTATCTCCTGTTTGCAATTCCAAACGTTTTTTTTCGGAGACATGATTCTGTTTACGCGCTACATCTGCATGGATCTCTTCTAAAACCTGTTGCTCATGTGTTAAATCCTTTTCTAGATTCCACACCTTATGATGACGCAACCGTTCTTCTTTCTTTTCGAGTATGTCTTTTTCTTGTTGTAATATTCTATTTCGTTCGTGAAGCTGGCTAATTTCTGTTTCTAACTGCCCTTCTACTTGCTCTTTCTCTTTCATTTCATTCATTTTCTTCGCAGATTGCTTCTTCGTATCCATATACTCATGAGCAGCAGCGGTAATCATATACGTATTGTAATCATCATAACGGTTAATTAATTTGTTTAAGGCTTGCTGCTCGCGCTCTAATTGTTCAATTTGTTGCTTTGTTTGATCCATATGCTCAATCGTATCCGATAAATGGCGTAAGTCTTCATCCGTTAACGGCGGTAATGCTGCTTCTAATATTTCATAAATAACGGTTGGCTTAAAATCCTTAGACAGCTTCGGACTTCGTAATTGAATTAATAGTTTAATTAAATCTTCAAATGCATCGATTTCTTCAAAACCGAATATATATTTATTAACAAGTTGCATATACTCCGTTTGCGTACGCACAACATGTCCACCCTCACCTACTCGATTTTCCAACTGCACACGAGAAAGCGGGATTTGTTGTGTTTCGCCAGCATGGCGTTCCGTTTCATATAAAAATATATCTTCATTTATACGTCGATTATCCGTGATTACAAAATACCATGTATTCATGGATTTATGCCTGCGAGCTTGCATACCTATGCCTGTAGTAATGTATTGACCTGTATTTTTTCGTTTATATTCAATAAATAAATAACCCGTACGTTCATCTCGGTCGACGATATCTTTTTCTCCAAGCAAATAATCTTCCATCTTGCGCGCTTTCGATCCAAATGGATCTAGTCGATCTGGGGACTTTTTTCCATCTAATAAAACGGGTAAAATACTTTGCATGGTCACTGATTTCCCTGAACCGTTACTACCGCGAAGCAAAAGCTTTCCATCTGCAAATTGAAAAATTTCATCATCATAATACCAGAAGTTCAATAAGCCTGCCCGATGTAATTCCCATTTATTTTTGCTCATACAAAGACATCCCTTCTTCCACATACTTTTTCGGGTACTTTCCAACGACACGTCCTAACAACGGTCGGACAATATAATCCTTTGTAAAGGTATCCTGCTGCAACATTTCCCAGCTCTTTAATGTTTCAGTTAATTCTTTTTGCATTTGCTTTATGCTACCTTCACGATACTGTTTACTCCAACCAGGTCCATATTGTTCATGAAGTGAAGACAGCAAACTTTCAAAGGCAACCGGGCTAATGCGAATATTGCCAAACGTATCAGGTTGAAAATCATCTTCATGGTCTCGAAGGTAAGCCGCTAAGTGCAGCGCTATATCCATAATCGCTTTTTGATCAGGGAATAATGTAAGCTCCTGTTTTTTCTCTTCCGCTACAAGCAGCGCCACATTTTTAAAAATCTCAAACCGGAATAACGTATGCTCCTCCAGGTCATCACGCAGGCGATTACGGTAATTACGTATATAAGCAAAATCAGGGTCATCCTCACTCTGTCTTTGAACAGCAGGTGATAAAAGTAATTTACGGTAGACACGTTTTCTCCTGCCATCTACTGCCTCGTGCCTATCCCATTCACCTTGCAATATCTCTTCTTTAGATTGATAATGTATCAAATCTTTTGGATAAGAACGCATAAAGTACCTTGCGTATACCGTTACTTCATACAATACTTCATGTTCTTCATTTAAGGCGAAATGATCCACTTCCCCTTCCACAACCGCGAGTATGGATAACTTCTCTAACTGCTTTATTACTCGAACGAGCGATCTACGATGATGATAATTCGTCCAATCAAGTGGTAGATCACCAAGGTAAAGATCTTTTATATCTTCGCATATTTCCGTTAATAAAAATTGTTCATCAACGGTACGATTTTCTGTAAAGGCTAATGCACAACAAAAAATGGCATAATCTCGTGGTTCTTGAAAATCTTGTATTCCCATCCAACTTTTTGTTTCTACAGGTATTTTTTCTAATTTAATAAAATGTTGATGCACAATTAAATCAAAGCCTAATTTATCGGATACATAACGCTGAATAACCTTTTCCCTTTCCCGAATAAGCTGATATGCTTCTGGGTGTTTGGATCGCAATATCCAAAAGTGTTCGAGCAAAATACGCATCGCTGTTTGCGCTTTTTCATCAAACTGATTATGCTCCATGACGGTTCACCTCATCTAGAAATTCAAATATTACAGCAGGCATTTCCATCGTCCCATCTTCAGCTCGTAATGGTACACGACGTTCGGAATCCAAATGTACCTTCACAACCCTCCCATGCTCCGTTTTAAATGTACGATCCTGCTTCGCCATTGCTTTTCCAATCCAACTGAGCAACATTTTTCTAACATTTGTTTCAATAATCGGTAGCTTTTCTATCATGATTCTATTCCCATCCATATATTTTTCAATAGTCATTTGTTCGGCAATTTTTTCTTGTAAATATTGCTCTCTGACCTTTTCTTTTGCCTTTTTTTGATCTACAATTGCCCCTGCTTTCGTCTTCTCTCGATAATTACGGATGCGTGGATTTGTTTCGTGCTCAATAGGTTTTTCTTCCCAAGTATCTGTATATATATCTTCTGAAGGTATATGATCACTATATAAATGCCGGGTATGAAACACACCAAAAGCGACAGCAGATAATTCATGTGCTTCGTTCACATCATCCATGGAAGCGAACCAACTTGCTAAATGTAGATAGTCTTTTTTGCGACTACGGAAATAGTGGTGGCGTTCTCCCAATCGCTGGACGACACGAGTAATACGACGAATTTGTTCATTCGTTCGCGTTTGTAAGCTATCTAACTCACTTTCTCGATAAGCATCTCCTAAAAACCAGATTGTTAACGTCTGCCACTTGCCTTCCATATCTTCCATTAATGCTTCATCTTCTGTTACATCTTCAAAACGTGGCACATGTTGCTGATGAACGATGACTTGCTGCATAAAAGCATATAACTTTTCCTTATCGATCGTCCGAAGTAATTGCTGTGTTTTTTGCGCCGTATGCTGTAACCCAACGATAAAATCCCTTAAATAAGTCGTAAATTGATCTTTAAACACGAGAAAAGCTTCCGTATGCATACGTTCTTCTGCTTGTTCACTATTTATATGTGCAATATAATCTGAGGTGTTTTTAGTAATGGAGCGAAAATAGGTGAAAATGTCATTCCACAGTTGCGAACATTCATCAGCCGCTGGAAAGAATGACTGTTGAAGCATCTTTTCTAGTTCGACTAATGATTGGTACAACCGTTCGAATTCTTTTTTCTCCAAAGATCCACCAAATACGTCACCACCTTTTTCCATTTCAACGAGCATTCGTTCAAATTCGACTGTATAAGGTGTACATTGATAACGAAAACGTTTCTTTTTAAATTCCTCAATTGTATGTGCTCTTCCCATTTCTTGTCTAGCTAATAAATTATTCCATTTTACCAATTGATCTAAATCTTGATGGAGTTGTTCTTCTGTATAATCTTTGAAATCCGCTGATTCTTTTAAATACGTCAATATTTCTTCTGGAAATAAAAATTCACGCATTCGTTCATGTTGGATATAAAAATAACGTAGAATAGCTCGATAACTCCAAGCTTTTTCAGCCGTTAAATAACTCGCTTCGACAACCTTTTTATACGTTTGCATATCTACATTCTCCTAGTTTAAACGTTTCTTCACTTAGAATGTACTTTTATCATAGCTAGTGAATCGCCTAAGGTATTTTATATTACAAAAATCGACTTTTCTTATATTGTAAAGTCTTATAATCCACAAGTCCAATCGTACAATAGAGAGGGGGGGGCGTATCTGTCTCAAACAATTTCCAGCACTTCATTTATACACACTTTTACTGTTTGTTTCATGCGGTAGTGGCCACTGCGGAAAATTTTTTACAATTAGAGGGGGTATCACTTACGTAATGAAGGGAAATATCATCTATATAATTATAGAATAACTACATGCGTATTTATGCCTACATCCTCTTAATAAATCCTTCCAAATGCACTTGTTCATCTTACGATTGCTTGGTATTCTGATTACCGTCGCGTTTGTAGTGAAATGTAGAAAATTTTTAGAGGTTGTTCAAAAAATGCATTGAAAAAACTTAGCTTATCACTAAGTCTTATGACGAAAGCCTTTGTTTTTCTTATACGATAAACCAAAAAAAATTATACTTTTCCTATAGTGCTAAAAAGTGACTCATGGAACTTCATCGTTGCTTATTTAACGGACTGCATACACTCCACTACTTCAAACTTCACCGTCCAGAACTGTTATCCTTTTTATCTATTTTTTGCACATGCGCTTTTTTATATGGTTATCTTCATGCTAAAGGGGGAAACGAGGCTTGAATCAAAAGCAGATAAATGATTTATTATCCACCATGAATGATTTGCTGGAAGAATTGGAAGAAATACGAGAAAAAAGTAGGCAAGTGGATAATCAGTGTAACGATTTAGACATTCGAGCAAGTAATATGAAGGGAAATATAAACCAATTAGAACAAGGGTTACAATCCTTAGAAGGGCAATTTAACTTAGTCACAACAGGTCACGAAAATGAGATCTTTTCCAACACTTCTTGGCTTTAGCCAAATCATCAGTAGGTAATAACCGAGCAAAAGTTTACGCTGCTAAATATTATTAATATTTTACAATAGGGGACTATTCCTGAAGAGGAATCCCCTATTTACATTTTAGAAATTTAATTCTACAATTAAAGAAACATTAGATTAATTTCAATAGGAGGAATTGCTGTGTTTCTAGGAGATTTGTTGTCACAACTTTTCGTCTATGGATCAATAGTTTTAATAATATTGATTGTCTTTTTAATATATCGTAATTCGAAAAATAATTAACACATAAAAATCTGTATCCCTTCATAATAATATATTTTATGGTAGTTGTAGCATAAATTATTAAAAACATACCCATTTGATAAAAATAATTTTGCCTATTTTAAAAACAAACCTTCTTAAAGGAGATAAATAAAATTAAGAAAAATCGGGCAAAAACTGAGGCCACTGAAAAAGCCCAAAAAGATATGATTTCCAACTTTATCATGGGAATCATGTCTTTTTAGATGCAGGAATGTAAGTTTGTAAAGCTGGACATATGGCGATTCGCAAAGCACGCCAAGGAAAGAAAAGTGTCGCGAAGAACCAAACAGATACCTATTATTTTGACGTGGAAAAATGTAAATTTTGTCCGTTCAGAGAAGGCTGTTACAAATCTGGAGCTAAAAGCAAGAGTTATTTCGTAAGCACCAAATCGAATGAACATAATGAACAGGCGAAGTTCCAAGAAACGAATGATTTTAAAGAGAAATCCAAAGAACGCTATAAGATTGAAGCGAAAAATAGCGAGTTAAAACACAGACACGGATATGATTTTTCAACATCTTTGGGTCTAGTTGGCATGGAAATGCAAGGAGCCATGGCAATATTCTCTGTAAACCTAAAACGAATATTGAAACTAATGGGTTAAAAATAAGCAAATTGAGTGCATAAATCAGTAAAATGAGGACTTACACTAAGAAATCATAAGATTTTCAGTGACCTCTCTTAGGCTGCCTTTCTTCTAAATTTAAATGGGATTGGTACCCTAATTTTTCTTGAATACGTTCTTCATTATAAGGCTTCATAAGTATTATTCCTACACAATTTCTGATCTCCTGAAATGATAACGAATTGTATTTAATTGGAATTCTTCCTATGTTAATTAGCAAACACCAATAGTTATTAATACACTATAAATAACGCACTGGAAATATAAAAGTTATAACTATGTCGAGAAAAACTTCCACTCCTTTAAAAGCAAATGACCATTCTATTCTAAAAAGTGGTAAAATAAGAAACAAATACTTTGTCACGGAAAGGAGTTTACTTCATGACAAACATTCCTATTTTGGATGGTCATAATGATACATTATTAAGATTACACAAGTCACATGAAAGTGAAATGATTTTCTTTAATGAAAATACTTTTGGGCATATTGATTTGCCACGTGCAAATACAGGCAAGTTTGCTGGAGGCTTTTTTGCTGCCTTTACTCCAAATGAGAACTACAAAGTCGATCCAGAAAAACATGTAACTAAAACAGGATACGATATGCCCTTACCACCACCTATTGATCAGCCATTTGCATTAAATTATACGAATGCCCTGGCAGCAACTCTTTTTAAGCTAGAAGCCGCTTCAAATGGAAAAATAAACGTCGTGAAAAGCAAGAAAGAATTGATCCGTTGTCTGAACAAGCAAAAATTGGCTGTTATTTTCCATATAGAGGGAGCTGAAGCGATTGATCTTGAGTTCCATGCGCTTCACGTCCTTTATCAAGCTGGATTGCGATCATTGGGCATTGTTTGGAGTAGACCTAATCGATATGGCGACGGTGTTCCTTTTCGCTATCCATCTTCTCCTAACATCGGTGATGGGTTAACAGATGATGGAAAACGCCTCGTAAAGGAATGTAATCAGCTCGGCATTATGGTTGATACAACACATTTAAACGAGAGGGGATTTTGGGACGTTGTTCAGTTAAGTGATGCTCCTATTGTAGCAACTCATTCAAACGTCCATGCTATCTGTCCAATTTCAAGAAACCTTACCGATAATCAACTCAAAGCAATTAAAGATAGTAATGGAGTAGTAGGCATTAATTATGCAGTAAATATGTTACGTCCTGACGGTCAATTTGATACAAATATTCCATTAGATACCATTGTAGAGCATATCTCCTATATAGCGGATAATTACGGAATTGATCATGTCGCTTTAGGATCCGATTTCGATGGCACAACTGTACCAGATAGTCTAAAAGATGTGACAGGTTTACCTAAATTACTAAAGAGGCTAGAAATAGCGGGGTTTGCAGAGCAAGAAATTGAAAAAATTGCTTATAAAAATTGGATACGCGTATTAGGGGAAACTTGGAAGGAGTAAGGTCTATAGTTAGCATTTCAAAAATTAGATATGTAGGGAGTTTATCCTAATAAAGTGATACTACAGGCAGTAACCGTTTACCGTTCTTCTACTTCATGTTTTCCAGCTTATTCAAGGAGATGACCTAAAGTAATAGGTGCTGTTCTCTTCCACTTAGACTTGTCTAGCTTAACATTTTCCAATTCTTAAGCCGGGAGTCCTACAGCACCTTACATCCGTTAAACTCTAATTCTTAGTTTGCACTTGCCTCTTGCATCCTTTTTATCATATCAGAAGTAACTTTTACATCAAGTTGTATAAAACCGCCTACAATCGATCCATAAACAGGTAAGAGAGAAGGAGTTAAAACCCGAAAATGCTCATCCTTTTCCAAGTTCCTATGGACAATTGGTAAAACTCCATCCACATCGTTAAAGATGCCGCCACACAATACCACTTTCACTTCTTCCCTATCTGTAAACAATTTACGATAAAGCGTTACGATGTGGTGTACTATTTCAGTTGCAGCATTTTCAACTATCTGGCTAGCTACACAATCATTTCTTTTATAGGCATTAAACACAATTTCGGATAAACTTGCAATCGTTCTCTTCATATCTTGCGCAAAATAAATATGGTCAATGAGAGAGCGAGCATTATCTACACGGAAATGTTCATAAAGCATATCCAATAGTATTGTTTGATCTCCTCTTCCATCTTGGAATTTCAAAGCGGCAGATACACCTTGCCTTCCTATACTGTAACCACTACCTTCATCACCAAGTAGATGCCCCCACCCCCCTACTCTATCTTCATTTTGCTTCTTGTTTATTCCATAAGCTACAGATCCGGTTCCTGATATATGAACGATCCCCGGATCACCCAAAGTTCCGGAATATAACGCATTTAATGCATCAATCTCCAAATAAACTTTGCTGTTCTTAGGAACTAATGATGATATAATATCTGTTATTTGCTGTTTTATTTCAGCGCTCCCTGCCCCAGCTATACCTGCATAAACACAGACTACACGTTCAAATTCAACTGGTGCCCGATCTTTTATACGTTGGAATATAAGTTTAAATATCTCATGTAATTCCTTGTTAGAAATGACATTTGCATTCGAAGGACCGACTGTAAAATTAATTACTGTATTCCCTCTCATATCAACCATTACTACCTGTGTTTTTGTACCCCCACCATCAATACCAATGATATATTCCATTTTCCCCCTTATTTCCCTTCTCTTTGTATATCCATAATGGCTTCACGTAAATTACTACTGTTTTCCTGTAAAATATAACAGGCCTCATCTGACTTCAATTGAAACATGCTAATAAGAATAGCTGCCTTTAAATTAAACTCAGATTCCTGCAAAGCTTTTTTTGCTTCATGTTCTGTAACATTGGCAATGTCACATACTATACTAACAGCTCTATCTCTTAATTTTTGATTCGTTGCTTGAACATCAACCATATAATGATCATATACTTTTCCATTTTTTATCATAGAAGTAGTCGATATCATATTTAAAACCAGCTTCTGAGCCGTGCCTGCTTTCAAACGAGTAGAACCTTGAATAACTTCTTCTCCTACAAGAAGTTCAATAGGATAATCGACTAATTGACTTATTTTCGTATTTTCCTTACAGACAATACAAGCAGTAGGTACATGTTGTTTTTTTGCTTGCTTAATTCCACCAATAACATAAGGTGTTTGACCGCTTGCTGCAATAGCGATTAGAAAATCTTTTGATGATAGATGCTGTTTCGCATCCTGTTCCCCCGACTCTACACTATCCTCGGCATTTTCAATTGCTTGTCTGATCGCATTTTCCCCTCCAGCAATCAAAGCAGTGAACAAATCGGGTTGAACCCCAAAAGTTGGTGGACATTCCGATGCATCTAGTACACCCATTCTTCCACTTGTGCCTGCCCCCATATAGATAATTTTCCCGCCATTCTTAATCGTTTCGGTTACTTTTTGAATAACGGGCTCAATCTGATGAAAAGCTTTTTCTACAGAAACAGGAACCGTCTTATCTTCTTTATTCATATAAACCATAATTTCTTTAATAGACATTTGATCTAAACCCATTTAAAAGAACCTCTCTTCAATTTTGAGCTACATTCGTTTAACATCCATGTAAAGCTAGTAAATAATTTTTTCAAAAGCTGCCACACCAAATGGATGTAACTCAAATTGTTTTCATTTTTCTTCGAAGCCAAACTTATCCCATGGTTGCAGATGGTCAAGAAGGAATACTTCTTCCTCACGTATTCTGCCAACAACATTGGACTTACCTGAATTCTCCATATCTTGCAATGCTATTTGTAACTCTCCTGCATATTGCTTATATAAATCACTTTCAATAATAATATCCCCGCGCTTTATATTCGGTGTGTGATGCACAGGGAAAGAATGCCCTCGATACTTGACTCGACTTTGAGTAGAACGAATTAAATAATCGGATACATCCCCACGATAGAAATGTGGTTCATCAAAAATAATTTTCCTCTCCAAGTCAGAGATTCCTTCTTCTACTTCCATTGCAAAAATAATTTTTTCACGTTGTAGCGTACCTAGCTTCTTTAGCTCTTCTTCGGATGCATAAGCATTGCCAATAATCACATCGTCAATTAAATTGGTAGCCCATAAATGTTTTGCCTGTACTTCAATAGGTAATGTACGGTGCATTTCCAAAGTAGGAAGGCCTTCCATAATCGGCCATGGTCCATAAGTCGCATCGGAAGAAGATACAAATGCTGCTGTTCTTAAACCGTAATCTTTAAATTTCTTACTACACTGTATAAAAAAGTCATAAGCAAGACCTGAATACCTATGTGGATAAAAATTATGACAGCCTATTAACTTTTCTTTGTTAGGACGATAACTCATGATATTATCTAAGTATTTCGTTGCATTACTCATATTTATTTCTACCTTTAAACCATACGGATTAAAAGTCATCTGCGCTTCTTCATTTCCAGTAAAGCCGAGATCTAACCGAATCCCATCAACACCTAATGCATTAAAAAAAGATAAATCATTATATGAAATATTTAATTCTGAAAAAACTCTTGGATTTATATCACAAATTACTTCCATACCTAGTTGTTTGGAGAACTGAATGGTTTGTTTAAAGTGTTCAATAATTTTCTCAGCATCACCCTCCATGGATAGAAGGCATGTAAAAATACGAGTAAAACCATATTTATGAGCTAATTCAATATACGCTAGATCATCTTCCACCTTTGAATGGTTCGGATATATAGAAATCCCCAAGTTTCTCATCTAATCACCTCTATCATGATAATTTTGTTTCTAAGCAATGAATTCGTTGTAGCATTTTTATCATCTGTTCAATTAAAGATATTTCACTAATGGATGTCATGAGATGGTCTTGGGCATGCACCATTAATAATGACATCTTCACTGGTTCATCATTTATTTCTGCTTGAATTAATTTCGTTTGCGTATTATGCGCTTTCGTTAATTGCTCTTGTGCTTCCTTCAATTTTTCTTCTGCATCGGAAAATGCGCTCTCATAAGCTAACTCCAGAGCTTTGTAGGCAGTAGCTTTCGCGTCACCACCGTGGGAAATAATAGAAAAAATATCCATTTCTACATTCATGATATAGACCTCCTTAGCTATTTATCAACATCATATCATACTTAAAATAAAATTTTAAGTTTTATTTTTTTATATTGAATTTTTCTTTCACATACTATATAATCAATGTATGTGAAACCCTTTTCACGTTTTCACGATTTATACAAATTGAGGAGGTAAGAAAATGAAAGTGTTATTTGTATGTTCTGGGGGAATGTCTAGCGCAATTGTAGTTAAGGCGCTAAAGACGGAAGCGAAAAAACATGGGCATGAAATGGAAGTCCACGCTATTGGAACAAGTGAGGTTGAACAAGAAATGCAAAAAGGGTGGGATGTTTGTATGGTCGCACCACAAATTAAACATCGCTTTAACCAAGTCAAAGTGCATGCGGACGAAGCAGGAGTTCCTTGTGGAGCAATTCCAGCACAAGCTTACACGCCATTAGGTGGTCCTTTACTATACAAAACTCTAAATGAACTCATCAAGTAAAGCGAAGGGAAGAGATTACCTTGAGTAAATTTGTAGATTTTATGGAAAATAAACTGTCGGCTCCTATGGCACGTTTATCGGAACAACGTCATTTATTAGCTGTTCGAGATGGGGTTATTTCTGCATTACCTTTTATTATTGTTGGATCATTCTTTTTAATCTTTGCTTTTCCGCCATTACCAAAAGATTGGGCAATTACACAATGGGCAACAGAGCATGCTGCAGAAATTTTAATTCCATACCGAATGACCATGTTTATCATGTCATTATACATAGCATTTGGTATTGGCTATAATCTAGCGAAGTCCTATAAAGTAGACCCTTTATCTGGAGCACAAATTGCTGTTGCGGCTCTATTATTAACCCTAACGCCAACTGCTCTTGATGAATTAGGGTTTGTTCTGCCAATGCAATATTTAGGTGGACATGGACTATTTGTTACCATTATCGTATCCATTCTTGCTGTAGAAATATTTAGAGTTTGTAAACAAAAACAAATTACCATTAAATTACCTGAGCAAGTACCATCTTCGGTTTCTCGCTCATTCGAAGCACTTATTCCCGTTGCCATAGTAATCATCTTAATGTCAACCATTACCGTTGTAATGGGAGTAAATCTACATCATGTAGTCGATAAATTAGTTGCTCCATTAGTAACTGCAGGCGATAGCTTATTCGGTGTATTAGTACCAGTATTTCTCATCACTTTCTTCTGGTCATTCGGTATACATGGGGTTTCTGTCGTAGGTTCTATTGCAAGACCACTATGGGAAGTATATCTCGTTAACAACTCTCAAGCAGTGGCAGATGGAGCTTCCACCATTCCGCATATCGCACCAGAAACTTTTTACCAATGGTTTATTTGGATAGGTGGTTCTGGGGCTACATTAGGTCTCGTTATTGCGATGTTGCTTTTCGCAAGATCTAAATACATTAAAAATTTGGGTAGAGCTACGATCGTTCCTAGTTTGTTTAATATAAACGAACCAGTTATTTTCGGGGCACCAATTGTTCTTAATCCCTTATTGATTATTCCGTTTATTATTACGCCAATTGTTACAGCGATTATTGCTTATTTTGCAACATCTATAGGATTAGTAAGCCCGACATATATTATGCCACCATGGACATTACCAGCTCCAATTGGTGCATACTTATCCACTGGTGGTGATTGGCGAGCTGTTGTATTAGTACTAATAAATATAACCATATCTGTAACAATCTATATGCCGTTCTTAAAGCTATATGATAAAAAAATGATAGCTATGGAACAAGGAGAGGAATAAAAAAATAACATTACAATGGGACAGGCATCCAAAGCATTAGGCTCCCATTCATTATTATCGGAGTGTAATAATATGAAAGAATTTGGACTGCAAGGTGAAACGCAGCTATATGGGATCAATTTCATCCTTGCGTAAGACGTTCATTTTTCCTATGCAGCAATGAAGAAAAGAGAATAGAGGGTGTTCTCTTTTCTTTTTACTCTATAGATGAGGTGAAAATATGATTCAATCCAAAGGCATCATCCCTAGAATTAGTTTTAAAGGGGTATTTGTGTTTATGTCAATAACCATTTTAGGGTTATTGCTGTTTCCCACCCTTTTCATGACTTTAGGTATTACTAAAACAGCTAGTTTTTTTATCGCTTGTACTATTTCTTCATCCATTGGTAGTATGCTCGTTTTAACTAAAATTGATGGTAAACCTACTGAAAGAATCTATTTCAGAAAAAGAATGGCGCTTTCAATGATTGTTGGCCTTTTATCAAGTGCACTCATTATTTTTGTTTTTGGAGGAGATATTTTTGGATACTAAAGGTATAAAACTTGTCACTATTGGCGGTGGATCAAGCTATACACCGGAATTTGTGGAAGGCATTATTAAACGGTATAACGAATTACCAGTCAAGGAGCTCTGGCTTGTCGATATCGAAGACGGCAAAGAAAAACTTGATATTGTAGGAAACCTAGCTCGAAGAATGGTTAAAAAAGCCAACATCCCGATGGAAGTACATTTAACTTTAGATAGAGAAACTGCTTTACAAAATGCGGACTTTGTAACTACACAAATTCGAGTCGGATTGTTAGATTCAAGAATTAAAGATGAAAGGATACCAATTAAACACGGAATGATTGGCCAAGAAACAAATGGTGCTGGCGGATTATTTAAAGCCCTTCGAACCATTCCAGTATTAATGGAGATTGCTGAAGACATGCAAAAATTATGTCCAAACGCTTGGTTAATTAATTTTACAAATCCAGCAGGTATCGTTACGGAAGCATTAGTAAAATATAGTAAACATAAAAAAGTGGTTGGTGTTTGTAATGTGCCAATTAATATGAAAATTACTATTGCAGACCTTTTAGGCGTGCCTGAAGAAAAAGTTCAGATTGAATTCGCAGGTTTAAACCATATGTCTTATGGTACGGATGTATTTGTAGACGGGGGATCAAAATTAGCGGAAGTGATTGAATTATTGGCTAAACCTGAAAATCAACTATCTATGAACAATATAGCACCTCTTCCATGGGAAGAAGAATTTATTAAAGCACTTCATATGATACCTTCTCCTTATCATCGTTATTATTATAAGACGAAGGAAATTTTAGCTAATGAACAAAACGAATACCAAGAAGGAAAAACAAGAGCAGAAACAGTCAAAGAGCTGGAAAGTAAGTTATTTGAACTTTATAAAGATCCAGACCTAAATATTAAACCACCCCAACTTGCTGAAAGAGGTGGCGCATACTATAGTAATGTCGCTTGTAATCTTATTTCATCTATTTATAACAATACAGGAGATATCCAAACGCTTAATGTTGTGAACAACGGAGCAATTTCCAGTCTTCCTGACAACACTGTAGTCGAAGTGAACTGTACCGTAACAAATAAAGGACCAATCCCTTTAGCTGTCGGTGCTTTACCATCTCCTATTAATGGACTTATTCAACAAATCAAGTCTTTTGAGCTAGCTGCGATTGAAGCAGCTGTAACAGGTTCTTATGAAAAAGCATTGTTAGCATTATGTATTAACCCTTTAATTACAGATGATGGAAAAGCAAAAGTAATTCTTGATGAATTACTTGAAGCACATAAAGAATATTTACCACAATTTCAATAATACTTAATAAAAAAACTTGGCTTGTCACCATGTCCTATGGCGAATGCTGTAGTTTTTCTTAAACGATAAAAACCATACGTCAAAAATGAAAGATACATTCTGGCGCATGGTTTTTATTTTTATCTTTCCCCTACAGAATCCCGATACACAATTTCATGTGGAATAATGATACGTTTTTCAGGGACAAAATCCGATTGCGTTTTTTCAATTAAAGCTTTCGCAGATTGTACACCCAGTTGATATATTTGAATGTCAACAGTTGTTAAAGCTGGACTTGTCAGTTCAGATAGGTATACATTGTTAAAGCTTACCAATGAAATATCAGTAGGGACATCATACCCTAATTTTTCCAAAGCACTTAGCACCCCTAGACTCATTAAATCATCACTTACAACAATTCCTGTTGGCGGATGCTCTAATTGCAGCAACTTCTCTATTGCTTCTCTCCCTCCTGATTGAAGAAATTCACTATGAATACAATAAGCTTCACAAACTGGTAGATCCGATTCATTTAAAGCCGCTTTATATCCGTTTTCTCGATCCATCGTTACAATAAGATCTCTGGAACCACCAATAAAAGCAATATGCTCATGGCCTTGGTCAATTAAATAATTTGTTATCTCTTTTCCTGCTTTATAGTTATCATTATCGACATGTGTAATTTCACTTACATAATCATACGGTTTTCCTACAATTACAAATGGGAAATCTTTTTCACGCAAAAAATTTGTTATTCGGTCATTCATACGTGAGTAAAGTAAAATGATTCCGTCTACATAACTGCCATAAACCATACGTTCTACTTCAGCAAACATCTCTTCTTCTGTTCCACCACTTGATAACATCATCGAATATTGCATATCATGGGTAACCGTTCCGATACCTCGCAACACTTCCGGGAAGAACGGATTTTGTAAAGACTTATCAGCAGATGAAGGCATCACAACGCCAATCGTTTTGGTAGATTTAGCAACTAAATTCCTAGCATTTACGTTAGGGTGATATCCTAATTCCTTCATTGCCTTTCGAACCTTCTTTTTCGTATCCAGACTGATTCTCGGATTATCTGCAATTACTCTAGACACAGTAGAAGGTGATACACCTGTCGCCTTTGCTACATCTTTTATTGTTACCATTTTTTACATCTCACCCTCTACTCCATCATTTGTATCATTAGTTAGTATATAATGTTATAGGTTTATCGTTGTTTGCTTTCCACTTTTCGCTCCATTTATTATAACATGCTGCCCTTCGCTAAGACCAATTACATTCACTTTTATGTCCTGATAACTTGGCTGATACGTACCCTCTTTGCGTTTCACTTCAACGGCTACTTGATCCTTTGTCGAGATGATCTCTAAGTCGAGTTTAAGATAAGTACCATTCTCAAAAGCAAATGTTTCTCCATCATCATCATAAAGCATACATGTATATGTTGCATCTTTCTGGCTTGCGAAAATATGCATGGTCATATCGGTTCCTTGTTTTTCCTTGTTAGAGATATAAGGATTTTGCAACACTGCTGTTCCTTTTTTAATAAAGATCGGTAATTGATCCAGTTCTGCATGAACAAGGTGTACTTTACCCCCTTCAAATTCTTTTCCCACAATGAAGTCTACCCAACCACCTTCTGGAAAGTATACAGCACGATCTGTAACTGCTGGGGCTAAAATTGGCGCGATCATCACATTATCCCCAACCATAAATTGATCGTTTAGATTATAGGTCTTCTCATCAGTAGGATACTCCATGAATAACGGACGCATAACAGGCAAACCTCGTTCACTTGCTTGACGAAACAACGTATACCATTGTGGCATCCATTCATAACGCATTTTAATATATTTTCTTATAATATCTTCATACTCTTCCCCAAACTGCCATGGCTCTTGATACAGCGTTCCGATAGCTGAATGATTACGGAAAAACGGTGTAAACGCGCCAACTTGCGTCCAACGAACCAATAGTTCTGGGTTTGTATCATGGGCAAATCCACCTACATCAGGGCCAGCAAAAGCAACACCAGATAACCCTAAGTTCATTACCATTGGCAGACTCATTTGTAAATGTTCCCAAAAGCTCCGATTATCGCCCGTCCATACTGTAGCATACCGTTGTACACCAGCGTAACCGGAACGAGTAAGCAAAAAAGGACGTTTACCATTTAATTGTTCTTTTAATCCTTCGTAGGTTGCTTCCCCCATTAATAAACCGTAGACATTATGCAATGCACGATGTGTTGTAGGATTGCCATCATTCCGATGCATGACAGCGGTATCCATTGTTTTTGTTTCATTAAATACAGCTGGCTCATTCATATCATTCCAGACACCTTCTACACCCATATCGCTGTAAAACACATGCTTATCGCCCCACCATTTCCTTACACGTTCCTCGGTAAAGTCAGGAAAGGCGCTTTTACCTGACCAAACTTCTCCAATATAAATATCATCTTCAAGATACTTACAGAAGTTGTCATCTCTTACCCCTTCTTGGTAAATGGTATATTCAGGATCTTTTTTCACACCTGGATCAACGATTGGCACAACACGAATTCCCATATCTCGAAGATCCGCTATTAATTTTTTAGGATCAGGGAAACGATTTTTATCAAACGTAAATACACGATAACCATTCATATAATGAATATCTAAATGGATGACATCAACAGGAATATCTTGCTCCACAAATTTTTTCGCTAAAGCACGAACTTCTTCTTCCGATTCGTAGCTATACCTTGACTGATGATAGCCTAATGCCCACTTTGCTGGAAGAGGCATTCTTCCAGTTATGAAAGTATATTGTTCTAAAACTTCTTTTGGAGTGGGCCCTGCCATGACATAATAATCGACTTGTCCCCCTTCTGCACGAAAGGTATACATATTATTATAGCTTTTCATATCAAAGGTCGTTCTAAATGTATTATCAAAAAAGATACCATGTGCTTTTCCTTGGCGTAGTGTCATAAAGAAAGGAATAGATTGGTACAAGGGATCTGTTTCTGGATTATGCGGTGCATATACATCACTATTCCACATCTCATATTTTTCTCCGCGTTTATCTAAAAAACCACTTTTTTCTCCAAATCCATAGTAATGATCTGTAGTGAATTTCTCTTTACATACGATTACTTCTCCGTTTTCTCTAAAAGCCATGCCACGTTCTTTTTCTCGAACAATAACGCGTCCGTTGATTTCATGAATAGAGACACGAAATGGCTGTTTACGTATAGCAACTTCAAGCTCCTCTGTTTGTAACAAAATCGTATCCGACATTTCCTTTTCAGTAATTGGCATGTTTTTTGGCTCTACTACCACTGATTTCGAGTCATTTAAATCAACTTTTCCTGTAGGATTCATTACAATCCTAACAATGGAAGGATGATAAAAACAAACAACGACATGTACCTTTTCACATCGAAAAGAGTAGCCTTGGGAATTTCTCTTAAACTCTATTACATTCCCAATATCGCAGAATCGAATTGCTTCTGTCGCTGTATTATTTCCTGGATGAATAGCAAAACTAGTATCCTCTAGCACGGTAATACCTCCTACTGTCGATTTTCGAACCGAAAAAAGATATGTTGCTACCCTTTCGTCGCTCCTGAGGTTAAACCAGAAATTAAGTAACGTTGCAATAATAAGAACACAAGCGCAATTGGCACAGCAATAAGGATGGAACCAGCAGCAAATCTAGTGAAATTTGTTGAAAATTGGTCATTGATAAAATTAAATAACCCTAGTGCTAATGTATATTTTTCAGGACTTGTTAAAACAATTCTAGGTAATAAGAAGTCCATAAATGGCGCCATAAAATTAAATAATGCGACAACGGCTAAAATAGGCTTGGCCAATGGTAACATAATCGTCCAAAAAATTTTCAAATGACCTGCCCCATCTATTTTTGCCGCTTCGTCCAGTTCTTTAGGTATCGTATCAAAGTACCCTTTCACCAACCATGCGTTGAAAGGGATTTGACCACCAAGATAAATGATCATTAATCCATAAAGAGAATCGGTTAAGCCAATTGTATTTAATAGAATGTACAAAGCAACCATCCCCATTAAAGCAGGAAACATTTGTAACAATAAAAACATATACAAACCATATTTTCTACCAACAAATTTGTATCGTGAAAATGCGTATGCAATTAACGATGTAATGATAACCGAACCGACAGAATTGACAACGGCAACATAAAGGCTATTTTTATACCAGATGACATAATCACTATTTGGATCAGTAAACAACCAT
>NODE_10_length_34252_cov_268.203156
CCACTCGCTACGTTGCTAACTGGGCGCCCCCGAGCCTTTGTTCTTCTTATACTATAAACCTTAAAAACTTGATATTTCCTTATAATGCGAACAAAGCTGATTGCAATGATTTGCAATCAACTTTGTTTATAAGATTGTTAATAATTGTCCGTCTGCTACATAAACTAGGAGTAAACTTATAGGTAATATGAAAACAAGCATTATAGTACAGAGATGACGCCCTGCTAAATGATGTATACATTCAATAGTCAAAAAGCCTCCTAGCTATGCAGTTATCCTTTTGTAAGTAGTATATATTCCCAGCTAGGTTTGCACTATTGAAAGACAGCTAAAGTAAATAAAATATATTTTATTGCAAGCTTGTTGCTTGATTTTTCAAGGAGTGCTGTGTGATGATTACAAATGGATCAGAAAAGGTTATGATTGTAGAAGGATTGACTGATAAGAAGCAAGTGAATAAAGTGATTGCCGAAGAGATCACCATTGTTTGCACAAATGGAACGCTTGGAGTAGAGCGATTTGATCACATGTTGGAGGAATATGGTTTAGATGATAAGGATGTTTTTATTCTTGTCGACGAAGATCCTTCTGGCATCAAGCTTCGTAAACAACTAGCAAGAGAATTGCCACATGCAGAACATGTATATGTAAGTAGCGAGTACAGAGAAGTAGCGACGACACCTGAAAATGTACTAGCTCAAGTTTTAGTGAGTAAACGAATAGCGGTTAATCCTATATTTCTGATTTAATTTAAAGTAAAAAGGTGATAGTTTGCAACAAGTAACAAAAGAGCAACTACAGCAATCCAATTATTTTCTTTATATTTATACGCCACTTTGCGGAACGTGTAATCTTGCTAAAAGTATGTTGCTTAAAATAGAACAAATGCAAAAGCAAGAGATATTTTTAGAAATGAATGCATCACTACATCCAGAATTTATGCAAACGCATCAAATAGCAAGTGTTCCTTGTTTGCTTATAAAGAAAGATGGAGAGCTCGTTGAAAAAATGTATGCATTTCGTGATGTAGCAAATATATACCAACACTTGATCATGCATAGACCAGAATTGTTTTCTTTTCGATAGTAAAATTACATTGACAGATAGCAAGCAACGTGTTATTATGATTTCTATTCCAATTAAATAATAATTAACTCTTATCTTGAGCGGTGGAGGGACTGGCCCTACGAACCCGCGGCAACCTTCAAATAAATGTTTTATTTTGAAAGGTGCTAATTCCTGCAAGGCATATGTCTTGGTAGATGAGGGGACATTTTGACATGTATACGTCTTTCTGTTCTCTTGCAGAAAGGCGTTTTTAATTGCTGATGTGGGCATAATAGTAAAGGGACAAAAAGGAGGACTAAGTGTGATATCGATAGAGGGTTTGCGTAAAGTTTTTACTGCAAACAAGACAGAAACAACGGCTGTTGACGATGTAACCCTTTCGATTAAACAAGGAGATATCTTTGGTGTGATCGGTTATAGTGGTGCAGGAAAAAGTACGTTTGTGCGATTACTGAATCGTTTAGAAGAACCTACAGGTGGTAAGATTTTTATCCGTAATCAAGAAATAACAGCATTAAAAAAGAATGAATTGCGGTTAGCTAGACAAGATATTGGCATGGTATTCCAGCATTTTAATTTGTTATGGTCACGTACTGTAAAAGAAAATATAGCTTTCCCATTAGAAATAGCAGGTGTTGAAAAAGAAGAACGGAACCAACGTGTTCAATCTCTCATTGATTTGGTCGGTTTATCCGGGAAGGAAGCGACTTACCCTTCGCAATTAAGTGGTGGGCAAAAACAGCGGGTTGGCATAGCGAGAGCATTAGCAAACAAGCCTTCCGTATTATTATGTGATGAAGCAACATCCGCATTAGATCCAGAAACAACGAATTCTATTTTGGACTTGCTTGTAGATATAAATCAACAACTAGGCTTAACGATTATATTAATTACACATGAAATGCGCGTGATTCGAAAAATATGTAATCAGGTAGCCGTGATGGAAAATGGAAAAGTGGTAGAACATGGTAATGTTTTGGATGTGTTTGCACACCCCAAAACAGATGTTACGAAAAAGTTCGTTCAACAGCTAATGGGGGATGCAGAAGCCGAGAATGAGTTTGAACATTTAGTTCACACATTTGAGAATGGTAAGTTAATTCGGCTCCATTTTGTAGGCGAAACAACGAACGACGCTTTAATTAGTAAGCTTGTGAAGGCGTATGACATTGACATTAGTATTTTACAAGGGAAAATTACGCGAACGCAGGCCGGTGCGTACGGTACGCTATTTATCCAAATGACTGGTGAAGAATTAGAAATTACTAAAGCAATTCAACACGTAACAGAAAAGACTTCCGTAGAGTTAGAGGTGATCCGCGGTGTTCGCTGATTTATTTGCTACTATTAAAGTAGAAGACATTGTAGAAGCAACGAAAGAAACATTTTATATGACGATTATTGCTTTAATTGGAACCTTTATTTTGGGGATTTTACTTGGGTTACTGTTATTTCTCACTAATAAAGGGGGACTGTGGGAAAATAAATGGGTTAACTTTATCACGGCCACATTTGTAAATGTATTCCGTGCTATTCCTTTTATTATATTAATATTATTGTTATTCCCATTTACTGATTTTCTTGTTGGTACGATAAGAGGCCCTAACGCTGCGCTCCCGGCATTAATTATTGGAGCCGCGCCGTTTTATGGACGGTTGGTGGAAATTGCTTTAAGAGAAGTAGATAAAGGTGTCATAGAGGCTGCTAAAGCAATGGGCGCCAAGACCCGAACAATTATTTTTAAAGTATTGTTACCAGAAGCAATGCCAGCTTTAATTTCAGGACTTACCGTTACTGCCATTGCGCTAATAGGTTATACAGCAATGGCAGGAGCAATTGGGTCAGGAGGCCTGGGGAGCTATGCATATTATTCGGGCTTTCAACGTAGAGATTTTGATATTGTTTTACTTTGTTCCGTTATTATTGTGCTCATTGTATTTCTATTTCAATTTATTGGTGATTATATTACACGCAAATTAGATAAAAGATAAAGGAAATTAATAATTATTATAATGAAGTGTAATTTTGACAAGTGTATGCAAATAAAAACTTTGAAAGAGGAGTGTGTCAACATGAAAAAATATATTCTCTCCATTTTAATCCTTACTGCTTTAGGTGGTTTATTAACTGCTTGTGGTGGGGGAGAAGAAAAAGATGATAATAAAATAACCGTCGGGGCTTCAAGTGTACCACACGCAGAAATATTAGCAGAAGCAAAGCCGATTTTAGAAGAAGAAGGGATTACACTGGAAATTAGTGAATACCAAGACTATGTATTACCGAATGATGATCTTGCGAATGGAGAAATTGATGCTAACTATTATCAACACATCCCCTTTCTTGAGCAAACAATTGATGATACAGGTTACGATTTAGATTATATTGCTGGTATTCATATTGAACCGATGGGTGTATATTCCAAAGGCATATCTAGTGTGGAGGATATTCCAGAAGGAACGGAAGTTATTATGAGTAACTCCGTGCCAGATCACGGGCGAATTTTAACTTTGTTTGAAGAACAAGGACTTATTAAAATAGATGAAGATGTAGACAAAGCACGTGCTACTGTTGATGATATAGTAGAAAACCCAAAAAACTTGACTTTTTTACCTGAATATGAGGCTGCTGTCCTTCCAGAATACTATGAAAGGGAAGAGGATGCCCTTGTAGCTATTAATACGAACTATGCTATTGATGCTGGTCTAAAGCCAGAAGAAGACGGTTTATTTATTGAAGGCGATGAATCTCCTTATGTGAATGTGTTGGCAGTGAAGAAAGAGGATAAAGACGATGAAGCATTAAATAAATTAGCTGAGGTCTTACAATCAGAAGAAATTCAAGCTTTTATGAGGGAGAAATATAATGGAGCAATTGTTCCAGTAAAAGAAAAGAAATAAAATAGCAGCAATAGGCAAAGATTTAGCGGAATTTACTGTATGTGTAGGTATCGCCAACGTATCCGTCTATATGTGAAATTTAACCGCGATTATGCCGAATGAAGCGTTTATATCCATTTTGAGAAGGGAACTTGTCTTATGTTAAGCTTATGATGAGTCAAAACGAGGAAAGGATGATTCCCTATTCATAGTGGAATAAAAATGAAGTACACTTCTGAAATGGAAAAAGCAATGCAGCAATCGCATCATATTGGTTTTGCGGAGTATCAACGCAAGTTAAAACAACGGCTAGCAGTTGAAAAAAAACGGCAGCAAGAATATCAGAAGTGTAAGCTATTTACCTTAGCATATATGAACCAACAACACGGCTAATTATTTTAAAAATGTAGATAAATAATAGTGAAGGGCGTTTGCGATTCGCAATAAACGCCCTTTTGCTGTTGTTGTAAGGTGCCTGCTTCTACAATTTAAACAAGCCTAAGTGAGAAATAGCAACACCGAAATTTTGTCGTAAGAGGGCTTTAGGTGATACCCTTAAGCTACTAAAAAAATATTTAGTGGGGGATGCAACAAACTAAAAGGACGAAAGATGCACTGCGGGTTTATATCCTGATAACCGTTGCCACCATGCATTTTAAATCGTTAAAATAAGTAGAGGCTAAGAATTTGAGTTGTCCATTATCATTAAGATATTATAAAGAATGTCCATTTATACATAGGATTTCCTGTTCTAAAGAGTTGATAATAAATTCGAAATGATTTAAGATTGTAATGAGAATAAATTGAGAATGAATATCACGTTTATAGAGATGTGATATCTATAATAATGAATTTGGAGGTATAAATATGGCTGGATCTACGCTAGAAATCAAGAATTTACACGTATCAATTGAAGATAAGGAGATACTAAAAGGTGTCGACTTAACAATAAAGGGTGGAGAATTTCATGCAATTATGGGACCAAATGGTACTGGGAAATCCACTTTAGCTTCTGCGATTATGGGGCACCCGAAGTATGAAGTTACGGAAGGAAGCATCTTATTGGATGGAGAAGATGTATTGGAAATGGAAGTAGATGAGCGTGCTCGTGCTGGTTTATTCCTTGCCATGCAATACCCAAGTGAAATTAGTGGTGTAACTACTTCTGACTTCTTGCGTTCTTCGATGAATGCTCGCCGTGGCGAAGGAAATGAGATTTCACTTATGAACTTTATTAAAGAAATGGATAATGTTCTTGATTATTTAGAAATTGATAAGAATATGGCGCAAAGATATTTGAATGAAGGGTTTTCTGGCGGGGAGAAAAAGCGTAACGAAATTCTGCAACTTATGCTACTGAAGCCTGAGATCGCCATTTTGGATGAAATCGACTCTGGTTTAGATATTGATGCATTAAAAATAGTGTCTAAAGGCATTAACAAGCTTCGTGACGAAAACTTTGGCTGCTTAATTATTACACACTATCAACGTTTATTAAACTATATAACTCCTGATTTCGTGCATGTCATGATGCAAGGCCGCGTTGTTAAATCTGGTGGACCAGAATTAGCTAAGCGACTTGAATCAGAAGGTTATGAGTGGATTAAAGAAGAATTAGGTATCGAAGACCATACTGTTGAGCAAAATGCGTAACGTAAGGAGGGGTATTTATGACTGTAGAAACCAAGTTACCATACAATAAAGAGTACATTGAACAGTTTTCAAAAGAACGAAATGAACCACAATGGATGTTAGATTTACGACTTCAAGCGTTAAACAAAGCTGAAGATCTAGAATTACCAAAACCGGATAAAACGAAGATTGGTAAATGGAATTTTACGGAGTTTAAACATACAGCAAAAGGTGAGGAAATTACTTCATTACAAGATCTGCCCGTTGAATTACAGGAATATTTGGATGAAAATAACTTGCCTGAGAACCTCCTAATTCAGCGTAACCATTCTGTTGCTCACAGTACATTAAGTAAAGAACTAGAAGATAAAGGTGTTATCTTCACAGATATTTTTACTGCTTTGCAGCAACATGGCGATCTTGTACAGCGCTATTATATGAAAGATGCCGTATCGGTTGATGAGCATCGTTTAACAGCCATGCATGCAGCTTTAATGAACGGTGGTGTTTTTGTTTACATTCCTAAAAATGTTGTTGTTGAAGCACCTTTACAAGCTATATTCTGGCAGGAAGATCCAGAGCTTTCTATGTTTAACCATGTGCTCGTGGTCGCAGAACAGGGCAGTTCAGTAACGTATGTAGAAAACTATATTTCTCATAATGAAAACGAATCAACGGTTGCAAATATTGTAACAGAAGTTATTGCCCAGGATAATGCAAAAGTTTCCTTTGGAGCGGTGGATAATTTTGCCGCAGGTACTACGGCTTACAATAACCGTCGTGGGGTTGCTTACCGGGACGCAACGATTGAGTGGGCACTAGGACAAATGAATGATGGTAACACCGTCTCAGAGAATATTACCCATTTAGTTGGCGAGAATTCACTTTCCAATGCGAAGACAGTATCTGTTGGCCGTGGAAAACAAACACAAAACTTTACTGCAAAAATTGTCCATTTTGGTAAAAATTCAGAAGGATATATTTTACAACACGGTGTAATGAAGGAAGGAGCTACTTCTATTTTTAACGGAATTGGTAAAATAGAACATGGTGCTTCTAAATCAAATGCGGAGCAAGAATCTCGTGTACTCATGTTAAGTGAGAAAGCTCGTGGAGATGCAAACCCGATTTTATTAATCGATGAAGATGATGTAACTGCTGGTCACGCAGCTTCTGTTGGGAGAGTAGACCCATTACAGCTTTATTATTTAATGAGTCGAGGAATTACACAAGAAGAAGCAGAACGTCTAATTATTCATGGTTTCTTAGCTCCAGTAGTAAATCAACTTCCAATTGAAGCGGTGAAAAATCAATTGACGCAAGTTATTGAAAGGAAGGTATATTAATGGATGTTAAAGCCATTCGGGAGCAATTTCCTATTCTCAACCAGGAAGTGAATGGCCATCCTTTTGTTTATTTAGATTCTTCAGCGACTTCACAAAAGCCTATCCAAGTGATTGAAGCTGTAGATACCTATTATCGGACATATAATTCCAATGTTCATCGTGGCGTGCATACGCTAGGGACAAAAGCAACAACTGCGTATGAGGGAGCAAGAGAAAAAGTGCGTCGTTTTATTCATGCATCCAGTAGTGCCGAAATTATTTTTACGCGAGGAACTACAACGGCAATTAATACCATTGCAACTAGCTACGCACGGACTAACTTACAAGCTGGGGATGAAATTATAATTACGCCAATGGAGCATCATAGTAATATCATCCCTTGGCAACAAGCTGCCAAAGCCACCGGTGCTACATTAAAATATATACCATTACAAGAGGATGGGACGATCCGGTTAGAAGATGTCAGGGAAATGGTTTCCGAACAAACAAAAATAGTTGCAATGACGCATGTGTCTAATGTGTTAGGTACGATCAATCCAATAAAAGAAGTAGCCACTATAGCTCATGATCATGGTGCTATTATGGTAGTAGATGGAGCACAAGGCGCACCGCATATGAAAGTAGATGTTCAAGAGCTGGATTGTGATTTCTATGCTTTTTCAGGTCATAAAATGTGCGCTCCAACTGGTATTGGTGTACTTTATGGAAAAAAAGAATTGCTCGAAAATATGGAGCCAGTTGAATTTGGCGGAGAAATGATTGATTTCGTAAATCTTTATGACTCCACATGGAAAGAGCTTCCATGGAAATTTGAAGGTGGTACGCCAATTATTGCTGGTGCTATAGGTTTAGGCGCCGCTATTGATTTTATCGAAGACATCGGTATGGATGCTATTTCAAAGCATGAGGAAAAACTTGCCACATATGCCTATGAAAAGATGCAAGCGATGGATGGAATTACGATTTATGGTCCAAAACATCGTGCTGCGCTTATTACGTTTAATCTTGACGATGTCCATCCTCATGATACAGCAACCGTTTTAGATGCAGATGGCATTGCTGTTCGAGCAGGTCATCATTGTGCACAGCCATTGATGCGTTGGCTTGATGTGACAGCAACGGCGAGAGCAAGCCTCTATTTGTATAATACAGAAGAAGATGTTGACCGTCTCGTAGACGGACTCAAGAAGACAAAGGAGTATTTTGGGAATGGCTTTTAATAACCTAGATACACTTTACAGACAAGTAATTATGGATCATTATAAAAACCCGCGGAACAAAGGCAATTTAGATGGAGATACTTTGACAGTCGACATGAACAATCCTACTTGCGGAGATCGAATTCAGCTTAACATGCAAGTAGAAGATGGGATTGTTAAAGATGCCAAATTTGAAGGTGAGGGCTGTTCGATTAGTATGGCCTCAGCTTCTATGATGACCCAAGCAATTAAAGGGTTAGAAGTTGAAAAAGCTTTGAAAATGTCCGAGATGTTCTCCAAAATGATGTTAGGAGAAGATGTTGATACGACAGGCCTAGATGTAGGAGATATTGAAGCGCTGCAAGGTGTATCCAAGTTTCCTGCAAGAATTAAATGTGCCACCCTTTGTTGGAAAGCAATGGAAAAGGGTGTTAAAGACGAATAAAAGTCAAATGCAATGAAGACGCGATTGACTCTATTTGAATTATCCTAAAAGGAGGGGTTTATTAATGGCAAAAAACATGCCAGAAATCGAAGAGTATAAATATGGGTTTCATGATCGTGACGTTTCTGTCTTTCGCTCAGGAAAAGGTCTGACTCGCGAAATTGTTGAAGAGATTTCCAGAATGAAGGAAGAACCGCAATGGATGCTTGATTACCGTCTTAAAGCGTTGGAACATTTCTATGAGCGTCCAATGCCTCAATGGGGTGGAGACCTTTCAGAGTTGAATTTTGATGAAATTGTTTACTATGTGAAGCCTTCAGAAAAACAAGGAAGAACATGGGATGAAGTACCAGAAGAAATCAAACGAACTTTTGATAAGCTAGGTATCCCTGAAGCGGAACAAAAATATTTAGCAGGTGTTTCTGCGCAATATGAATCTGAAGTTGTTTACCATAGTTTAAAAGAAGATTTAGAAGAAATGGGTATCGTATTCAAGGATACCGATACAGCACTAAAAGAAAATGAAGAGCTATTCAAAGAATATTTTGGTAAAGTGATTCCAGCAACAGACAATAAATTTGCTGCTTTAAATTCAGCTGTTTGGTCTGGAGGTTCATTTATATATGTACCAAAAGGTGTAAAGACGACAACGCCACTCCAAGCTTATTTCCGTATTAACTCAGAAAACATGGGACAGTTTGAGCGTACGTTGATTATCGTTGATGAAGGTGCTTCTGTCCATTATGTAGAAGGTTGTACAGCACCAATTTATACGACTAATTCATTACACAGTGCAGTCGTAGAAATCTTTGTTAAAAAAGACGCTTATTGCCGTTACACTACGATCCAAAACTGGGCAAACAACGTTTATAACCTAGTAACTAAGCGTGCTACCTGTGATGAGAATGCGACAATGGAATGGATTGACGGTAATATTGGCTCTAAAATTACGATGAAGTATCCTGCAGTGCTTTTAAAAGGGGAGGGTTCTCGTGGTTACACACTTTCTATTGCCTTTGCTGGAAAAGGGCAGTTGCAAGATGCTGGTGCAAAAATGCATCACCTAGCACCTAATACGTCATCTTCAATTGTTTCGAAGTCTATTTCAAAAAATGGCGGAAAAGTATCTTACCGAGGACTTGTGCATTTTGGACGTAAAGCATCAGGTGCTCGCTCGAACATTGAATGCGATACGCTTATTATGGATAATGAATCCACATCCGATACGATTCCATACAATGAAATAAACAATGACAATATTTCATTGGAGCATGAAGCAAAAGTGTCCAAAGTTTCTGAAGAGCAGCTGTTCTATCTGATGAGCCGTGGCTTAACAGAAGAAGAAGCAACAGAAATGATCGTTATGGGCTTCATTGAACCATTCACAAAAGAACTACCAATGGAATATGCAGTTGAAATGAACCGGTTAATTTCGTTTGAAATGGAAGGGTCAATTGGATAATATGAATAAACAACTCCCTTGTTACAACGATGTCTGTGACAAGGGGGTTTTTTCTTGAGCTATAAAAAAGATGAAGGAATATGAAAAGCTTACTCTTTTAAGGGAAATCAACGTAGCATGTGGGGTTTATTTTCTTCATTTTAGGTGTATTTTTGCATTCAAAGGTTTAATGGGACTTTCGTTTTTAAGGAATAATGTCTTTCTATATCCTTCTTTTGCCTTGTATGTAACGCTTATTTCAACAATCCTATTTTTTAGCAATCATTGCACTTGGTTTGACTATAGGCTTTCTCGGTTAGTTCAGCATGATATATGCGTTAATTCTCCACTACAGAAAAATTTAGTTTATACTTATAATGAAGGGTTTTATTTTTGGAAAAAATTAAATTTTCAAGGAGAGGGGATTTTTTTTATGAATGCAATTGGGTTATTGCTATTACAATTTGAAGAAATTAGAAGCAGAAGCATAAAAGTGTGGGAGGCCATTCCTGAGGAAATGTTGCATTGGAAACCTGATGAAGAAGCTTTAACATGTGCTGAAATGATTAGACATTTATTAGAAGCTGAGTTCCTTTTCCATCACGTTCTTATAGGTAGAGGTGGTAAGGGGCTTGTTAATTTGGATAATCCATTTGAAGCAAAAGAATTTATATCAGTGGAAGATGAACTTAAATTTGCTAAGCCTTTTCGAGAGAGGTTTTTGGAATATATTCAAACACTGGACGCGCATGACTTAGAGAATATAGAAATAGATCTAATTGATGAAGGAGGTTATATGAAACAGCTAGGTGCAATGTTAGTACGGATTGCTTACCATGAGTCAGTTCATACAGGTCAATTGCTAGACTACATGAGAACAATGAGAATTACCCGTCCGAAGATATGGGATTAAAGGTTTATAAAGAAATACGTAAAAAGTTTAATTCAAGCTATCGTTTTTAGGGTGTGCTGTATTTATCCCGGATATAAGGTGTTGTAAGACGACCACTTCAAGAATTGGAAGATGCGAGCTGAACAAGTCTAGGTGGGAGATAACAGCACCAAAATTTCTTTTTTAGCTTAAGGTTGACACCATCTCACTACATGTGGATAACTATGTTTTGCCAAGGCAGCGATTATCCACATTCTCACCTTATGTAAAGCCACAAGCGACTCAATTCATAAATGGTCTAAGTACTGACCATGATATTATAAATCATTTGAGCTCTGGACAACTATCGGTATTTTCGTTATGTTAGGCGAAGGAGCGAGGAATATGGAAAGGGTATGTATGCAGCAATAATAAAACTTATTCTAAGTGAAAAAATCGTAGCTAATATTTAGCTACGATTAGAAAGTATGGTTTTTTTACAGCTTTAATTTCTGTAAAATAGCTGTTAAATTGTTATTAGTATGGTGTCCAATGATATTACCATACTGGAATGCTCTATCTGCTCTTGCTTGAAATTCTTCTATCCAATTTCTATTTCCCCATTCATTAGCTTGTGTAGCATACATTGTGAAATGAGGGGATATTCCAGTTGCTTGTTGTTTTAAAGATTCTGTCGCTCTATTAAAATCAAAAGTGAAGCCTGCATGTTCTCTAAGGGATATGTGGCCTGCTTCATACAAAGCGGTACTTATCGCGTTGAGATCTTCAAAAGAAGCATTCGTAATATCGTATTTTTCAGAAAGTTCTCTCCAAATATTCGGTGTATCTTTTTTTGCTGCTGATGTTTCTTGAGTTTGCTTCATGTCTTTGTTAAAATGGTCTTCCGTTTCTGTGTTTTTTATATTTGTATTTGCTGGTAGAGTATGGGCTGTTATTGCATTCATTTGACTAATATTCATATTATTTTCTCCTATTGTTTTTTGTTATCTCATATTTATCCTAGCGCTCATTGTATTCCAAGGTGCGTTGATAGAGGTAGCTTGATAAGTAAATCTACCATTCTCATATCCGCTGGCGTCCCACCACCGAAAATACCCATCAATGATTCGATCCCCATTCAAATCAATGGCTTCGTCCATAAGCATTGGGATATTTCCACCATTCATTTGGGCTATCCTTGATGTATTTCTACTATAGCCAATTTCCCTTGTAACAATGTACATTTCTTCTCCACCATGATCTTCAATAGATGTTAATTGATTTAGTGCAAAATATTCATACTGTGGGTAATGAGTGGAAATAGCTGCATATACACGTAAAGAAGTTAAAGGAGGAGCGGGTCCTTGAAGAGTTATACCTTCTACGGATCCGTCTTTCGCTACATCTTCTTCAATAAATTGAGCATCTGGATATTCCTCTTGAAGAGACTGTAAAGCTTGATCCTTTAGCAACTTTTTATGCAAAGTAATAGATTCGTCAACAGAAGACGCTGAAACTGCCCCTGCCGTTAAGAAAAGCGTTAAGGCTATGACTACTGCGGTAAGTCCTTTTTTCATATAAATAAACCTCCTCATCGTTTTTTCTTAATTGAGTTAAGTTAACCCAATATTATAATATGTTTATTTTATCGGAATATTAATGAAAAAAATTTAGAGAAAATCATTTTTTATTATTCTTAGCTATAAATTATTTTGATAAAAGATGTTTTCTATAATTAATTGTTTACTATCCACTAATATGTAGCACAGATAAATGGAGCAACTTATGCGACAGACTTAATTAACTTTAGAAATGAAGATGATGAGAAGAAAGGAGGAAATCAAAAAATAGATGCGTTTTAAAATTGGAGTATTATAGAAGGCTTTAATCGATATAGTGTTTTACAAATAATTTTATGGATATAATGGTAAAAATATATGTTATAATAAATATAATCAGTTTACCGTTTCAGGAAGTCATGACTAAATGGCAAAATTAACAATTGAATCTAAAGAGTTTCAACAAGTCCTTGCTAATCTCCGTTTCGAAAACATGTTTCTTTCACCTGAGCTTTAAAAGAAAGTTGTCAGTCTAGTGAATAATGATGAAATGATTACCCAAGAGGCGGTAAAGAGGATTATTGCAAATGGATAAATATAATATAGAAAATCAAGCGGATTATTTATTGGAAAGCATTTTTTGGAGCTACTTCATATGATGAACTAGAGCAACTGGAAGCGGTTGCTTTTTCTATACGTGCTTCACAAGTAGCGATTAATGGTTTTAATTGGCTTGTCTCTTTCACAATGGAAGCGCTTGAGCAATTACATTTTATTTATTTCAGGATATTTATCCGTTTGCTGGTAAAATTAGAAACGTTCAACTGATGAAAGGGAAACTAAATCTTGTCAAGCTACATTATAGTAAATGAGCATAGTAACACTTATTTACGGAGCAATTTAACATGAAAAGGTACAAGGAATCCAAATGCAATAATGTAGGCAGCTATGGAAACAAAGGGATTCCACCCAGTATATTTCAGGTAATCCAAATGTACCATAGTCCATTCCAATAAAGCAGAAATAATTGTAAATAATACTACTAAAAACCATTTGTTTTTATGCGTATAATAGTTAATAAATAATATTGCTAAAGAGGAAGGGACAAACGTATACACTAAAATTTCCGCAAGTCCAGCTGTTTTTGGATCAGCAAGATGTATTAAATCTAATGTTCTGGCAACTAATGAATCGCTAAGCCAAGTTATAAATCCAATAATTCCAAAAGTGGCGTATAGCTCTTTCCAAGTAATATGTTTTTTAGGGATAAAAAGTATAGTGAGTACTAAAATGATGCTAATCGTAATAGGAAACCAAATTCCTTTTGAATGCAAATCAAGATTGTGGATAACTTTATCCATATTTCATTCTCCTTTATTTAGACAGATATAATTAACTAGTATTTATATTAGTCATTGTGTGTATATCATAGTCACCATCTCCTGATGTTTCTAAAGTGGCTTAAGCAAAAAAATTATAAATCCTTTTGCACATCTTATCTTAAAGTCAATCTCTATTTAATGAACGATTTTCTTTCATCACTTGCCCAGGTTTATCTACTCATTATGAATCTGGACTCTCAGAGCGCTTTACATCCGGGTTAAAACTTAGGCGATAAACAAAGCTTGCCATAATAGCGGGCACCTCATACATAGTATTGGTTTTTTTTAAGGAGATATACACTATAAACAAGAATAAAGGGTGAGGAAGCTGACTTGTAAATATAAAATAATCAACCATCAAAAAAACATGATACAATGGGCGAATTCGTTAGGGAAAATCCCCCATCGATTTTGGTTTCAGCCAATAGAGGATGGAAAGTGGAGCGTTGCAGAAATAATAAGTCATTTTATTCCATGGGATAAATTTGTAATTAACGATCGAGTTCCTGCTGTTCTAACAAGCACAGTTTTATGTCCTCCACCTGATAGAGAATTGGTGAACAAAATAGCAGCGATTAAAGGCCGTAATCATGAACAATCAATAACAATTAAACATTTTTTAAATGGTAGAGAGAGAATGTTCTCTATGTTAGAGGCAATGGAAATGCATCATTTTGAGAAGGGCTTTTCTATTGGGGGAAGCAAGCTCACAATATGTACATATCTTGACGGTTTAGTTAGTCATGATCTACATCATAAAGCACAAATAAATGGATACATTAATAGAACATATAACCTAAATCTAACTATCGATCGCTGGCAAGCGATGGTGGAGTAGATTTTAAAGGGGAATTATGAATGTTTACGTATGCACGGAGCAATAATAGTACGGTATTCGTTGAAAAAAATGTGTTTAATACGAATAAAATATTTAACCAAATTGCATTTGATAAACAGGAGCTCCATTGTGCTGACATTGTTCAACAACACATGGAGTCAAAGCGATTGCAAACGGAAAGGTACGTTATTCAAAATAACGACATCCCTATGGGAATTTTGGAATATGGAATGCATAGTCCTCGAACGAATATGCCTTGGCTAACACTTTTGCTTATAGATAAGAAATATCAAGGAAAGGGGCTAGCTAAAAATGTTTACTTACAGTTTGAAACATGGATGCAAGTAAACGGAGCTCCTAAGATCCAAATTGCTGTCCATGCTAACAATGAGAAAGCACTATTATTTTGGAGTGATATGGGTTTTAGGCAGTATGATGAACGTGTTTACCAAGCAAAGCGCTATTATAGTTTGGAAAAGAGATTATAAAGTGAATCTTCAATCGAAGTTTTTTCTTTCTGACTCATAAATATGGATTTTCGAAACGAGAAGCGCTCATATACACGTATACAACTGAGATGAAATTTTTAAGAGCTGGACGGCAAACCAGACTTATTAGGTATTAGGTGAGTTTTGAAAAAACAAGGCCATTTCCAACCGTGCAGTTACTATGTTGTTCTGAAAATAATGATGGTAAAAGAATAAGATGACATGTTTACTTAGATTTCTGGTGATAGCTTTTTAGATTGGAGCTGAGGGTATTGATTACTGATGTCGTTACCAAAGAAAATTGGAAGCGTTTCATTCGTGAGGGGAGTTTGGCGGATGAAAATATCTCCTATGAGCTCGTTGACTCTTGGGAAAGATGTAAGCAAGAAGGTGTCGATCCGTTTGATGGGATTTCTAAATCGATTTTACAACCAGATGAACTCCAGCGGCGTGTAGAACAAAATGAACTGCTTATTTCGTTAGTAGAAACGCAACGCAATCAATTACATTATTTTTTAAAGGGGTGGCAATATGTTACGACCTTGACAGATAAAGAGGGTTACATATTACAAAATAGAGGCGAGCAGTCAGTAGAAGCAAAAGCTTATGATATTTTATTTATTCAAGGCTCAAACTGGGGCGAAAAAGAAGTAGGAACAAATGCAATTGGATTAGCCCAGCTATATAAGAAGCCATTTACAGTAAAAGGTTATGGCCATTTTGCAGTAGCCTCACAAATGTGGAACTGCGCCGCTGCACCAATCGTTGATCATCATAATCAGTTAATTGGTATTCTTAATATATCAAGCCCCTATAAGCCAATAAACTTTAATTATGTACTGGCTTCAGTGAAAATGATTGCAGATTCTATTTCACTTGCTTGGCGAAAAACCATGTACGAGGATATGGAACAATTACAGAAATTATCTTGTTCTAAAAATGCAATTATTTGTTCCAATGATGATGTTATATGTAAATTACCGAGGCATTTGGAAAATAAGTATGGATATATGATTGGTGAACCTTTAGATAACACAATATCAGAGTTAAGTTTACATCCTGTAAGAAAACCGTTGCTAATAAATGGCCGCTCCATAGGTTATGAGGTTTATGTGCAGGAAGAAATAAAGGAAAATCCTGTTTATTTTGCAGGTGTGACAGGAAAAAGTGATGTATTTCAAAAGGTATTGCAAGATATTCAGAAAGTTGCTGCAACAGATGCTGCTGTTCATATATATGGAGAGACTGGTACAGGAAAAGAATTAGTTGCTGAAGCAATTCACCGTAATAGTGAACGTGCGCATCAACCTTTTGTTTCTATTAATTGTGGGGCGATCCCTGAACAGTTATTGGAAAGTGAGTTGTTTGGTTACGAACCCGGTGCATTCACCGGTGCTCATAAAAATGGTAGAAAGGGAAAGCTAGAAGCGGCAAACAAAGGCACTTTATTTCTAGATGAAATTGGTGATATGCCTTCATCCATGCAGGTTTCTTTGCTTCGGGTACTACAACAAAAGCAAGTAACTCGAATAGGAGGCTATAAACCTATTCCTATTGATGTACGCATTATTTCAGCAACAAATGTAGATATACGGCAATTAGTTGCAAACGAGACAATGCGGGCTGATCTCTTTTATCGTATTTACGGTTTTCCTATTTATGTACCGGCTTTACGACAACGCAAAGAAGATATTCCTTATTTTATCGATTATTATTGCAAGGAAAATCATTGGTATCCAAGCTGGATAAATAAATTAACAGCTACTTTTAAACATGGAAAATGGACAGGGAATATTCGTGAATTATTTAATGCTTTAGATCGCTGTCGCATTTTATTTCCAGAACAAACACCTGAGGAAGAAGAACTTTATCGTATTATTTCAATTTGGGATAACACAGAGCAGATTAGAGTAGAGAACAACGAAAAGGAAGCGCAAAGTTTTCGCAATCAGCTAGAAATAGACAAGATTAAACAAGCCTTAAAAAAACATCACAATCATGTACCAAGTGCTGCAGCCGATTTAAATATGTCACGAAGTACATTATATCGTAAAATTAAAAAGTACCAATTATAGTGGCATTTCAAATGCTTTTTTCTCTTCTCGCTTGTTGGATGATATACATTCATAAAAAGGATAGCACTCAAAAAGGTTTTTTAAGCCGATGTCCTAAAAGTCCTATATGATGTAGTCTCATGCATATTCAATCTAGTATTACAAATGAATAAGCGGCCTTTTTAGGAATAGACCTTAAGAATAAAAAATGCGACAAAATGAGACAATTTGTGAAAGTTGTCTCATTTTTTGTCCCCCTAAATGAAAACGCTTTATTAATACAACTTAAAAAGTTGGCATGTTTTTTGCTTGTATATCAGTGAATGCACAAAATATGAAGGAGGATTTCAAGATGGATAAGAAAATGGCAAGTTGGATGTTTACAAAAATGAATGACATTCGTAATTTTGAAAACCAAGTCCAAAAAATTTTTGCTACAGGGGAAATTCCGGGATTTGTACATTTATATGCAGGGGAAGAAGCTGTTGCAGTTGGGGTTTGTGCTCATTTAGAAAATTTAGATTATATAACCAGTACACATCGTGGGCATGGTCATTGTATTGCCAAGGGCTGTGACTTAAATGGAATGATGGCTGAAATATTTGGTAAAGAAACTGGTTTATGTAATGGAAAAGGCGGTTCCATGCATATAGCAGATTTGGAAGTCGGCATGCTTGGAGCTAACGGTATTGTTGGTGGAGGGTTTCCATTAGCTGTTGGTGCAGGTTTATCTGCTGATATTTTAGAAAACGGTGGCGTTGCAGTATGTTTCTTTGGCGATGGGGCAAATAATCATGGCACTTTTCATGAAGGAATTAATATTGCAGCAGCATTGAATCTACCAGTTGTTTTTGTCGCAGAAAATAATGGCTTTGGAGAAGCAACGCCATTTGAGTACGCTACTTCAGCAAAAACAATTGCTGATCGAGCAATCGCATATGATATACCTGGCGTACGCGTTGACGGAAATGATGTTACCAAGGTGTATGAAGTTGCCGAAGAAGCGATAGAAAGAGCTAGAAACGGAGAAGGGCCAACTTTAATTGAAGCTATTACTTATCGTACGAGTGGCCATTTTGAAGGAGATAATCAAGCGTACAAGTCAGAATCTGATAAAGAAAAGTGGCCAGTAGAAGTAGATTGTATAGAACAATTCAAAGCATATGCGTTAGAGAATAAACTGTTAAGCAAAACGGAACTGGAAGAGTTGGAGAAGGCGTCTTTAAAAGCCGTGGAAGAAGCAGTTGAATTTGCGCATCACAGTAAAGTGCCAAATGAGGAAGCATTAACGGAGAATGTATACGTTTCTTACAAATAATATGAATGAGGTGAGATAAATGGCGAGAAAAATAACGTTTTCAAAGGCGATTAATGAAGCAATGGATATTGCAATGGAAAGAGATAATAAAGTCATTTTAATTGGAGAGGACGTAGCTGGAGGAGCAACCGTCGATCATCTACAAGATGAAGAAGCTTGGGGTGGCGTTTTTGGAGTAACGAAAGGATTAGGAAATAAGTTTGGACGTAAACGTGTCATCGATATGCCAATTGCTGAAGCTGGCTATATGGGAGCGTCAGTGGCCGCTGCGGTTACAGGTTTAAGACCAATATCAGAATTAATGTTTAACGATTTTATTGGCAGTGCCATGGATGAAATTATGAACCAAGGTGCTAAAATTCGTTATATGTTTGGTGGGAAAGCAGAAGTTCCATTAACGATTCGTACAAGCCATGGTGCAGGTGCAGGTGCTGCAGCGCAACATTCCCAATCATTATATGGCATGTTAACAGCTATCCCTGGATTAAAAGTCGTTGTTCCTTCTAACCCTTACGATGCTAAAGGCTTGTTATTAACGGCAATTGAAGATAATGATATGGTCGCCTTTTTTGAAGATAAAACACTATATAGTATGAAAGGTGAAGTACCCGAAGGATATTACACAATACCGTTAGGAAAGGCAGAGATTAAGCGTGCGGGGGATGATCTAACCATTGTGGCGATAGGTAAAATGGTACAAGTAGCTGAAAGCGCTGCAAATCAGCTTGCTAAACAAAATGTCGAGGTGGAAATTATTGACCCTAGATCATTATCTCCACTTGATGAGGATACGATTTTACAGTCCGTTGAGAAAACAGGGCGTCTATTGATTATTGATGAAGCAAATCCACGTTGTAATGTAGCAACGGATATTTCTGCTATGGTTGTAGATAAAGGTTTCGATTTTTTAGATGCGCCAATTAAGATGGTGACGGCTCCACATGCACCTACACCATTTGCCACAAACTTAGAGCAATTATATATACCACGAGCAGAAACAGTTGTACGAACAGTAAAAGACATGATTGGGGAATTGACCTTATCTAGATAATGAGGAGGGGATAATATGGCTACATCGATATTAATGCCAAAACTAGGTATGACGATGACAGAAGGAACGGTGGAAGAATGGCTTAAACAACCTGGAGACACCGTAAAAGAAGGTGAAGGAATTGTCACAATTAGTTCAGATAAATTAACGAGTGAAGTAGAAGCTCCAGCTGACGGTATATTATTAAAGGTTATAAAAAATGTGTCTGAAGAAGCAGAAGTTGGTGAATCGATTGGTATTGTTGGGCAAGCAGGAGAAGAAGTAGGGGAAGCGACATCGACTTTTGAAAAAGAAAAAACTGAACCAACCGCTGAGGTACAAGAGAAGGCGGTTCAACAAGTAGAGAATCAATCTGAAGGGCATCAAGACATGAAAGGTCCGCAACGAAAAAGGCGTATTTCTCCAGCTGCTCGTAAAAAAGCAAAAGCATTATCCGTAGATGTTTCTAAAGTAACAGGTACTGGCCCTAAGGGAAGGATTACTAGAAGAGATATTGAGCAAGTAGCTGAGCAGCAAGTAGCAGCGACCACAACGGAAGAACAGGTTACAACAAAACCAGCCGTTCATGAAGAAGAAGCAATGCAGGTTCAAGGTATGTCAGCAATGAGAAAATCAATTGCTGCTAATATGCAGCATAGCTTAGAAACAACCGCGCAATTAACATTACATCGGAAAGCTGATATAACAAACTTACTTGTTTTTCAAAAGAAAATGCGCACAGAAGCAGCGGAGAATAATTTAGATCTAAAGCTGACACTAACGGTATTTTTAGCTCGAGCTGTAACGTTAAGCTTACAAGCACATCCTGAAGTTAATACACATCTTATTCATGATCAGCTTCACCAATTTGAAGAAGTGCATTTAGGTATTGCAACCTCACTAGAAGAAGGATTGGTTGTTCCTGTTGTAAAACATGCGGAAAGATTGCCACTTGGTAGCTTAGCAAAGCAAATGAAACATGTCACAGAAACAGCTCGTGAAGGAAAAAATGCCAATTTAAGTGGAGCAACATTCACCATTTCTAATTTAGGTGCGCAAGGAATAGAATATTTCACACCAATTTTGAACCCACCAGAAAGTGGGATTTTGGGTGTGGGTACATTTGTAAAAGAGCTTACGTTAGATGAAAATGAGCAGGTGAAACAGATAACTTCGCTACCACTAAGCTTAACCTTTGATCACAGAGTATTAGATGGGGCTCCAGCAGCAGAATTCTTAAATACGATTGCTCATTATTTAGCAAAACCGTATTTGTTATTGCTGTAAAGAAATCAGAATAGAATCTATCCTATAAAGAACTTCGCTATGCGTATGAAAATAGAAAAGGAAACACTAAAATTAAACTCCTTCTCTGCTATGAGGACAAAGGTTTCGCAAATCTTATCGCGTGCAGAGAAGGACCTATCAATTTGATATTTTTAGCTATTCCAGACTAGAACATATAAAGGTTCTAAATTATAGAAGGAAGCTGTCTCAGCTGAGCGGTATCCTTCTATGTACTCCAATTCCCCTCCCCCTGACATTTCATGCATTATTATGGGCTATCTAAAAGGAAAAGCGTACTTTAAGCTATAAAAAGAGAGACTACACAAAACTATTGACATATCTATCAATAGTTTAAGGAATTTTTAGTTTAATTAAATGATGTTGATAAATATTGTAAACTAGTCCATAATTAGGATGGTTGTAAAAAAATATATGGGGGCTAGAAATATGAAGAAGTACTTATTTGTTTTACTTGCTGTAATGTTAGTAGTTTTATCTGCCTGTGGTGGGTCAAGCGAAAGTAAAAACACAGAAAATGAAGAAAGCAAAGATAGCGCTGATGCAGCGAATGAAGAAAGCAAAGATAGCGCGGAAACAAACGAAAACGAAGATGTATACTTCAAAGATAATGAAGCTAAAATTGAAGATTTAAAAATCAAAATAAAAGAAACAAAGGTTATACCTGCTGGAGAAGAAGGAAATGAAACTGGAGAAAAACCAGTATTCGCTATCTGGTATGAGACAACGAACCTTACTGATAAAGATATAGATCCGTCAACAGCTTGGATAGCAGTATTTACAGCGTTGCAAGACAACGATCCAAATGCAGTAAACGAATTAGAAATGGGTAGCTTACCAGACGGAAACCATTTAGATACACAAACGGAAACGATAAAGAAAGATGGTACAGTAGAAAACTCCATTGCTTATGAATTAGATGATTTAGAAACTCCTGTAACCTTAGTAGCTACACAAGGCGTTATGGGAGAAGAGATTGGTAGACAAGATTTTGAAATTAAATAATAAGAAATAAGCAGAGACACTCAATAAAATGGGTGTCTTTGCTTTTTACATATATTTTAATAGTTTCATTTATGCAAATTCAGTACTATATGCCATTGTTGTTTATAGGTTTTATAGAAGTAAATACGTATAAGAGAAATAACATTTTTATTAGAATTAATAGAATTACGGAAAAATTAAACTTTAAGTAGTATAATGGTTTTAGATTGTCAATGCTCCCAATACATCCAATATATTTTTGAAAAGGAGTGTTTTAGTGGCTGAGAACAGGGGTGTCGTATATGTAGGTGCTGGTAAAGTAGAGGTGCAGGATATTCGTTATCCGGATTTAGTGTTACGAGATGGGCCAGGTGTAAATCCATTAAATGTGGGGCGTAAATGTCATCATGGCGTCATTGTTAAAGTAGTAACTACGAATATTTGCGGAAGTGATCAACACATGGTTCGAGGGAGGACTACAGCTCCCAGTGGGTTAGTGCTTGGTCATGAAATTACTGGAGAAGTTGTTGAAGTAGGACGAGATGTTGAGTTTATCCAAATAGGAGATTTAGTATCTGTTCCATTTAACATTGCCTGCGGACGTTGTAGGAATTGTAAACAACAAGACACACATATTTGCCAGAATGTAAATCCAGACAGACCGGGATCAGCCTATGGTTATGTTGATATGGGCGGATGGGTAGGCGGTCAATCGGAATATGTAATGGTTCCATATGCTGATTTTCAACTGCTTAAATTTCCTGATAAAGACCAGGCTATGGACAAAATACTTGATTTAACTATGTTATCAGATATTTTTCCAACAGGTTATCATGGAGCGGTAAGCGCCGGCGTTAAACCGGGATCAACGGTTTACGTTGCTGGAGCAGGTCCAGTAGGTCTTGCTGCTGCACATTCTGCCCAATTACTCGGTGCATCTGTCGTCATTGTCGGTGATTTAATTGAAGAAAGGCTGGCACAAGCACGCAGCTTCGGGTGTGAAACAATTAATTTACGTGAACATACGAATTTAGGAGAGCAAATGGAGCAGATCCTAGATGCACCAGAAGTAGATTGTGCGATTGATGCAGTTGGGTTTGAAGCTAGTGGTCACGGAGAAGGAGCAAGTGAAGCACCGGCAACTGTTTTAAACACGATTATGGGTATAACTCGGGCTGGAGGAAAATTAGGTATTCCAGGGTTATATGTTACAGGTGACCCAGGGGGCGTTGATAAAGATGCAAAAGAAGGAACGTTGAAAATTCGTTTCGGATTAGGATTTGCGAAAGCACATACATTCGTTACTGGCCAAACTCCAGTGATGAAATATCATCGTGATTTAATGATGGCAATTTTAAGTGGAAAGGCGCAAATTGCAAAAGCAGTGAATGCTACATTAATTTCGTTGCATGAAGCGCCAGCTGGATATGAAGCATTTGATGGTGGTGCGTCCAAGAAATTTGTTATTGATCCACATGGTTTGGTGAAAGCATAACGAAATGAGGTAATGAATGCGTATGCTGTCTGTACCATCAAACGATAATTAAAAGCATAAGCCTTATCCAGTTTTTCGACTGAATAAGGCTTCATTTCATTATATTTGATTTAAGAAGAGGTGTTTGCCTGAAATCTAAACGTGTTTGGGGGAAGGGAAAAATGAGGTCACGATTATTTTTGTTACTGTGCTTTTTTTTGATTCTACTTACGAGTTGCGATGAACGTTCAGATAGTAGTGATCAATCAAACTCAGTCTCTAGTAATCAAGATGACAAAACAACAATTCAAACAGAAGATAGTAGAGAAATGGCTAATTCAGGAAAAGAACAAACGGAACAGAAAGCCGAAGAAACGGAAGTGCCAAAAGCAGATACTTACGATGTGGATCAACGAAAAGTAATCTATACTGCGGATACACGTATAGAAGTAAAAGATTTACAGAAAAAAATAGCGACTTTGGAAAGTTTGATTATAGATTATGATGGTTATATTGTAGAATCATCTAGAAGTAATGATACAAAAGAAAATAATCGCACCGGTTTCATCACTGCAAGAGTACCACAAACGAATTTTAAACCTTTTATGGATGAAGTAGAATCGGGAGAAGGAAAATTATTAAGTAGTAATATTTCAGGTCAGGATGTCACCGAAGAATATGTGGATCTAGAGTCTCGACTTCAATCTAAAAAAGTAGTAGAGAAAAGGTTATTAGCTTTTATGGAACAAGCTGAAAAAACAGAGGATTTATTGGCTATTTCAGAAGACCTTGCAGAAGTACAGGAAGAAATAGAGCAAATTACTGGTCGAATGAATTATCTACAAAATAAAGCCGATTTGGCAACTGTTCATATTGAAATACAAGAAAATTATGTATCGATAGAAGATGGAAACTTAAATACATGGGAGGCAACGAAACAGCAATTCATAAAGAGTATAAACTTTCTTTTGAAAGTGATTTCAAACGTGTTTGTATTTATAGCAGGTAACATGCCGGTTCTTATTCTAATTAGTGTATTAGGTTGGCTTGGTTGGATTTTTATAAGAAAATGGGTAAAGCAAAATCACAAGGAGAAATAGAGAAAACAGAATAAAGATGTGATTTTCTGTTACTGCAGTTTAAAGATAAACTGCAGTTTTTTTATTGTAAATGAGGTGTTAGTGGATAACGAAATAAGCGTATTTTATAGAGACATAACGCCTTTATGAGAGAGAATAATCCTCTTTATCCAGAATTATTCAGATATAACTAGAACATTACTAAAAGCTTATGTACGAAGGAGGAAACCAATTTGCTCCTTGCACGAAACAAATGATAAAAGAAGCCATTTCTGCTACAGTTAAATCATATCAAATTAACCAATAGAAAGGGTTAGTATAATAGCTACTTTATTAAACACTTTAGGTTGCATTAAAATGTAATAATATTCTTCCATCATTATCATTTTAAAAAAGAAGAAAAATAAGGAATTCGTATTAAATGATGAAGGCATCTATCGTGAAAAATATCCAATAGATTTATTTCATTTTATTTGACTTGTTTTTTTGAATATCAGTACTTATTTTAAAGGTTTTGGTTCGTAAAAGCGATATGCTTTAAAAATAAACCAATTATAAAGTTTCGATCATTTCGATTTTTTTATGCTACATTAGCTTTAGTAGGAGGAAAGACCGATGGAAGAAAATATTTTACTTGTGGAAGACGATATGGAAATTGCACGTATCATTCGAGATATGCTCATGCGTAACCATTATCAGGTAGCATGGGCTACAACAGGGTTAGAAGGATGGGAAGATTTTGAAATTTCTAATTATGACCTTGTAATTGTAGATGTCATGCTTCCTGAAATGGATGGGTTTTCTTTATGTAAAAATATCCGCTTAAAAAGTGACGTACCAATGATTATCATAAGCGCTCGAAAAGCAGATGGGGATAAAGTAAAAGGTTTAGGGTTAGGGGCAGATGATTATATAGCAAAACCATTTAGTATGCTGGAATTAAAAGCCCGAGTAGAATCGCATTTACGTCGTTGGCGTAGGTTCCAAGGAGTTCCTAAACAGACAAAGCACACCTCTTATGTACATGGGCTAATGGTAGATTGGAAAGAGCGCCACGTTTCTCTTCAAGGCAAAAGAATTACGCTAACCGATAAAGAATGGGAGTTACTTACTGTTTTGGCTAAACATCCTGAGCAAACGTTCTCCAAGAAAGAGCTATATCAGCATATTTGGCAGCAAGTTGAATTAGATGGCATACATACGGTAACGGTTCATATTAAATCATTAAGAGAAAAGTTGCAAGACTCTGTGAAGACACCTCGATACATACAAACGGTATGGGGAAAAGGCTATCGCTTTATTGGTGACATGCAATGAAAATAAAAACATGGCTTCTGGTATCTTATTTTGTTGTTATGGTTCTTCCTGTAATGGCAGGTTATTTATTATTTTTATTCATACAAGGGTACCATGATGAACTGAAAATACAAGAACATATTGAAACGGTAAAGGAAATAACAACATTAAAGGCATTACTTGCTGACCCAGAATTATACGAGTTTAATAGCGATTGGGGCAAAATCAAGCATAATATAGATGAGAATCAAGCTGTTACTTTACTAAATAAAGATGGCATGGTTATGTATGCATCTCATTCATCTGTTACTTCTGCTTTTCGAAAATATGGAAAAGAGCAGCTATATGAAGGTCTATATGATTTAGAACAAGGCTATCGCTCTTATACATATCGTCAACCTGTATTTCTGAAAGATGAACTAATTGGATTTTTTGAAATACAAATCCCTAGAGAACAATGGGTGGAGGGAGTTACGAATCGAGCTCTTTTAGTAGGTGTGGGCTTATTTATTGTTTTTATTGTTATTTATACGTTAGTTGTCCTGTTTGTGAATAAAAAAATAGTACGTCCATTGCAGATGCTTATTAATGATATGAAACGATTTGCTGATGGGGAATTAATACATGAAAGAAAGACGAAAAAAGATGAAGTGGGGGAATTAACAGCACATTTTTATGTTATGAGTAGACAAATAAATAAGGCGAGAAAAATAGCTAAGCAAGAACAGCAAGCAAAGGAATACTTAGTTGCTAGCGTATCTCATGACTTAAAAACACCGTTGACTTCCATCAAAGCATACGCAGAGTCATTAGTATTTGAAAAAAATATCCATGTAAAGGAACAGAAGGAATATTTGCGTATCATTATGGAAAAAACAGATTTTCTAAAAGCAATGCTTGATGATTTATTAACCTACACGATGTTACGCTCATCAGAAAAGCAGCTGGAATTGGCTTTAGTAGATGGGGAAGAATTTTTTGACATGTTAACCTCAGACTTTGAAACGCTTTGTAAACAAAAAGGGGTTGACTTGCATGTTTCTTTGCAAGTCAAAGGGAAATACGAGGTAGACCCAAACCAAATGATACGTGTGATGGATAATCTTGTGAGCAATGCAATTTCCCATACGCCTACTAATGGGAATATTTGGTTAGGCGTTGTATCAGGAGACTTGCCAGATTGGACTTATTCCTTTGTGCGGCAAAACGTAGATTGGAAGGGGCAAGAGGAGAAAGCAGCTTTCATTTTCATACAAAATGAAGGGAAAGGGATTGATGAAGCGGTTTTGCCGTATGTGTTTGAACCATTTTACCAACATAATCCAGCGAGGAGTAAGCAAGAATTTCAAAGAAATGGTTTAGGGTTAAGTATTGCAAAACAAGTAATTGAAGAGCATGGAGGGTGGATACATATCTTCTCCCAAAAAAACGTAGGTACATGTGTTGTTTGTATGTTGCCTCAAACTTTGGAAAGGTGATCGTATGGAAAAATATAAGATAAGTATTTTAATCTGCCTCATGGGAGGAATCATATTATCAGCGTGTACACCAGGTTCAAATCAATTTACCCCAAAGGAAATGGTTCATAAAGTATTAGCCGCTGAAGAAGAAACAAATGTAGCTTATTATGGAGAGTCGACAACGGTAACGAAAGAAAATGAAACAGAAGTAGAACGGTTTGTAATGAAAGAATGGCGTGATGGTACAGGTAAAATTCGTGTGGAAATAGAAGGAAATAAAGAAGAACCTATATCTATTTCCGTTAATGATGGCTCATCTTTAATTAGTTACGAACCAAAGCAAAAACAAGCGCTCATCATGGATGACCGAGAAATGCTTGCATTAAATCAACCATCTCCTATGGATCAAGTGAATTTTATTTTAGAACAAATTTCAAAAACACATGAAATAAGCATGGGAAAAGAACAGAAGGTAGCTGGTCGTCAAACGCAACACGTCATCGCTAAGCCTAAAGCGAAAGATCAATTATATGGTCGACAAGAGTTATGGATAGATAAGGAAAACTGGATTGTTTTAAAAATGAAGGCAACGATAGGAAACCAAACAGTAGAAACAGAATATAACCAAATTAACTTTGAAGCAGATATAGCTGATGAAAAATACTCCTTGAAATTACCAAAAGATGTAGAAGTTAAAAATATGAATGAGTTAAATCCAAATCGCAAAGTTACTTTAGAAGAAGCGCGCTAACAGATGGGAAGTACATTCTTATATGTGCCTGAAGCAGAAAACATCGTGTTAAATAATGTTGAACTCATTGAACTGAAAGGTGAATTTTCGCGTACGGAAGTAAGCATGGATTATACAAATAACAACATACCGATATTTAACTTGTCTGTTTTTCCAACACCAAATGAAGATGATAATGGCATTGAATCGTTTACAGCGTCAAATGAAAAGCGGATCAGATTTCGAGGCGTGGAGGGGGTGTATACGGAGGATGATACGTATCAAATGTTGTTATGGGACGAACAAGGTCTGCGCTATTCTCTCATGATAATGGATGCAGATTTAAGTGTGAACCAAGTCAAACAATTCGTAAATAAAATGAAATATGTCCCGTAATTGGAGGAAAAGAATATGCAACTCGTTATCATAAGTGTTATTACAATTTTCTTTACCTTTATTTCTTTCATTCTTCCAAAGAAAATAAGTGTATGGTTACTTTTTATCAGTAGTTGTAGTATGATCGTATATTTATTCATGACGAATGAATTTTTCGATACAGCTTTGTCACTTAGTGTGATGTTCGTCACCTATTTCAGTTTTACTGTTGTTTTTGATCATGACAAAAAGGTAAAAAAACAGCAATTACAACAAAAGCTTTCGGTTACAAACTTTCAGATCGTTGAACTGAAAAGAGATGTTAGGCGAATTTTGATGGATATTTGGTTAGCTGGTGGAATAGCAGGAGTTTCTGTTATTTGCCTTCTTTTTCTTCCAGAAATGATTATTACGCTTAAGTATGTACTTGGCTACTATTTAATTTTGATGCTTCCACCATTTTTGAACCGCCTGTTAGATTATCTCTTTGCCAAAGTGTATATGCTGCCTGAGGAACAAGTACTGGTCATTATTTCCTTACTGGAAGCAAGAGAATTGCCAATGGAACATCTAGAAAGTATTCAAAAACAATCTAATCCAGATATGTTACGTCTTCATCCTAGTTTTGCCTTTTTATCTGAACGTAAAGATTATACAACTTCATTTGCAACCGTATTGCGTCTAACTTTTTCTGGAGAAACAATGTATTTAACACCTGTAAATGTAGAGGCGTGGTCCATGTACTGGGATCGTTTTATCCAAGTAGCGCAAGTAGAAACGGAAAAAAATATTCTTCCGATCTGGCATAGGAGCAATATAAAGCGCTTGTTATGGAAAGGCTATTTTGCAATTAGCGTTAAAGGTGTTGCTGCATATACAGCGTTACTAAGTATTTTGATTTTTCTTCATTGCCCGTGGTATGTGATTACTGTTTTTGTATTTTTATGGTGGCTGTTTAATATGTATATTGCAGACCGACTGCTTATTCATGCTTCAGACGCAGAAGAAGTTACAGCGGGAGAGTTATATCATATTTCCCAGGAAATTTTTTCGCAAGCTGGAATAACAGGCACTAGATTATATATGATTGATTCTGATGTATACAACGGTTTTGCAACGGGTATGCACATTGGAAAAGGTACGATAATGTTGACTAGCGCAACAACGAAATTATCTTCGTCTGCAGTGAAGGCTATTTTAGCACATGAGGCAATACACATAAAAAAACGAGATGTTATGGTGAATCAAATTGGGCGGATGGTGTTAATGATTGTTCTTGGATTTAGCATCTTTGTATCTTTTGATTTACTAAAACAGTTAATAGAACAGCCATTACTATTTATTATATTAATAAATTTATTTTCGGCTATTTTTTTATCTGTTTATCAGGGATTTCTCAATGGACAGAAATAAGGGCTGATTATTTGGGAGCTAAACTATTAGAGGCGGGAAATAGACATATGGCTGATGGATTGAAAGAATTAGCTGTTGCCCAAGATCAAGCAACAAACAAGGCATTACAATATAGCACTCTTGAAGAGAATAACCATAACAGCATAGAAAGAGGTAGCTGGTTGTTACGCTTCATGGAGTTTCAGTTTATGCCGCATCCGCCGTTATATTGGCGTATTCAACAACTATGTAAAGAAGAAAATTGGAAGAGTACGAGAAAAGCGTGGCTAATTGCACGGATAAAAGAATCGTTGCCAGATTTCTTCCAGCATAAAAGAGTTAACTTATAAGTTGTAGCACTCACTATCAAGACTTGTTCAACAAATCTTGATAGTGAGAAAAAAGAAACCATTTCATATATAGGAAGCGTGAGATAATGGTCCCAAATGCCCCTAAGGCCATTATCTAGAGAGCATTTCAGTACCCTGAAAATTGACATATCCAGTAATAGTAGGAGAAGGTAATCAGTTATTTGGCACTTAATGTGGTGGCTCATGCAGGAAAAGCATGAGTATAGCTTTTTTTGCGAGTGAGGAGGCTCAAGGTGCCCTGAGGAAAGCGTCCACCTGCAGTGGAAAGTAACGGGGGCACTGGCAGATACAATCTTATAAAATTAGTTAGAATAAAATAGGCGGAAAAAATAACGCCTAAACATAATATACGAGGAGTGATTACTTGGAAAAACAACTTTTCACTATTCATATTTTGCATCTCATTTTAATCTTATTACTACTGTTATATGGGCTTTTACATGGTTTGAACTTCGATTTCTTATTCTTTTTTGGAATAGTAATACTCATCTATTCCATGAGCATGGCCCGTTTAATCAACAAACAATCCAATGAAGCATTAGGAAAGTGATAGGGGGATTTCTAGAAGTTTTTCTAACAATGGTATAAGTTGGATAAAAAAAACATAAACGGACAGAAATAAGATAGACAGACGATGGAAGGGGACTTATGATGTCTATCTTACTATTTTTTTACGAACTAGGGAGAAAATTTTTTATATATAAAGTGTACGATCTTTCTGCACAAATGGCTTATTATTTCCTGCTATCTGTTTTTCCGTTTCTGTTCGTCATTTATTCGTTAATTCCTTATTTGCCCTTTAATGAAGATTATATTTTAACGCTAATTGAACCGTATGCACCGGATACAACGTATCGTCTCATTAGAAATACGTTAACTGCTGTGCTTGCAAATCAAAATCAACCCTTGCTTTCTTTAAGCTTGGTTATTTCTGTATGGCTTGCTTCAATGGGATTTCAATCCATGAAACGTATACTTAACACGGCTTATAACGTGCATGCGAAGGAAAGTATCGTAAGGCAAGTAATTGAAGGGCTAATGTTAACGATAGGATTTATGATTGTTTTCTTGTTTTCTGTTGTTGTTCCTGTTTTGGAAAGAACACTGAGGGCATATTTGGTCGATATATTTACCAATGATAGTTTTCATCGTTTGTGGGATTTTATCCAATGGGGAGTTGGTAGTTTTTTAATCATGACTTTTTTTCTTCTACTTTATTATTTCACTCCAAATCTACGTGTCAAAGTAAAGCAAGTTCTTCCAGGTGCGCTTGTCGCTACAATTGGTTGGCAAATTATCTCCCTTCAATTTGCTACTTTTGTTAGTCGTAACGATTATACCGCTTTTTATGGACAATTAGGCGGTATTGTTGTATTAATGATTTGGTTTTATATGTCTGCTATGATCATTATTATTGGGGGACTAGTTAATGCTATGGTTTATCCGATTCAACGTAGCGAAAGGCGTTCTTTTTAGCCTTGAAAATCATGACATACGATATCGTTTGTATGAGCTGAGCGGATACTGTTTCCCCTGTTTTTTCTCCGACAAAAGTTTGAAACACTCGTAAATACAGGATCTTCGCTACCTTAACTACTATTTCGCAAACCTATTCATTTTTTAATCAGACAATAAATAACGGATTCTCTCCTATCTATATTCATGATTGGAACATGCCTTGAATATCTATATAGTAATACATTTGGGACGTAGTAGGAGGGGAATCCATGGTTGAATTTATGCTTAAATTATTTACATCAGAACAAAGAGTGGAAGCTATTTTAAGCAGCTCCATTATTGAGTTTATTTTTGTTGTCCTGTTTGTCATGTTTCTGTTGGCTTTGCTGATTCATTTTACCATTTACAATAAATTAAAAATGATTCGAAATCATCTTAAAACGACGGGGAATTTGAATGTATATCCGTTAAAAACATTGAAAGAACAATATGAACAAAAGCAAAAACGAGAAATGGTTAAAGTGGAGACATTTGTTCAAGAGCAATTTTCGAACTGGCGTATATGGCAGGTGTCTGTCGTTAGTCTCATTAAAATGGTCCAAATGACCGTGTCAGTGTTTATATTATTAGGAGTACTTGGCACATTTATTGGCTTAACCTCTTCTTTAGGTAGTATTGATTTACAAGGAAATGATGTGGTTACAGGGGTAGCAAGTGTATTAGCTGGTATTGATGTTGCTTTTTATACAAGTATTGTTGGGATGGGATTTTCATTAGTGATGACGGTATTAATAAAGGTATTCAATACAGAATTTATGTTAACAGATATTATGCTGATGACGGAGACAAGATTAGAAGGCACAGAGGAAAAAGGACTGCAACGATTAGTAAGCATTTCAGAGGCGATTCATACCTCTATACAGCATTTACAAAAATCGAATCAACAGTCCTTTAAAACAATAGAAGCCGCCTTCGCTGGATTTCAAAATTACACCTCAAGTTTGGAACAATCCGCTAAAGACTTAGCTGCATTTAATCATGGGCTTTCAGATAATCTCGAATCATTTCAGCAATTATTTACACATATGCAAAAAGTAACCGATCGTTTTGCTACGGGAACGGACAATCTAAACGAAAATTTTGCTACATTATTTACGTATTTTAAACGTATGGATAGTCATAACGAACGACAGGAGAAAGCGTTCGAACAAACATATGAGAAGATAAAAGAAGCAACGATTTCGCAAATGGGCATGTTGCAAAATTTTTTAGATTCCACAGAGG
>NODE_11_length_9921_cov_303.522827
AGCAATGGAGTGAAGTCGCCTAGTTGCTGAGCGCTAGATCCGGACGGAGCCCATCGGTTATTTGGTTATGCCATAGTATCAAATTTTATACTTTCTTGTCTTTTAAAAAACTTATTATTCTACAAAATATTTCCCGGGAAATACGACATTATTTTTTAGAACAACGAAGAATTTTTGCCTTTTTTATGGAAAAAGCCTTCGTTGTTCATCTACTATAAAACCTAGTGTGAAAAATGAATTTACCCTCTACTCTCCTACTATAGCTTCATTGGTAAAACTTTCATTTTGCTTCGTATAGGTTAATGTCCAACCGGTAAATCCATATAAAATCGTTAATAGTGGAGAAAGTAAACAGAAAAATGCAAATGGTAAGTAAGTCAAAGTAGATACGCCCAACACGGACGTAATAAAAACGCCACACACGCTCCATGGCACGAGAGGGTTAATCACTGTTCCAGCATCTTCAGAAACTCTAGATAAATTTTTGTTTTCCAAGCCTACCTTAGCATAGCGAGGTTGGTATGTCTCACCCGTTAACAAAATAGATAAATACTGTTCACCAACTAAAACATTAATTCCAATTGCCGTAGTAGCAGAAGCCAAGACAACGGAAAACACTCTATTTAAAAGATGATCAATGGATACAAGTAAGCGAGGAATTATTCCGAGTGTAAACAGTAACCCACCCATACTTAGGGCAAGTAACACAAGACTAATAGTAAATAACATGCCATTAATTCCACCGCGCGTTAACAAAGCATCAATAGCATCACTCCCTGTATTGGAATGAAATCCATCCATAAGTGTACCAAAAAGAGCAGCTATAGATAGAGATTGATGAAGATACATAATGCCTATAGCGGTTATGGACCCAGCTGCCAACGTTAAAATAGCTGGCACCTTTTTAATTGAAAAAATAAGTAACACGAGAAGAGGAATAACAGCGTTTTCCCAATGAATTAAACCAGTCTTTAATAACCCTGTTTGGAATGCAGCCATTTTATCGAAGTTGGCATCTGTTAGTTTAGGCGAGATAAAGAAAAAAATAAGTAACGTAATGATAAATGCGGGAATCGTTGTTCCCATCATATTCTTTATATGTTCAAATAAGTCTACCTGCAATGTGGATGATGCCATATTCGTTGTATCTGATAATGGCGACATTTTATCTCCAAAAAATGCCCCAGAAACAATGGCGCCCGCAGTAATAGCTAAAGAAGCATCAACTGCTCCGGAAATACCAATAAAGGCAACACCTACTGTAGCAATCGTTGTTAAAGAGCTACCGACGACAAGCCCAATAAGAGCAGTGACAATAAAGACAATGACAAAGTAAAAATTTGGTGTCACCAACTGGAATCCTGCGTACATCATAGTCGGAATCGTCCCACCTGCCATCCAGACAGCAATTAATATCCCGATAAAGAAAAAAATAAAAACTGCTCCCATTCCAGATTTGGCTCCTTCAGCAATCCCTCGCTCCAAAAGCCTGTATGGAATCCGCTTGAATATCCCATAAACGCAAAGAACTAGTAAAGAAATAATTAGCGGAACATGTGGTGCTGCTTCTACAAAAATGATACTCAAACTAATGATACATATAATAAGCACTGTTACAAATAGAGATTCTTGAAGCGAAGGCGATTGGACAGCTTTTATACGGTACATATCTTTGCCCCCTTCCCTTATAATATTTTAATGAAAGTAAAAATAAGAAGTAACGTATCCAATGTTCCATCAGCGTTTTACCTCGTTAACTTACTCCATGCTTTATGAAATAAATAAAGTAAATCTCAATCAGTGAAGAATTTTGTTGATTTTTAGTAGCCCAAGAGTATGACCTAAAGGCCTTTGAACAAATTGGGATTTAGGTGTTATTTTTACTCCCATTGCTTTTTACATATAAGCTTGTGCGTAACTCCCTTTAAAGTTTGGAGATGTGCGCTAAACAAATTTAGGTGGGAACAACTGCGACTAAGTTAACTTTCCTGTGAAAAATGTAAGTTATTTCCATATAGTATGAAGAGATAAGTGACAACTATCCACGAATTGAAATGTTACTTTATATCCCATTTGGGTCTTCGGCTACGACTATAAAAATTATTTCGGTGCTGCTGCTCATCTAACATTCTCTCGCATTCTCTACGTGCCGCTTCTACCGTGGTAATATTAGCATCTTGGGCATCCTTAAATAATTGAAGTATTGTATCATATATAGAAGCTACCTTTTCTAGTACACGTTCTCTATTCACTCCATACAGCTCATCAGCAATTTGAATAAGACCCCCTGCATTAACAATATAATCTGGCGCATAAAGAATCTCTTTTTCAGTCAAAGACCCTGCATATTTATCACATGCTAACTGATTGTTAGCTGACCCAACCACAGCCTTTACGTTGAGCAATGGAATTGTTTTTTCATTAATAATTCCCCCTATTGCACACGGCATAAAAATATCAGCATGTACTCGATAAATTTCTTCTCCACTAACAACTTGAATACATTGTTGCTTATCTCTCACTTCATTTAAAAAACTTTTGATAACGCTTTCATTCGTATCCGTAACATAGACAAATGCACCCGCTTCTAACAAATGTACAGCAATTTTTCTTCCAACCTTTCCCAAACCTTGTATGGCATACACCCTACCATGAAGAGAATTGTTGTGAAACAAAAACTGGTTCGTCGCTTTTAAAGCATATAGGATGCCTTTGGCAGTTGGTATAGATGAATCACCACTTCCTCCAAATGATTCTGGAATGCCATTAATAAATTTCGTCTCCTTGGCTGCATGAATAAAATCGTTCATCGTTGTTCCCATATCCGTTCCGGTGATAAATCTGCCATTTAATGAATCTACAAACTGACCGAGCGCTCGAAACATAGCAGGGGATTTATCTTTATTCGGATCACCAATGATGACCGCCTTACCTCCTCCGAAATCTACGTCACTTATTGCACATTTCGCTGTCATCCCTTCCGATAAACGAAGGGCATCTTCCAAAGCTTCTTGAACACTTGAATAAGGATACATACGTGTGCCGCCTAGAGCAGGTCCTAGCGTCGTATTATGTATAGCTATAATTGCTTTCAACCCAGACTGACGATCATTACAAAAAACAACTTGCTCGTGATTCGCTATCTTTTGAAACAGGTCTACCTCTTGCAATTGTTCTACTTGCTTCAATTCTAAATCCTCCTCTCACTTCGTTGCGATACGCACTTTTTCTTGAATAACTTCTTTCGGTAAGACTACTTGTTTTACCTTTCCTTTGCCAATCCTTCCATGCTCATTTGTTACGTAAACCTTTGTCAGTAGCTCTCTTTTACTCACCTCTATAACAGTAGCCTCTAAATGAATAGTAGTACCTACACCCGAAGGAGCAATATGCTCAACGCTTACTGCAGCGCCCATTCCTTCTTCATCCTGTTCTAAATAAGGAATGAGTAATTGCCTTGACACCCATTCCATGTGATAAACCATAGAGGCTGTTGAATACACAGGATGAATTACTTCTCCATTAAATTGGGCTACCATTTCCTCTGTTACTTCTACCGTCATCTGCTTCGATTGGCCAACATATAAACCTTCTTTCACTTCACTACACCTCACTTTTCCCAGATATAAAATACTGTTAGACTCCCATTGCAAGATTTGGAAAAAAGAGAGCTGGATAAATCTAAGGCAACAGCATTTTATTTCCAAATCTTTTACAGTCTTTAGGCCTTCTCCTGAGGTACAAACAATTATTAAGGGGAAGAAAGGTACCCCCTACGGATGGCAGAATCACTTTATATACCTCAATCGTAAGCGATAATGTTTCGTTTCCAAATTTTTCAGCATATTGTGTATTTTGATATATTTTAATATAATATAGTATCTTAGTCAACAGAGGACTGTAAACGATAGGTACCTCCACTATATTTTAATGATTCGTAAAGTCATCTAGTTGTTAGGCGCTGGAGCCAAATGCGACTATTTATTTCGCTGTCCATTAGCACCTCATTTTATGATTTCTTATGCTTTGAAGAACAAAGGTGCAAGCGTCCCGTTAGCAACGTAGCGAGTGGAACGAATTAACGAAAGTTTTAGGAATTCTGCTCCTGCAACAGGAGTATGCCGGCGCCCTCTGCCGGCGCCCTTCGACAAGCCCGTCTTTCGTCGGCCTTCCTATTTACTACAAATTGATGATGACTTAGCGTAGGGCTTCCACAACACGCTCTTCTTGTCGATACGCTCCTTCTAATATTTCTATTTTCAAAATAGCATACGTTTGTAGATGAATTGATTCTTGTTTGACAATACGCATGTAAGTTCCCCCTTGTTCGTTTATCTAGTTTGTTTTTTCAATAATTTCTGAATATAACTATTGTACTAAAACTACACTATTTTGTTACCTCCATTTTTCTACAAAATGAACAATATGGGCAAAACGAAGGCTTTCACCATAGAGGCTTAGAGACAGACTTCGTTTTCAGCTAAAGCCTATGCTTTTCTATAATATACAAAATCACTTATCTACGAAATTCTCGTAGGTTGTTCATTATTCATGTTAGCTCGTTCCAAACGAGCTATAAGGTTTCTTACTCATGTAATAAACTAAGCTATCCGATCTAACTCTTTCTTCATATATTCGTTAGCATATGATTTCCCATACTTCTTTATTGAATAAGTATACAAAATACATCCTAAAATGGTCCATGCCCCGATAATAAACCACTCATACGGCCATGCTAAAGAAGATGGCATGCCAGGCATATAAAGTATAATCACTCCAATAGACATAAGTACAGCAATCCAGCCAATGAAAGTTCCACCAGGTAGTTTAAAAGGCCGATTCATATGTGGCTCCCTTTTTCTTAGCAAAATAAATGAAATGGACACCATTAGCCATGCAACCACAAGCCCTAACCCACCTGAGTTAACTAACCAGACAAGGGAGGGTCTGCCAAGTAATGGTGCTGCTGTTGAAAGTAGTGCAATTAATATAATGGCTCGATAAGGTGTTTTGTATTTCGGGTGTAATTTCCCCAAAGCCTTTGGTAGCATTCCAGCATTTGCTAACGCATAAATGGCTCGACTCCCGCCAACATAAAAGCCAAGCCAGCTTGTCATAATACCTCCAATGCCACCGAGTACGAGAACATTGCCCATTAAATTACTATCTCCAAACGCTTTTGCCATAGCGTCAGCTGTTACTAAATTTGACGCAGCAAGTTCTGCTGGATTTAAAATACGTGATACTCCAAAAATAATGGCAATATACCAGATAACTGCTAAAATAACCGATACAATGAGAAGTTGACCAATTTTCCGCTGTGGCAAATTAATCTCTTCCGCTGCTTGAGGTATTACATCGAAGCCTACAAACATAAAAGGCGTCATAATAATTACAGTAAATATACCCGTTGTACCTGCTTTAATGAGTGGTTGCATATTGTCCATATTTCCACCAAATGTACTTCCGGTAATTAACATGATTCCTGCCGCAAGAATGAAAGCGGTTAAAATTACAGAAATAACAGTTGTTAACTTAATACCACGATAGTTAATCCAAGCTATTGTTAGAGAACCAATCATGCCGACCCCCGCCCAGGTTACTGTAACATCCCATCCTGCTATGGTATATAAATATCCTTGACTATAATTAGGCACCATGTATTCAAATACAGTTGGCAACGCAACAGCTTCAAAAGCTACCACAGATACATAGCCAAGAATAATTGACCATGTCGCTACAAAGGAAGCCCCTCTCCCCATTGCTTTAAATGTGTATACATGCTCCCCACCAACAAGTGGAAGAGCGGAAGCTAATTCAGCGTATGTTAAACCTACAAACACTACAAGTAAACCACCAATTGCAAATGCCAGAATAGCCCCTAAAGAGCCCGCTTCTGTAATCCATAGTCCCGAGGTAACAACCCATCCCCAGCCAATCATTGCTCCAAAAGCAAGTGCCAGCACATCTTTATTACTAAGTATCTTTAAAAGCTTATCCGAATCATTCAATACACTTCCTCCTTTTTCATTCAAGGTCTATAGCATTAGAAAAAGCTGACTTATCGCATTGAATCTTTTATAACGTAAGCCACCATTTTACTTCTACATACGCTTTAACCTATCGGATTCGAAAAATTACATATGGTTTTTGTACATCGGGATATTTCCGAATATTATCTACGGATTTATGAATACTCTAAAAATTGTCACAAGAAGTTATTTATTGTATGAAACAGATGAACGACATAGAATGACAATAATAAAGGCAAAAAAGGGAATCTCCAATGAAAGGAATCTTTCTTTTATCCCATCTCTGATTGTTTCGTACCCCAAAGGGATGGACTGAAGCTCTCTTATGAAGAAAGGGATTTTTAAGGTGCTGTTATCTCCCATGGTTCAACTCACCTCTTCCACACTTGAAGCAGGAGTCTCACAGCACCTAGGAGGGAGGAACGCATTCCATCCTTGTCTTTAAAAATTTAAAGGAATTTTACTCCGCTTTTATTCCAAGCTGTTGCTGTACTTGCAAAATGGCTTCATAGATAGCTTCCACTAAAGTATCCACCTGCATCTGATTAATAATTAACGGAGGGGCAAAGCAAATAATATTCGTATGATCGTACGTAACACTGCGACAAACAACCCCAAGTTCATGTAGCACTTCTATTACTTTAGGAGCTACCTGTAAATTGGAGGAAAAGGGTTTATTCGTAGCCGGATTTTGCATCAGCTCGACTGCACCTAGCAATCCAACAAATCGGATATCCCCTACAATTTCCAGACGTTTTTTTACCTTTTTTAATCCATGTAAAAGCGCGTCTCCCATCTGTTTTGAATTCTCTACCAAACGTTCTTCTTCTATTATTGCTATATTTTTTAATGCGACCGCGGCAGCAGTTGGGTGTCCACTATAAGTAAAACCATGAAATAGCGTACCGACAGATTTTTTCTTTAACACTTCATGTATGGGATCAGAGACAACAACCCCTCCAAGAGGAAAATAACCACTTGTCACTCCTTTAGCAAAAGTCATGACATCCGGAATAACATCCCAATTCTCGATTCCAAACATCTTCCCTGTTCTTCCAAAACCCGTAATCACTTCATCTGCCACAAATAGAATGCCATAAGCATCACAAACTTCTCTTATTCTAGTGAAGTAGTCCTCAGGCGGTATAATAACTCCTCCTGCTCCTTGAACAGGTTCCGCAAAAAAAGCTGCAATTGTTTCTGGACCTGCTTCCTCAATCGCTTGACAAAGTGACTGAACGGCTTGCTCTGTCGTATTATTATAATGGGTGTCGACATGAAGAAAGTCTGTCATCATATGACCAGCCATTCCCCAAAATTCTGGAATTCCCGTTACGCTTGTAGAAGCAGCAGCCACACCATGATAACTGCGTTTCAGAGAAATAATTTTTCGCTTGTTTGGTTTTCCTTGTATTTTCCAATAATGACGCACAAGCTTCACCGCTGAGTCATTTGATTCAGAGCCTCCTGATGTGAAAAACACCGCATTCAATCCTTCTGGAGTTATAGAAGCAATTTTCTCAGCGAGCCTGATTGCTGGCTCATGACTAAACGTGGAGAAAGCAGAACTAAATGCCATTTTTTTCATTTGTTGAGCAGCAGCTTCTGCCAATTCTACTCTTCCATGTCCGATATTTACATTCCATAGAGAAGAAACAGCATCGATATATGTTTTACCAGTAATATCTGTTAAATAAATACCGTCCCCCTCTTCCATGATTACCTTCGCACCCTTCTGTTGTTGCTCTTGTATCGATGATGTTGGATGGATAAAATGCTTCTTATCCAACTCGGTCAAACTATTCATTGTTCATTCCCCCTCTAAAATATTTTAGTATATTCCATTTATATGGAATGCCCTATTTCTCCATACCTTTTCTAACTAATGCACAGAGAATAAAAATTAGAAAAACTCGGCTATTGCCAAGTCTGTATGGCAGTGGCCGTCGTTTTACTTATCATTTTCACTTCCCTATCGTGCAAAAAAACCAGCCATAAAGACAAATGGTACGAAATTGTACTTTGTCCCTATAACTGGTTTTTACCTAATGATCCGCTTTACTTCAACAGTAAAGTCGATTAGATTTAGCAGCTTATCCCTGTCAAAAGGTCTAGAGTCTTACTTTGCTTCGTCAACTTTTTTGACGTTCATTTTCATCTAGCCTTCTATATAGTATTCAATTTTAATAATTTAATTTTACCGAAAATTCAATCAAGATGCAATGATAATTTTTTATTTCTCGTAAGTCACTTAGCAATTTGTTGATATTTTATAAGCGCGCAAACTAGTAAGCGTGGTCAGTAACTGACCACGCCGCTCACAGAAATCAAACGTATACGTCGCATGTGTACAACCCAAGTGCTGTCAAAAGTTTATGACGTTTAAAACAAACGTTTATATAACACTATAGGCTATTTTGTTAAATAGCTTTCTATACCAATGGCTTCAATTCTCTTCTCGTCCATAACTTTTTTCTTCTTGAAGATTACTGACCTGAAAGCCTACGAAACTTGAAGATCCAACCCCCAATAGGTGGTTTAAAAATTCCATTGTTTCAGAAGCGTTGCTTTCCTTTTGCTCTTGCGAACTAACATTTTGTTGCAATTGATCTTTACTTACTTCATCTGCAATTAAAATCCTCTTACCGTCAGCTAACACCAAATACGTTTTTGTGCGTCCGTTAACTGTTACAACTTCTACCTTTCCATCCCTTTTGTCTTTTTCGTTATTTCCATCTTTTGAATACAATGTCGCTTCTTTATTTTTTATTCCATTATCCCAAAGCATTAATGACCTATTTACAGTATTTATGTTCATGTTACACCTCCATGTTTTTGTAGAATTTGGCACAACTCTACCTATTATACAGTTAATAGAATAAGTAAAAATTAAACACCTATATTATATCCATTTTTCATATAAAGAGAACTCTTTTTCCCCTTCTTTTTCTTTTCCCACAAAGTTGAACCCGTATTGTTGATAGAACGAATTTAACCCCGGATTCTCAGCAACGCAATCCAATCTAAGCACAGTCTCTTTATCTAAATGGGACACTATCCAATCTATAACTTGTTTTCCGATCTGTTTTCCGCGATAATCTTGATGAACAGCCAACCGATGTAAATAACAGGCGGTATCCTTTCTTTCCCCCCATATCTTTATATCAAATTCGGTTTGAGTAGAACCAAGGTAAAATGTAGCAACAATTCTATGATTCATTTCAGCTACATACATTGTCCCTTCCTCTATATTTGTTTTTATTTCTTCATCTTGATTGTCTGTTAACAGGAATTCCCACTGATTAATTCCTTGTCTTTTAATCCAACGTGCAGCTTCCATTAAGATTTGTTTTATATCGTCTATATCTGTTGTATTCGCCTTTCTTACTGATAATCCCAATAGACGTGCTCCTTCCTCAATAAAAAATATTTTTCATAATAATAGCATACATTTAATTTATTGAAAATCTATATAAGTTTCATACGAAATACAATGTAGGCTTCTTAACCAATAGAGCGATATAAGAAATTGATAGGCCCAACTGAAACGTTATTCCAAAAGTGCACCATCATTTTTAAAAATTGTCTAATCCTACTCGTTACTCTTAGAGAAAATGTTTTGCAAATAAAAAATACTAGTTCGGGTTCGAGCGTAATGATGTTTATAAGCTCAGTGAATTCGGCAGGTAGCAACGTACATCATTGTGAACTTCAGCGACTTCATTGTGAACTTCGAGTAACTATCTTGTGAACTTCAACGACTTTTCATGAAACTCAAGCGAAAGAATGCTGAACTTAAGTAACTTTACATTTATTGGCATTTTAAAAGACCAAATCAAGAAGCGATTTGGTCTTTTAAAATGGTCTAGCAAATTATAAAATTTAGCAACTGTGGATAAACTTACTAAGTTATTTAGCC
>NODE_12_length_18456_cov_333.033752
TGATTCGCTCCACTCGCTACGTTGCTAACCCGGGCGCCCCGAGCCTTTGTTCTTTACACGTACCCAATGCTTGTCAAGATTGTGAAAAAAAGAAAGTTGAGTTTTAATTAGATATCCACATGTGGATAATCTTATGGGAAAAAGAAACGAAAAAAGGTTGTGGATAACTGTGTTTTGTGCTATTCTGTTAAGTTAGTGACGATAAAAAAATGCACTTCATATAGATATTCCATGTATAGGTTGGAGGTGATTAGCAATGGAAACAGATACAATTACGGCTATTTCAACACCAATTGGTGAAGGAGCAATTGCAATTGTTCGTTTAAGCGGTCCTAAGGCTATTTCCATCACAGCTAATGTTTTTAAAGGAAAAAATTTAGGTGATGTGGCTTCACATACAATACATTACGGGAAAATAATCGATCCTGAGACAAAAGAGGTTGCTGAGGAAGTTATGGTTTCCGTTATGCGAGCACCAAAAACGTTTACCCGCGAAGATGTTGTAGAAATTAATTGTCACGGGGGTATGGTTGCGGTTAACCGTGTTTTGGAAATTATTTTAAGCCAAGGAGCTAGACTAGCTGAGCCTGGTGAATTTACGAAACGTGCTTTTTTACATGGGAGAATTGATTTATCGCAAGCAGAAGCAGTGATGGATCTTATCCGAGCGAAAACAGACAAAGCCATGTCCGTTGCATTAAAGCAGATGGACGGTCGCTTATCTGCGCTTATTCGTCGTTTACGTCAAGATTTGTTGGAAACAGTGGCACATGTAGAGGTTAACATTGATTATCCAGAATACGATGACGTCGAAGAAATGTCCCATGATATGATGCGCACGAAATCAAAAGAAGTGTATAAAGAAGTCGTTGAGCTTCTACAAGTGGCGAAACAAGGGAAGATTTTACGAGAAGGTTTAGCAACAGCGATTATAGGACGGCCAAATGTTGGCAAGTCGTCCCTAATGAATACACTTGTTCAAGAGAATAAAGCAATTGTTACAGAAGTTCCAGGAACGACTCGCGATATTATTGAAGAATATGTTAGTGTAAGAGGGGTTCCTTTACGGTTAGTAGATACCGCTGGGATTCGTGAAACAGAAGACATTGTGGAAAAAATTGGCGTAGAACGATCTCGTCAAGTTCTAAAAGAATCGGATTTAATTTTATTTGTACTAAACTATAATGATGTGCTATCAGAAGAAGATGAAAAGTTATTTAAAGCAATAGAAGGCTTAGATTACATCGTTATTATTAATAAAACGGATTTAGAGCAAAAATTAGATTTAGACCGTGTTTATGAATTGGCTGCAGAAAAACCAATTGTTATTACTTCCTTGGTGAAAGAAGAAGGGGTAAATGAATTAGAAGAAGCCATTGCAAAAACTTTTTTCGCTGGTGATATAGATACGGGCGACCTCACATATGTTTCGAACGTCCGTCATATTCAACTGTTGAAACAAGCCAAACAAGCTTTAGAAGATGCGATGGAAGGCCTAGAACTTGGACTACCGTTAGATGTCGTACAAATAGATGTAACAAGAACGTGGGAATTACTAGGTGAAATCATCGGGGATACTGCAAGTGACAGCCTTATTGATCAGCTTTTCTCACAATTTTGTCTCGGAAAATAAAGTTACTTTAATTTAGAAAGGATGAGACCAATGACTTATGATGCAGGACATTATGATGTAGTCGTGGTCGGTGCAGGTCACGCAGGTGTAGAGGCTGGGCTTGCGGCTGCTAAAATGGGAGCAAAAACATTAATGCTCACACTTAATTTAGATATGATCGCATTTATGCCATGTAATCCATCTATTGGAGGACCAGCAAAAGGGATTGTTGTAAGGGAAATTGACGCACTAGGTGGTGTCATGGGTAAAGTGATTGATAAAACGCATATTCAAATGCGTTTGTTAAATACAGGAAAAGGGCCTGCCGTTCAAGCGCTTCGGGCGCAAGCGGATAAACCGATGTATATTAAGGAAATGAAAAATATTGTAGAAAATGAGAAAAACCTTACATTGCGCCAAGGAATGGTAGATCGTTTAGTAGTTGAAGATGGTGTCTGTAAGGGAGTTGTTACCGAAACCAATGCTTTCTATCGTGCAGAAACCGTCATTATTACGACAGGAACGTTTATGCGAGGGAAAGTGCTTATGGGAGATTTGGAATATGAAAGTGGTCCAAATAATCAACGACCAACGATTAAATTGTCCGAAAACCTAGAAGAACTAGGTCTTGAAATTACGCGTTTTAAAACAGGTACACCTCCACGTGTAAATAGCCATACGATTGATTATTCAAAAACAGAAATCCAGCCGGGAGATGAGACACCCCGCAGTTTTTCATATGAAACAACAGAATATATTACAGATCAAATTCCATGCTGGTTAACGTATACGAATGAATTCACGCATGAAATTATCAATGAGAACCTCTCCCTTTCTGCTATGTATTCTGGAATGAAACGGGGAACAGGTCCGAGATATTGTCCGTCTATTGAGGATAAAATTGTCCGCTTTAACGACAAGCCTCGCCATCAAATTTTCTTAGAGCCAGAAGGAAGAGATACAGAAGAAGTGTATGTACAAGGGCTATCGACTTCTTTACCTGAATCTGTACAGCATGGCATGGTAAGAAGTGTAGAAGGGTTAGAGCATGCTGAAATTATGCGAGCGGGCTATGCGATTGAATATGATGCAATTGTACCAACACAGCTATGGCCGACACTGGAAACAAAGAAAATCCCCGGTTTATTTACGGCGGGGCAAATTAATGGTACTTCTGGTTATGAAGAGGCAGCAGCTCAAGGGATTATGGCTGGTATTAATGCCGCTGCAAAAGTATTGGGGAAAGATCCAGTCATTTTAGATCGATCACAAGCTTATATTGGTGTGCTTATAGATGATTTAGTGACAAAAGGAACAAATGAACCGTATCGACTATTAACATCTCGTGCAGAGTATCGCTTACTATTAAGACATGACAATGCTGACTTTCGTATGACAGAGCTAGGCTATGAGCTAGGCTTAATTACGGAAGAGCGTTATGCTGCATTTAAGGAAAAATATCGTCTCGTAGAAGAAGAAAAGAAACGATTGCAAAAATTAATCATTAAGCCTACAGAGGAAGTAAATGCATTTTTAGAAACAGCTGGGGCATCAAAGATGAAAGAAGCTGTAAAAGCATATGATCTTTTAAAGCGACCAGAGCTGTCGTATGACTTATTAGCACCAATTATTCATGCTGATCCGTCACTTCCACATGATGTTACGGAACAAGTCGGTATTCAAATTAAATATGAGGGATATATTAAAAAGGCGAATGATCAAGTGGCACGCATGCTGAAAATGGAAGAAAAGAAAATACCAGAAGATATTGATTATGATGCAATTAGTGGTATAGCTACAGAAGCGAAAGAGAAGCTAAAAAAAGTCCGTCCACTCTCTGTCGGGCAAGCATCGCGTATTTCTGGAGTAAACCCAGCTGATATATCTATTTTAGTTGTTTATATGGAGCAAGGAAATATAGCGCGTCTGGCTAATTAATGATAGTAAGCAGATTTAGCTTATAAGTAGCTAAGTCTGCTTTTATCTACATAAGGAGTAGAAGCATGAACCGAGAACAATTCTTTCAAGTATTAGAGGAAAAAGGAATAAAGTTAACCACATATCAAAAGGAACAATTTTCCATTTATTTTTCAACATTAATTGAATGGAACGAAAAAATCAACTTAACTGGTTTAACGGAGGAAGCCGATGTTTATTTAAAACATTTTTATGATTCCATCAGTGCAGCATTTTATTTTGATTTCAAACAAGTACAATCAATTTGTGATGTTGGTGCAGGGGCAGGTTTTCCTAGTATTCCGTTAAAAATTTGCTTTCCACATTTACAAATTACTATTGTTGATTCATTGAAGAAGCGAATTGGATTTTTAAATGAATTATCCACTGCTTTGTCGTTAGAAAAAGTCGCCTTTTATCATGACCGAGCGGAAAACATGGGTAAAAATGCATCTTTTCGGGAAACTTTTGACGTAGTAACTGCAAGGGCGGTTGCTCGTATGTCTGTATTAAGTGAACTTTGTTTACCTCTAGCAAAAAAACAAGGAACTTTTTTGGCAATGAAAGGTGCAAAAGCAGGGGAGGAGATAGAATTAGCTAAGCCTGCGATTGAGGTTTTGGGTGGGGAATTAAAACAAATGTACACGTTTACGTTGCCTGAGGAAGATAGTGAACGCTCTATTATTGAAATATATAAAGCAAGGAAAACACCTAAAAAATATCCACGAAAAGCTGGACTTCCAAATAAAGAGCCAATTGAATGAGTGTGATTCACGCTTCTAATGGTTAGGATCTATCCTGGATAGAAGGTGCTGTAAGGCTCCCGCTGTATGAATTGAAGGAAAGTCAAAATGGGGGATAGCAGCATCTTCATTGCTCTAGCAATGAAGGGATGAAAAAATCCGGCTGATGAATGAGTATTTTTCCTAATATATATATGGTAAAATAAAGCCATATACGTGTTTGTGACCAAGTAATAATTTCGTATAGCGCTAGCAGTTTGCTGCTGCGTTTTTTCTTATACGGCTACTTTTATATATAGAGCCGAAGCGCTATTTTAAATTATAATTCTGCTTCGTAAATGATCGAATGATAAGAGAAGGTTATATAGATTAAATATTCAATTTATTCGTTCAGTAAGATATATATTTTTTCGCTTACTTTATCTATCTTCTATTTAAACAAGAAAAGGAGATAGAGAGAAACAAGTTTCGCTTTATAAGCGCTTTTCCTGTGCTATAATATTTATAGTTATTCCATATAGAATGTTCCACGTGAAACATTTTATATTTTATACATAGATCATATTATAATAGTAAAATAGAGGTGGTGTGGAATTATGGTGAAGCCCTTTAACCGTTTTTTTGGAATCGGTGATAAACCTGAACAGGGAAATGCTTCCGATTCAGGTATAGATATTCACTCCAATGAAGTGATACAGATCCCTGTTAAAAATATAAAACCTAATCGTTATCAGCCTAGGTCTATTTTTAGTGAAGAAAAGATAAAAGAACTTGCTCAAACGATACAAACACATGGTATGATCCAACCAATTATCGTTAGGCATTTGGATGAAAATGACCAGGCAGAACAACACTATGAAATTATTGCTGGAGAAAGAAGATGGCGAGCGGTGGAGTCCTTAGGATGGGAACATATTTCTGCTATTGTCAAAGAAATGACGGACACAGAGACTGCTTCCGTTGCCCTTATAGAGAATTTACAACGTGAGGAACTAACTGTAATCGAAGAGGCAACAGCGTATGCGCAACTATTAGAAATTCATGATTTAACCCAAGAAGCGCTTGCTCAACGATTAGGAAAAAACCAATCAACTATTGCAAATAAGTTACGATTACTTAAATTGCCGCAAGCAGTTCAAGAAGCATTGCTAGGAAAATATATCACAGAGAGGCATGCTAGAGCCCTCATTAAATTAAGTGATGAAGAGGAACAAATTAAATTATTACAAAAAATCATTGAAAATCATTTAAATGTAAAGCAAACAGAAGATAAAATAGCAAAAATAAATGAGCGGAAAGAAAAACCCGCAAAAAGGAATACAGCTAAACGAAAAGGTTTTAATAAGGATATTCGTATTGCAATGAATACGATACGTCAATCCCTTAACATGGTTTCTGATACAGGTGTTGAAGTTGAGTCTGATGAACAAGATTTAGAAGATTATTACCAAATCACGATTAAAATTCCAAAGAAGAAATAATTCATTTATATATTTAAGTTTAATGATAACCATATCGTTTCAGAAAAGGATCATACTTATACTATAGGAAAATATAAAATCCTTTGATTTATAATACAAGAAAACTGGCTCCTCCATAGAAATTTGATGGTAAGCCAGTTTTTCTACAGGTAACCCATCTCTACAAAGGTGGGTGTTTTTCACTATTTACGTTTATTGTAAAAGAAAAATGACGGTGTTTTTATGGCAAACCATGTATTTCTTAAGAATTATGTATCTACTAAAATTACGAATCGCTAACAAAATTAAAATTAGTCAGCTATTTAGAAGAAAAAATGATAAAATAGATAGTATATCGTTTTAGGTAGGTGTCAACATGGGAAAAATAATGTCCATCGCTAACCAGAAAGGTGGCGTAGGAAAAACAACATCATCTGTTAATTTAAGTGCTTGTTTAGCACATTTAGGAAATAAGGTTCTTCTTGTAGATGTAGACCCGCAAGGTAACGCTACAAGTGGAACAGGTGTAAATAAAGCAGATGTAAAACATTGTATTTATAATGTCCTTGTAGAAGATTTACCTGCGGAAGAAGTATGTATTTCTACAACGATTGACAATTTAGATATTATACCTGCTACTATCCAATTAGCTGGGGCAGAGATAGAGTTGGTGCCAACAATATCTAGAGAAATACGGCTTAAAAAATCATTAGAGAATCTGAAGCTAGACTATGATTACATTATCATTGATTGCCCTCCATCACTTGGGTTATTGACTTTAAATGCACTAACTGCTTCTGACTCTGTCATTATTCCAGTACAATGTGAGTATTATGCATTGGAAGGGCTAAGTCAGTTGCTAAACACCATTAGACTAGTACAAAAGCATCTTAATAAAACACTTATGATTGAAGGAGTGTTATTAACGATGCTTGATGCTAGAACCAATTTAGGTTTACAAGTTATTGAAGAAGTGAAAAAATATTTTCAAGACAAAGTCTATCAAACGATAATTCCAAGAAATGTAAGATTAGGAGAAGCTCCAAGTCATGGTTTGCCAATTATTACTTATGATGCAAAGTCAAAAGGTGCAGAAGTATATCTTGAGTTAGCGAAGGAAGTGATGGCCAATGGCGAAAGGGTTAGGTAAAGGAATTAATGCTTTCTTTCCAGAGGTTGAGGAAAAACAAGATGATGTTATTGAGGAAATTGCTATTTCTGAGTGCCGTCCAAATCCATATCAGCCTCGAAAAACTTTTCACGCAGACGCTATTGAAGAGTTAAAAGAATCTATTCTTGAGTACGGTATTATTCAGCCTTTGATTGTTCGAGCGAGCATTAAAGGCTATGAAATTGTCGTAGGAGAAAGAAGATATCGTGCAGCTAAAGAGGCAGGACTAGATAAGATACCAGTCATTATTAAAGACTTAACCGATGATAAAATGATGGAACTGGCTTTATTGGAAAACTTGCAGCGAGAGGATTTAACTCCTATCGAAGAGGCCCATGCGTATGCTAACTTAATGAACGAATTAAACATTACACAGGAAGAATTATCGAAACGGTTAGGAAAAAGTAGATCACACATCGCTAATATGGTACGATTGCTTTCTTTGCCTGAGTCCGTTATTGCCTACATAAATAATGGAGAGCTTTCCATGGGGCATGGGCGTGCTATACTGGGTCTGAAGGATAAAACAAAAGTTCAAGCCTTAGTACAAAAAATACGAAAAGAAAAATTAAATGTAAGACAGGTAGAAAAATTGATCGTTCAATTGAACGAAAAGCCTGTAAAACAAAAAGAAAAACCAAAGAAAGATGTATTTATTCAAGAAAGAGAAACGTTTCTTAGAGAAAGGTTTGGAACTGCTGTAACCATTCAACGTGGCAAACGGAAAGGTAAAATTGAGATAGAATTTTATAACGATAACGATTTACAGCGTATTATTGATACGCTTGAAAATGAATGAGTTTCTGTTTTTAGAGTTGTTTCTAACTAGGATAATATTAGAAATAAGTAGAGACTGACAATATTGTCAGTCTTTCGTTTTACATTATACGAAAGTATAAAATTTCAGGGGTTATAATATTAGAAAAACGATGCCATTCGCCATAAGACTTGGCGAGAAGCCAAATTTTTCTAAAATGTAATCACTTTGCTGAAAGGCACTAGATAAGAGAAGACAGTTTTATCGTAAATCATTATACATGAGCTATAATTAAATTTTCCTACAATCGCGTTTTCATATAAATGTAAGTTACATACAAATGTTTCACGTGAAACAGTGATATATTTAAATAGGGGAGGCGGACAAAATAGCATTATATGGTACAATTATAAATGGAGTTTTAATTATTATTGGCAGCTTACTAGGTTTAGTATTCACTAAAATCCCAGATCGGTATAAAGAGACTGTCATGCAAGGAATCGGTTTAGCTGTCATATTAATTGGTTTGCAAATGGCTTTTGTCACGGAACAAATTATTGTGGTTTTACTAAGCTTACTGATGGGAGCTGTTCTAGGAGAATGGCTTCGCTTAGAAGACCGTTTAAATCAATTAGGAAAATGGGTTGGCAATCAATTAGGTTCTAAAGAAGATGATACACGAGTTTCGCAAGGTTTTGTTACAGCCTCTTTAATATTTGTCATTGGTGCAATGGCCATTATTGGAGCGTTAGATAGTGGATTGCGAGGAGATCATGAAGTTTTAATAACAAAAGGTATATTAGATGGCTTTGTCTCCTTAGTATTGACGACAACGTTAGGATTTGGGGTTATATTATCAGTTATTCCTGTACTATTATATCAAGGTTCTATTGCTCTATTAGCGACACAAATCGAGGGAATCATTCCTAAAGCATATTTGGATGGTTTCATCACGGAAGTAACAGCAGTAGGTGGCTTATTAATTGTAGCAATTGGACTAAATCTATTAAATATTACATCTATAAGAATAGGAAATCTATTACCAGCTGTTATAATGGTAGGCTTCGTTTACTCTGTATATCTACTATTTTTGTAACTATACATGTAGGGTAACATAGTTAGATTCCTATAGCTGAAAAAGTCTTGTTTTCTAAATACTATAAACTAAAAAATCTTATACATTCCTATAGTGAACAAAAGGATTAGGTGTGCATAGCCTATCCCTTTTGTTCCATCTATAGTCCATATGTATGGGAGACGGGTACCATCGATTAAGAGAAAAATTGCCCAATCAATGAATTTCTGACTCCTGCATCAGCGCTTGTCATGGCTTCATAAAGAAAACGATTCTTATATGGTCGTTGAAACCACAGCTGGCATTCCTTTTTCTATATGTTAAACGTTGATCTACATAATCTAAAAGGTCGGCAATTAATTTGGCCATTGCCATAACAATTTGCAATCTCGTATTTTGTAAAACAGCGTACTCCATAAATCCACTCACATTAACAACACCAGTAAGATGAACATCTCCTATAGCAGGAAGTGGCTTATTTAATGCTGCGCCAGGTTTAATAGGTCCTTTTCCTGCAATAATTTTTCCTACAGAATGTTGCTTTCCTAAACAAGCATCAATGGCTATTATAAAAGGATGTCGGTATGATGTCTCAATTTGATGTAGATAATCTTGTAAATTGACAGCATGAACGGGGTTATCCAACGTGCCATAGATAGAAATATGCCTCGGTTTCTTCTCAGAAAACAAACTCCCAACAAGTGGTCCTAAAGCATCTCCTGTAGAACGGTCTGTCCCAATAGATACAACTACATATTCCCGTGGTGACGGAGGGAGAAGTGCTAAAAAACGGTTTAGCATATTCAAATGGAATTCCGGATCTGTATAGTGCATACGGAATTGATCTTGATTATCCAATAATTTGTTTTTAAAAATCATAGCTTATCCTCCAAAGACATATTGGTATAGTATACGGATATTTTCCTGAATCTATACGTAGATGATTAAAATAAATGGAGGAAAAGAGATGATACGAGCAGGGATGCAATGGATGTTTTTAATTATTGGCACAACGATTGGAGCAGGGTATGCTTCAGGAAGAGAATTATGGCAATTTTTTGGGCATGAAAGTGGACTAGCTATTGTGTTATTTGCCTGTTTTTTTACTATTTGCTGTATAGGCATTATGAATGTAAGCTACACACGAAAGTCTACCCACTACTTACCAGTTCTGCGAGATATTGTAGGTGTGAAATTAACCAAAGTGTATGACGTGATGATTTTTATTTATTTGTTTACAACTACTGTTATTATGATTGCTGGTAGTGGTGCAACATCGCAAGCGTTTAATTACCCTTACTGGTGGGGAATAAGTATAATAATTGTTGCGCTTATACTACTATTTTTAAAAGGAGTGAACGGCCTCCTATCTATAAACCAATTTATATTACCAATATTATTAACAGGGCTTGTGTTTGTTCTATTATGGTTTACAGTCGATCAAAAATTGGATCTTTTTTCACATTGGCATGAACAACGAAATTGGATGGCCGCATTCCCTTTTACGGCATTAAATATTCTTCCGCTAATTGCTGTCTTGGGAGCCATCGGACATAAAGTACAATCAAAACAAGAAATATGGATTGCTTCTATTGGCAGTGGGCTTACACTTGGAGTTATTTCGTTTATTTACAATAATAGTTTAATTCAAATTGCTGATGAAGTACTAGTATATGAGATTCCATTATTTGCTATTATGAAGAACTATCCATTACAAATGCTCGTTTTTATGAGTATATTATTATGGTTTGCTATTTTTACCACAGCTGCTTCAGGAATACTTGGCATTGTGAGCCGTATACAAGACTATGTCAAGCAGCCATTATGGTTGATTGTTTGCTTGACCTTGGTTACAATGATTCCATTAACAGCTCTCGGTTTTTCAACTTTAATTCAATACTTATACCCCATTTACGGTATATTAAATTTATACGTATTAACGCGATTATTATTTCTCCCTTTTTGGGATAAAATGGAAAAACCAAAAATATAGATTTTGATAAGGCATGGGAGGCTTAGGATGAATTTAACGCAAAGTACAGTAGAAGAAAATGTAGAAAAAGAAGTAGATAATTTTCATAAACTGATGAATGATGCATGGGATTATTTAACAGGTGCTGATTTATGGTTTTCAGTTGGAAAAGGTATGCTGCAAATTATACTTATTCTCGTATTATCTCTAATGGTCATTCGTATTTCTCGGAAAGTAGTGGACCGGTTATTTAAGAATCGGGATAAAGGCCCCCTTCGCATTACGGAACGTCGGGAAAACACATTAAAAAAATTAATTAAAAATGTAATTGCATATGTGGTTTATTTTATCGCACTTCTTATGATTTTAGATGGTGTGTTTGGTCTGCAAATAGGGGCATTAATTGCTGGTGCAGGTGTCGCTGGTTTAGCAATTGGTTTTGGTGCGCAAAATTTAGTCAGAGACATTATCTCAGGATTTTTCATTATTTTTGAAGACCAATTTTCTGTAGGCGATTATGTTGGTGTCGCAGGTATTGAAGGAACGGTGGAAGAAATCGGTTTAAGAACAACGAAAGTATTAAGCTGGACAGGTGAAATGCATATTTTACCAAATGGTAATGTCACCCAAGTTATCAATTATTCCGTTCATAATGGGTTAGCAATCGTAGATATTAATGTACCTTATGAGAGTAGTGTCGATGACGCAGAGCGCTTAATAAATGAAGTTGCTGTTACACTACCAGATAAATATGATTTTGTTGTAGGAACCCCAGAAATTATTGGTGTGCAAAATTTAGAAGCGTCTCATTTTGTAATTCGTGTCATTGCAGAAACATTACCTGGTTTTCAATGGGCTGCAGAAAGAAATATTCGCCGTGATATGCAACATTACCTTTATCGATCAGGAATTGAAATACCATCTCCAAGAATCGTGATGTATTCTCGGGACCAGAAGCAAGAATTATTGGATTATAGCCAAAGGAAACAGTTTCATGATAGCTCGAGTAATCGAACAGGATATCCGGATCTTGAATCGCATGGCGAACAGTCCCCACAAAGGGAAGGCGATGAATAAGCAAAATAATTATAAATAGAAAAACCGATGGGGAGGCACAGATTTTCTATTAAGGAAGGAGCCAATAAGAAATATTGATCTGTTACTGTCGTGTATTCTTATTATCTTTATAAACACTAATTTACCGCTTTATAAGAGTTAAAATTTTGAATCGCTAATCCTAGCGTAGCATTTGCTTATTATACATGTTAAGGTTTAGATAGTTCATCTTACAATGATAAATAATGAAGGAGAACAGGGTAATGGAAGGAAAAGAATTTGCACTACATGATGTCGTACAAATGAAAAAGCCACATCCATGTGGCGACAACCGTTGGCGAATTATACGGATGGGAATGGATATTCGTATTAAATGTTTGGGCTGTGATCATAGTGTCATGATCCCGCGTAAACAATTTGAGAAAAAAATGAAAAAAATACTGATAAAAGCAGAAGAATAAGTACGGATATAAAAGGAAAAAGAAATTTTTTCATGTGTAAAGAAATAGCGATGACCGTGTTAAAATGGTATAATTATGATTAAAGATAAAGAGAAAATGAAATTTAATAGGGTAAAGTGTAAAAGTAGGCAGCTATTTCTGTCTACTTTTACTTTTAGTTAGCTTGTCATTTGATTGGCTTGTATCTATAATGAGAAGGACAAATGCGTCATATGAATGGAATCCTTAAGGAGTGAAATAGGCATGTCTTTAACAGCAGGAATTGTCGGTCTTCCAAACGTCGGTAAGTCCACGTTATTTAATGCAATTACCCAAGCTGGAGCAGAAGCAGCAAACTATCCGTTTGCGACCATAGATCCAAACGTAGGAATTGTAGAAGTACCAGACAAACGCTTAAATAAATTAACAGAATTAGTAAAACCAAAAAAGACAGTACCAACAACATTTGAGTTTACAGATATTGCAGGTATTGTAAAAGGCGCAAGTAAAGGGGAGGGATTAGGTAACCAGTTTTTATCTCATATTCGTCAAGTAGATGCTATTTGCCAAGTCGTCCGTTGCTTTGATGATGAGAATATTACGCATGTATCTGGAAAAGTCGATCCAGTTGAAGATATGGATATTATTAATTTGGAATTAATTCTTGCAGATTTGGAAACGGTGAACAAACGATTCCAACGTGTGGAGAAATTAGCTAGGCAAAAGGAAAAATCTGCTGTTGCAGAATTTGACGTATTAAGTAAATTGAAGACAGGATTAGAAGAAGAACAACCAGTTAGAGCAATGGAGTTTAATGAAGAACAATGGAAAATTGTTAAAGGACTACATTTGCTTACAAGTAAGCCAACGCTTTATGTAGCTAATGTAAGTGAAGAAGAAGTAGCAGATACAGATGCCAATGAGCATGTTCAAAAAGTAAAAGCATATGCAGAAAAAGAAAATGCAGAAGTGATTGTCGTTTGTGCAAAAATAGAAGAAGAGATTTCCGAATTAGATGAAGAAGAAAAAGCCATGTTCTTGGACGATTTAGGTATTACAGAATCGGGTCTGGACAAGCTGATTAAAGCTTCTTATCATTTATTAGGATTGGCGACATATTTTACAGCGGGAGAACAAGAAGTTCGTGCTTGGACGTTCCGTAAAGGGATGAAAGCACCACAAGCTGCTGGAATCATTCATACTGATTTTGAACGTGGTTTTATCCGTGCTGAAACGGTGTCCTACGATGATTTAGTAGCAGCTGGATCTATGACAAAAGCGCGGGAAAATGGAAAGGTACGGTTAGAAGGGAAAGATTACATCGTTCAAGATGGCGATGTTATACACTTCCGATTTAATGTGTAAACGTAAAACAGGATCTCTCGAAAAACTTGTCATTTGTAAGATGATTTGGTATAATACACTATCGTGAGTAATTAAATTTTATGAATTACTCCTTGCTCTCATGACGACATTATTTACCGTCGAATATTGGGAGCCGCTAAGTCCAAAAGGAGGTGCTACGGATGAGAAAATACGAAATCATGTACATCATCCGCCCAGACATGGAAGAAGAAGCGCAGACAGCTTTAATAGAGCGTTTCAATGGTATTCTTACTGATAATGGTGCGGAGATTGAAAAAGTTGATGAAAAAGGCAAAAAACGCCTTGCTTATGAAATCAATGACTATCGTGATGGGTATTATGTAATCATTAACTTCAGCAGTGATGATCAAGCTATTAACGAGTTTGACCGTCTAGCAAAGTTTTCTGATGATATTATTCGTCATATTGTCGTTCGAGAAGATGATCAATAATAAGGAGTGGTTCGGATGTTAAATCGTGTCGTACTTGTCGGCAGGTTAACGAAGGATCCTGATTTACGTTACACCCCAAGTGGCGTAGCAGTTGCCAATTTCACACTTGCGGTAAACCGTCCATTTTCCAATCAACAGGGGAACCGTGAAGCAGATTTTATTAACTGTGTCGTTTGGCGTAGAGCAGCGGAAAACCTGGCGAATTATATGAATAAAGGTAGCATGGTTGGTGTGGATGGACGAGTGCAAACACGCCGATTTGAAGGCCAAGATGGAAAAACAGTATTTGTTACTGAAATAGTGGCAGAAAGTGTTCAATTTTTGGAAACAAAAGGTTCTTCTCAGGGCGGGGGACAAGGTGCATCAGGATTTCAACCAAACAGAAACCAAGGTCAATTCGAACCGCAATCCAACCCATATGAACAAAGTCAAAGTCAAAATCAAAATAACAAGGAAAATCCATTTCAAAATAATGGAGAACCTATTGAAATATCAGATGATGATTTACCATTTTAATTAAAAGGAGGTCATATTGATGGCAGCTCGTCGCGGTCGTGCAAAACGTCGTAAAGTGTGTTATTTTACAGCGAACGGAATTACACACATTGACTATAAAGATGTTGACTTGCTAAGACGTTTTATTTCTGAACGTGGAAAAATTCTTCCTCGTCGTGTAACTGGAACTTCTGCAAAATATCAACGTAAACTAACGAAAGCAATCAAACGTGCTCGTACAATGGCTTTATTGCCATATGTGGCTGAGTAATCATAAAAAAACCATCTTTTGCTACTTGCAGAAGATGGTTTTTTTAACAGATAAGAAAGTATAAAATTATTATTGATTATAGTATAAGAAAAACGAAGGCTATCGCTAGGAGACTTGGCGGCAAGCCTTCGTTTTTCTAAACATTATAGAATGTTTTTAAACCGTAAATTATCGCTCTATTTATTTGGTGATAACTGAATTTTTTCTAGGCTTTAATAGTGAGTAGCGTATGCAAGAAAACAATACAGACCACAGTTTTATTTGACTTACATAAAAAAATGGAAGTAAATGAAGTCTTGTTCGTGTATGAGTTTGAACTATTCTCCAAACCCATATGCTGCAAAAGTTTCTGTTGCCTTTTTTGAACTTATAAAATCGGTTAACACCTTCGCATCATGATGATTTGTACTATAGGAAGTAATTCCCGTTTCATAAACGATGGGTGGATGGAGGTGCTCGTCAATTTCATAGATCACGTTTATGTCCTCGTTTTGCAACGCGTTGGAAGCATATACAACGCCAAGTGTTTGCGCATCCTCTTTCACCTTTTCCATAATGTCTGCTACATCTTTAACATAGACAGTTTTATTTTTAATGGTGTCCCATATATTTACTTCATTTGATTGGAAAGCTTTTTGTGCATAATCACCAGCTGTTACATTCACGGTATCACCTAGAACGAGTTCTTTAAAAGGAGCCCGTTTTAAATCACTTAAATCTTCTATTGATAGCTCTTTATCTGTATGTGATATTAATACGAGTTGATTGTGAGCAAATCTTTTTTGCGAACCATTTAGAATTAATCCTTCTTTTTTTAACGTATCCGTCCACTCTTTATTTGCAGATAAGAGCAGGTCGATGGGAGCCCCTTGTTGAATATTACCAGCTAATTGGCCAGAACTTGCAAAATTAACTTCTACTGCTATTGTCGGATGTTCTTTTTCAAATTTCGTGATTAGTTCTGGAAGTACATCTTTCAAACTGGAATCAGCAGCTACAAGTATTTTATTTTGTTCAGCAGGTTGCTCGAATAGTTGTTCTTCCTCAAACAGAGAGCACCCTGTTAGAAAAACGATGCTGATGCAAAGGATAAAAATATGCTTCATGTAAGTCCTCCTAGTGCTCATAATATTCTATCACTGTTCTAATAATCAAATGAACGGAGCTTTAAATAGTTTTTTTCATTTTTTCTACTTTTTCCGCCGTTTTGGATATACGGTAATAATCAAAACGAGAAATAGTAATGAATAAGCACAGAATAGGAATAAGAAACTATCTTGCAGAGGAAAAAAGATTCCTACAATTGTGTAGAACAAAAAAGGGATGCTTGTGGTAAAAACAGACATTTTCCATAGTATAGAAAACTTTAATTTTCGATCCATAAATTTGGCTATAAGTGTTCCAATACCCGCTATAATAGATAAAAGAATAAATATTATGATTGATAAAGGCAAATAATGAAAAATAAAAAAGTAAATGATTTTGAAAAAACCATTTAACTGTGCTGCTACTCCATCCCCTGTTGTTAAAGTATATTGGAGAAATGAAGGAATAGATACAAGTAAGATAAGAATTAACATATAAATAACTGCAATATCCATCCCAATACGATTAAGCTGGAATATTGCGTTCTTTTTGGGGAGTTTGATACTATGTATGAACGCATGGAAGAATATCATTATTGTCACCCTTGTCTTTATTTCACTCTAAGAAAGTATAAAATGTACTATAGTATAAGAAAAACTGCAACATTCTTTTAAAACTTAGTGTTACGTTTTTCTAACTACTTCTATTATAGTAGAAATAAAGAATAAATTCCTTGTAAACGAATTGAAAAACAATTGTTGAACCGAATTTAATGGATGATTGGCAACAATATCGATATCATTTCCAACTTCGACAAAAGAAAACGACAGTTTCTGCGATCAAGACTTGGTGATAGCCAAGTTTTTCTAATAAGATAAGAAAGTATAAAATTAGTCGCTTTGGGATATGAATTCAACGAAATAACCCCGTCTGGCTCCAGCGCCCAGTAACTAGGCGACTTCACTCCATTGCCCTAAGCTAAGTAATCATTGATTCGTACTAAATAGCAAGGCTGACTAAAACGGATTTGCCTTAGTGCGTCGGAATAACCCTGTTTTAGTTAAAACTTTCGTTAATTCGTTCCACTCGGCTACGTTGCTAAACGGGCGCCCTGAGCCAATGTTCTACTATAGGAAAGTATACAAGTTTAAAGGTTTATAGTATAAGAAAAACGATGCCTTTCGCCATAAGGACTTGGCGAGATGCCAAATTTTTCTAATCGAATTGCGTTTTTACTAAAATACTATATTAAAATAATATTACCCGGGAAATAATATTTCTATGCTTTTCGACAACTATTAGAGTAAAAAACATGTTATCATATTAGAATGGAATAGTAACAACTTAAGGTAGTGAGGTGCAAAATGAATCAAACTAAAAAACAAGTAGACGGTGCATTGTTTACTGGTCTATTCATTATCATATTGTTAGCTGGTTTATTTATTCCAGTAATAACACCAATTGCTATCTTTGTATTGCCAATTCCTTTTGTAATGTATACAGCAAGACATAGCTGGAAACCGGCTTTAGTAATGGCTGTTGCAACGATTATTTTATCTATATTGCTAGGAACAGTTCTTGCATTACCGCTTGCTGTACCTACAATTATTGGTGGTATAATGATTGGTGAGGCAATTCATAAAAAAATAACCGCTTATGAAACGTTAGCAAGAGGAACATTTGGATATATTGTTGGAATGCTACTTATATTTTTATTTGTACAGCTTGTTTTGCAAGTAAATATGGTTGCAGAGTTCCAATCCCTAATGGACGAATCATTAGCAAGATCAACAAGTATGATGGAGCAGTTTGGTAACCAAGAGCAAACTGATGTCGTTAAGGAAACAATGGAGCAAGTAACGGAAGGGTTAATGAACCTTCTTCCATTCTATTTTCTGTTCATAGCAATTATTCAAGCACTAATTAGTCAATGGCTCGCTTATAAGCTGATGAATCGGATTGAAAAACGACAATTACGTTTTCCGCCATTCCGTTCATTACGTTTTCCTTCAAGCGTCCTGTTTATTTATCTTTTTGTTCTACTTGCAGCTTTTATGGTAGCGGATGCTGATAGTGGCACAATGTCGATGGCTATACAAAATTTATTAGTAATTGCACAACTTATTTTAACGATTCAAGGATTTTCGTTTTTATTTTTCTTTGCACATGATAAAAAAATGTCCAAGGCATTTCCAATTATTAGTATCATTTTAGTATTGCTCATGCCAACGTTTATGTTTATTATTCGATTTTTAGGCATCCTAGATATCGGAATGAACTTAAGAGAGCGGATGGGGAAGAAATAAGGCGATAGAAGAATGGTACACTATAGGGAAGTATAAAGTTTAAAGGTTTATAGTATAAAAAAACTATGCCATTCGCCATAAGACTTGGCGAGAAGCCAAGTTTTTCTAAAAAGATAAGAAGGTATAAAATAGTGGCTTGTGCATAACAACATAATTGAATAAGCCACGTCTGGCCCCAGCGCCCAGCAACTAGGTGACATCACGAAATCGCCTTATGATAGGTCATCATCGGTCGTTCCAAATAGGAAGGCCGACTAAAGATGGGCTTG
>NODE_13_length_3358_cov_325.008636
ACAGCTGCAAAATTTTATAATTTCCTAGACTAGTCAAAAGAGGGTGCTTAACCCTCTTTTATTTTATCTTTCGTTGTCTCCAGATTTTGTTGCTCCCAGTTTATAAATCCGCCTTCCACGTTAATAACGTCAAATCCTTGATTTATTAACATGCTTGACGCAATCGCTGAACGCTTTCCTGAGCGACAATGGACAGCAACAGGCTTCTTCGGATTTAATTCATCCGCACGTTCTGCTAATTTTGGAAGCGGAATATGCTTGGCGTTTGGAATATGTGCTTCATCCCATTCATCTATATACCTGACATCCAACACTTGAACATCATCATGCTCTCTTTTCTTGTCAACTACAGATGGGGATTGCGTATCATAGGTTAGTTTCTTAGATGCACTATCTATGACAGACGTAGCAAAAAATCCTTTTAAGTTATCCATCCCCATACCAAGCATTATTTTACGTAAAGGGGCAAATTGATGTGGCTCCGCAATAAGATAGATCGTTTTTTCATAATCGGCTAAACGACCGAGCCATTCGGTAAACATATCAGGATACGGCAGATTAATTGTTCCTGGGATACTTCCAGTAGCAAATGTTTGGATCCTTCGTGTATCAATTACCATCGTCTGGTTATCTTGTGCTAATTCGGCTATTTCGTCACCAGTAAGTTGCATTTCTACCGGTGATGGTACTTTTTGAAGTGGTGTCATACCTGTTTTGTTTACTTCCTTCATCTTTGCGAAGTAAGCAGGCGGTTCTGGCTGTCCATCCAATAACAAGTTGATAAAAGCTGTTTCTTCGGTTGGTTGAAAAGCTGGATTAAACAATCGTTCATAGCCCACTGTGCTTGTCGGCACTGCCCCAAGAGCCTTGCCACAAGCACTTCCTGATCCGTGCCCAGGCCATATTTGTACATAATCCGCATACTTTTTAAACCGGTGAATAGAGCTAAACATCTGTCTTGCTCCCTCTTCGGCAGATCCTACTACGCCTACTGCCTTCTCTAACAGGTCAGGACGGCCAACATCACCAACAAATACAAAATCACCTGTAAATATACCCATTGGTCGATCAGCAACAGCCCCATCGATTAATTCATAAGCCATATGCTCTGGCGTATGTCCAGGAGTGTGGACTGCTCGCAGCTGTACTTTCCCTAATTGGATGGTATCTTGATCACGTAAACCTTTTACAGGTAAGTCGCTACTCCATTCATAGCCCCCATTATCTACACCTTCTATAGAATGGTAAATGGTTGCCCCCGTTCTTCGTGCAAGTTCTGTAACTCCCGATACAAAATCAGCATGAATATGTGTTTCCACTGCTGCAACAATTTGAAAACCTTGCTCTCTAGCTGTTTTTAAATACCCCTCTATATTTCTAGCCGGATCAATAACAGCTGCTTCACCAGTAGCTTGGCAAGCTACCATGTAAGAGGCTTGAGCTAAAGAAGTTTCATAAAAATGGTGTAGATACATACATAAACCCCTTTCTAATTAAATATATTTCGAATATTCAAATATATATTCCTGAAAAGTGTCCCTAGCTTTGCAGCTAGGGAGCTATCCACTGCCTAATTAATTTCTTTCTTACAATAGTACCAATCTACGCAATCATACTCCTGATTATTCATGCGCTCATTAGCTTCTTCTTTTGTTTGCGGTGGTTTAACAATTCCTTTATCGCCAGGTTGCCAATTTGCAGGAGTGGAAACTCCATGCTCATCCGTTGTCCGCAATGCTTTCACAAGTCGGACAATTTCTTCCATGTTTCGCCCTGTTGATAATGGATAATAAATTAAGGCACGAATCGTTTGATTATCATCAATGACAAATACCGCTCGTGACGTTTCTGTGCCATCGGATTCGGGCATAATCATGCCATATTTCGTAGCAACTTTTTGATTCAAATCAGCAATAATCGGAAATTCAATGGTTGTATTAAAGTTTTCTTCAATATTTCTCGCCCAAGCAATGTGCGAACTCACACTATCAATACTTAAGCCGATTAATTCTGTATTCATCTCACGTAGTTGGTCATAGACTTCTTGAAAAGCTACAAACTCAGAGGTACATACGGGTGTGAAATCAGCTGGATGCGAAAACAATACGACCCATCTTCCCTTATAATCTGTTAAAGAAATGTCACCATGGGTCGTTTTTGCAGTAAAGTCAGGTGCTTTTTCACCAATTCTTGGCAAACTGTATGCCTGTGTCGCTTGGTCCATTTGCTCCATCGTAAATCCCCTCTCTACTTTTATTCTTACATAATGCCTATACCTCTAGCCTACTAGAATTAAACTGTATATGGCATAAAAATAGAAATTGTCATTAATTATTAACAATTGAAACAAGCAAACATATGTTGAACAGCAATTATAACGTGTGCATGTATCTTTTTAGAAAACTCTAATTTTTACGACCAAAGCCAAATTTTGCTTATACAATATAACCCCTTACAGTCTATCGTCTAAAGAAGAACAGGGAGTAGCAATGCTCTTATCCAGAAAGCAATTTATTAACGCATTTGTACCCGATGTAAGTGTGCAAAAATACCATCACGCTCCAATAACTGCAGAGGTGAAATCTACTGCAAATAAACGTTTATGGGGCTTGTAATAGGAGAAAAATCGTCGTAACATATCCTTTTTGCCCATCCCTTTCTTTATAGTAGAAAAACGGTGCTTATTGAAAAGTCTGCTGACGTAAGCAATCGTTTCTCTTATACTATCAGTTTGTGCTTTTCTAATAAGTATAAAGGAATTATACGTTGAAGCATAATGCTTAGCAAGTTTGTCCTTCTTCTTGCATATAATGAATTGATCTACATATAAGCGTCTCTACCTTTAATAAGAAGGGGGGAATATCGATGGAAAAACAGTTAAGCCAACCGCTATTTACGTGGGTATGCTATTGCCTAGCGTTTGTTTTTTTAACATCTGGGATCATGAAACTCGTCGCTAGCGATTTTAAAGTACGTTTTGCTGAATTAGGGCTTCCTTTTCCGGAGTTAGCCTTGTTTATCGTTGCCATTGTAGAAGTTGCATGCGGAATGTTGATTGCTAAAAGGTTCTATCTCCATTTAGCCGTACCACCGCTAATTTTAATTATGCTTGTCGCTTTATATTTAACCAAACTACCCACTTTACTCCATCAAGGGGTGCTCCCCTTTCTATTCGAAGCAAGATTAGATATTGTTATATTCGTTTTATTACTGGTTATTTGGAAGAACAAAGGCTAGGGCGCCCGTATAATAATGTAGCAACTGGAACGAATCAACGAAAGTTTTACGAATCATGCTCCTGCATCAGGAGTATGCCGGCGCCCCCGGCAAGCCCTTCTTTAGTCAGCCTTCCTATTTCTACGAACCGATGATGACTTAGCTTAGGGCA
>NODE_14_length_4239_cov_301.849731
AATTAATTATGGGGTTTTAGATGATATTATTGGCGAATACAATTGTACTCCATCACCATGAACAAAAAGTTGAGGGACCAATAATTGAGATGCCAAGTAGATACCATGATTTAGGGAATAAAAGACAACATCCATTTGGAAATTCCGGTGGAGTTGGCAGTGGAGAAGGTAGGTTAGAATTTAATAAGTGGCGTAAAGAATATTGGAAGGCAAGGTATGCCAATGAAATGATTAAAAGGGGGCTTATTGAATGAAGAGAGAAATATTAAATGCCATTAATGAAGAGTTTGAAATGTTCCCAGAAGCTTTTGGAGGACCTCTTAATATTGTGGAAGTAAACCAAGCAGAAGATGAATTAAATGTAAAATTACCAAAGGATTTTAAAGAATTTCTTTTGAGATATGGTTCTGGAGCAGTTGGTGAGGCTATTGTTTTGGGATTAAAAGAGGCGGAGTTTGTTGCAACACCGTCATTTGTAGATAAATCACTACATTTTAGGAAGGTACTGCCCAAAGGATATGAGAACTTTACTGCCATTGGTATAGACGGTGCAGGAAATTCAGTGGGCTTTAATTTCCCTGATACAGAAATTATTACATTTGATTTTAATTTCGGTGGTAAAAAATTTATAGCAGAGAGTTTTGAGGAATACTTAGAAAAAGCAATTCATGAAGAATTAAATATACATTTTTAACATTCAAGATATTAGCTGTAACAAGGTTAAAGCTCATTATGGGTGTGTGGATAAAATAAAGGAAAACAGAGCTGGTATTTTCTTTAACAACACCATCTCCTATGATTTATTTAAATTATAGTTATAGGAGATGGTGGTCACGCTTTTTGGTAACGTGGCAAGCAAAATGGACTAAAATAATCTGTTGATCGTAAATCCTAAAAACTGTGTCAACTATTAATACAAAAGCATTTGAATACTAACTAACATCAACTGAAATATACTTGGTAGGTTTCCTAATAAAGAAAACTTGTCATAGAAAAACTTGGCGACAAGCCAAGTTTTTCTGTGTTCATACCAATTGATTCTAGTAGAAATGGAAATAAAGAATGTTATAGTGATGTTTACTTCCTTGATAAAAAAGCTGAACAATCCTTTTATTATTGTTCAGCTTTTGCTATTTAATGAATGCTAATGTCTCTGGTTTTATGACCCTTAAATGGAATCATTTAACCAAGTAAGATTGCATTGTTACAAATAGTAGGTGTGTAAAACGATGATTCAAAGTTTAAAAGGTTTGTTAAAGATAAACGGTCTAATTTCCAGATAAATGCAAGCCAATCTGTGCAAGTAAGGCACTGCCTGCATATGTTCCGGTAAAAACAAAGACGGCTACGATGGCAACTTTCCATGAAGTATTTCGTAAATCAACGAGACGATTTGCAACAGATATACCCGCAAAGGTTAATATTGGTGTAGTTATGGAAAGAAAGTCAACTGCTTGAATTGCTTGGACAAAAAAATCGGATAGTAAACATAATAAAAGCGAGGTAATCGAAACCCAGCCTAAGATCGGGAAATTGCGAATAAATTTCACCGAGGATTTTTGCATCATATCAGAAATGAAAATACCAATCATTGAAAAAAGCCACAACACACCAAGACCAGCAAAGGTCATTGCTGTTATAGGGGTTGATTCGGGATTTTTTATCAATTTAATTTCCATTGTAAACAAAATTAATGCTACACTTAAGAGAAGGATTAGACCATATTTGACATATTTATTCTTTTGAATACTCATTTTTTATCACCTCGAACTAGTTTCTTATACATAAATGCTTGAATAGGCGCAGCTAAAAATACCATAGTAAAGGTGCCAAGAAAACTAGTGAGAAGTTGGCTGGCAGAAGCATATGCAAGAATGGTGCTTTCCATTTCAGGGATACGCGCGACTAATGTTGCTGAAGCTGCACTCATCATACTACCTGATCCCACACCAGATGCCATAGCAAGTGCTTCAATTCGAATTCCTAAATCGAGTAAAATAGGTGCAAAAACACTAAAAAAGATAGCCCCAAATAATGTTCCAATAATGTAGATGGAAAGAACGCCTCGTCCTTCCTTAGATTCCAATGTGTACTTTTCTGAGATATATGCAAGCTCTCCCTCCCGGCCAATACCTAACGTAGCACCAATTGCTTCTCGGCGTAAACCTAACAAAAGAGCAACTGGTAACCCGATGAACACCGTTCCTAAATTACCAAGTTCTTGAATAATAAATACCCAACCGACCTGCAAGATGTCTCTAATTTGTGGTGCGACATCTGCTCCGTATCGTGCCATTAATGGTAGCATAATTAAAATAAGGTATGTGCTAGCAAAATGAATGTTTTTTTCACTGTATATTTTTTTCATGATTCCTTTACGAAATAATTTCAGACCTAAGAACATCGTTAATATAATGGCAAAAACTAAAGGGAGTAGTCCAATTGTAAACGATCCTAATGGTATAGCTTGAAAACCTATTAATTCAGAGATGGTAATAATAATTAGTGCAAAAGCAATTAAAAAAATCAAATTTTTGTTCATGTTCTGCCTCATTTCTTTGTTGGATTCATGTTATTTTGAACAATAGATGCGATTAGTTCTTGGTAAGCTGTATAGCTTTGTTTATATAGCTTTGCTTTGTCAATGCTTCCACTCATTTGTTCCAGTACTTGTGCTAAAAATCGCGGAAATATCTCGTAAATAAACGTAGGATCGACATCTATAAAGTCATCTCCATGGATGGTTCCAGTAAAGCCGCTATAGCCAATTTGTATACATGGCATCATAAAGGAAAGGTCACCTATATCACCGGCAGCGCTAATAAAGTTATCGTTTAGTATTTCATCAATTTCAGTGTTTTTATGGAATGCTGCTTCAACAAACGTGGATAAATACCTATCTTGTACAAATGGTAAATAGCCCATTTGTGTATCAATCGTTACATTTCCTTGCAGAGCCATGGCACTTCCTTTCGCCGCATCGTCTAATTTTTCTGCTGTCGCTTTTAAATAGTCTACAGATTTCGTTCGCAAATCTGTTCCTACAACGATGTGATTTGGAATAACATTTGTAGACATATCTGATTCCATGATGATCGGATTAATTCGAACATGCTCTGACTCTTTTAATTGTTGACGACTAAGTCCGATTGCAGTATTAAATAACGTTGACATATGATACGCATTCTTAGAAGAAAATGGATCAAATCCAGCATGTGTAGCTTTCCCTTCAAAGGTGTATTTTTTGTATAAAAAACCAGCTAAATCGCAATTCATTTCAATGGTTCGTTTAGAAAATTCTCCGCCAATGGCATGCACACATATACTTAGGTCGATGTCTTCAAAAACACCTAGTTTCATAGCTTCTGGTTTCCCACCATAATGACTAATTTGACCTTCTTGTAACAATTGCTGACGATAGGTTAAATCTAAGTATTCTTCTGCGGGTACAAAAACGAATGTTAGTTTGAAATCTAAATTTTTATATGCTTTTGTCTTAAAGAAATATTGATAGAGTGCTAGAGCTATCGCTATTTGTGAGTAATGACCGCAGTTATGGGCTGCTCCTGTTTGCTCATCAGCATACATATGGGTAGGTGCATAGACTGCATCTAATTCAGCGATAAAAGCAATGTGTAAATCATCTGTTCCTTTAGTTCCTAAGCTTGTCTTAAAACCAGTTAAACTAAAATTTTCAATGTCAATATTAAGGTTTACTGCCTTTAAATAATCAATGACTTGTTTTTTTGTACGTTTTTCTTTATATCCAAGTTCAGGATGGTAATAAATATCCTCAGCGACCTGTTTTATGGCTTCATATTGTTGTTTAAATTGCATTTGGATGCCCCCTGTAAAATATGTCGAAAAAACACGAATTTATCTTATCACTATGTTGAAAGTTCGTCAATAACGAATATTTTTAAGTATATACGTTTTATTGTTCGTTTTTTAATTGTTTGATAAGTGGGAAACAAGGTAATATTTGATTTTTGCAACAAATGAACATAGGGTTGTTTTTTTAGAAATGAATGTTATACTTATCCCATTCAAATTAAATCGTAACTTTCATATAATCGCGGGGATATGGCCTGCAAGTTTCTACCGGTTTACCGTAAATAAACTGACTATGAAAAAGGTATGGCTTATGCCGTTATGGCATAGTCTATTCTTTGTTATTTCGTTAAAAGTTCGGAATACATTGCTTTTTCATGAAAAGGCAGTGTATTCCGAACTTTTTTATGGTCTAGGAATTTATAAAATTTTGCAGCT
>NODE_17_length_50512_cov_323.713165
GCTAACCGGGCGCCCCGAGCCTTTGTTCTGGTTCATTGTTATCAATCCTTTGCTATACACCGTGAATGTAAGCCGCAACCAATGACCGTGTTATTTAGCACGAAAGGAGCTACTATTGTTAATGAAAGTAGATGTCTAACAAAGGAGATTTTGCAGAAAAAGCTTTACGGCTAAGAATGAAGCTAAATATATCGATAAGTTTTACATCCATTATGTATTACATTAATCATGGGGAAGGAGGCTGGAGGATGGGCATTTGGAAACGAATGAAAGATGATATGGATGCTGTATTCGAGCAGGACCCAGCTGCACGCTCTTATTTTGAAGTTTTCTTAACGTATTCAGGTCTTCATGCTGTTTGGTCGCACCGTATTGCCCACGCGTTATATAAGCGTAAAATGTTTTTTATTGCCCGTGTCATCTCACAAATGAACCGTTTTTTTACTGGAATTGAAATTCACCCAGGTGCGATAATTGGTAGACGTTTATTTATTGACCATGGAATGGGGGTCGTTATTGGTGAAACATGTGAAATTGGCGATAATGTAACGATTTTTCAAGGGGTAACGTTAGGCGGTACTGGAAAAGAAAAGGGGAAGCGGCATCCGACGATAAAAGATAATGTGCTAATTGCAACAGGAGCCAAAGTGCTTGGATCCATAACAATTGGGGAAAGCGCAAAAGTAGGTGGCGGGTCTGTTGTTTTAAAGGATGTGCCCGATCATGCTACCGTTGTCGGTATCCCGGGAAAAATTGTAAAGCACCGCGGGGAAAAGGTTACTAAAGACTTAAATCATCACAAACTTCCTGATCCAGTAGCAAATCGATGTGAATATTTACAGCGGGAAATTGATGCTTTAAAGGAAGAAATAGTTAAATTAAAGGAAGGGAAAAAACACGATGTCCATTAAAATATACAATACGTTAACACGTGAAAAAGAAGTGTTTAAACCAATAGAACCGGGCAAAGTGAGCATGTATGTTTGCGGACCGACTGTATATAACTATATTCATATTGGTAATGCAAGACCTGCAATTGTCTTTGATACAGTGAGACGTTATTTAGAGTACAAGGGTTTTGAAGTAGATTATGTGCTCAATTTTACGGATGTGGACGATAAGTTAATTAAAGTTGCCAATGAGCTCGGTAAGGAAGTGCCAGAGGTAGCTAACCGATTTATTTCCGCTTATTTAGAAGATGTTGGTGCTTTAGGGGTAAAAGAAGCTACGCATAACCCTCGAGTAACAGAAACAATGGCTGATATTATCGCCTTTATTGAGAAGCTTATTGAAACAGGTGTTGCTTATGAAGTACAAGGTGATGTCTATTTTAAACCTCGGGAGTTTAAAGGATATGGAAAGTTATCTCATCAATCTGTCGATGAGCTAAGGTCTGGAGCTCGAATTCAAGTTGGTGAAAAGAAAACAGATCCACTCGACTTTGCTTTATGGAAAAAGGCAAAGGATGGAGAAATTGCTTGGGATTCGCCGTGGGGAAAAGGGCGCCCCGGATGGCATATTGAGTGCTCTGCCATGGTAAAAAAATACCTTGGCGAGACAATTGATATTCATGCAGGAGGGCAAGATCTTGCTTTTCCACACCATGAGAACGAAATAGCACAATCGGAAGCTCTGACGGGAAAAACATTTGCTAACTATTGGATGCATAATGGTTATATTAATATTGATAATGAAAAAATGTCCAAATCACTAGGCAACTTTTTATTAGCTCGCGATTTAATCCAACAGTATGATCCACAAGTCATTCGTTTCTTTATGCTTAGTGTTCATTATCGTCACCCGATTAACTTTTCTGAGGAGTTATTACAAAGCGCAGAAAACAGTTTAGAGCGAATAAAAACAGCTTATTTTAATTTAGAGCACCGCAAATCTTCTAGCATGGATCTTGTAGATCATAAAGAGGATTGGTTGCAAAAGCTAGCTCAATGGAGCCAGCAATTTGAGGCGGAGATGGATGATGACTTTCATACTGCCAATGCAATTTCGGTTCTTTTTGAAGTAGCGAAAGAAGCGAATGTCTACTTGCAACAAAAACAGACATCAAGCGAGGTAATTGCAGCTTTCCAACAAGTCATACGCGCTTTCTTAAAGGTGCTTGGAATTGAATTAGAGGTGAACCAGCAGCTACTAGATGCAGAGATTGAGGCATTAATTGAAGAACGTAATACCGCAAGAAAAGCTCGTAATTTCGCTCGCGCTGATGAAATTAGAGATATACTAAAAGAAAAAAATATTGTTTTGGAAGATACGCCTCAAGGAGTACGATGGAAAAGAGGATAACCATGGAGCAAGATGTAAAACAAATGAAGAGCCTTGCCCTTGCCTATATGGGAGATGCTGTCTATGAATTGTATGTAAGAGAGCACCTCCTTCAACAAGGTCAAGTAAAACCACAGCAATTACATCAACGAGCAATCCGTTATGTGTCAGGAAAAGCGCAAGCAACTGTTGTTCGTCACTGGCTAAAGGTAGACAAGTTAACCGCAGAAGAAGTACGAGTAGTGACGAGAGGAAGAAATGCAAAGTCGGGATCTATTCCCAAAAACATACGCGTTCAAACGTATCGCTACAGTACAGCCTTTGAAGCATTAATCGGTTATCTTTATTTAGGAAATGATAAAGAACGGTTAGAACAACTTATTGATGAAGCGATACAGTTAACAGAAAGGAGTGGAACCGAATATGGATCAGGAGCTGATAATTGGTAAGAATCCTGTTATAGAAGCGATGAAGTCTGGAAGGTCGATAAATAAAGTGTTTATATCCGAACAGTTAAATTCTTCCGTACAAACAAAGTTTTTTCAATTAGGAAAAACGGCACATACTGTCGTCCAAAAAGTTCCCAAACATAAATTAGATCAGTTAGCTAAAGGAGGAAACCATCAAGGGGTGGTCGCATATGTCGCATCGTATACATATGCAACGCTAGATGACCTATTTCACCAAGCTGAAAAACGAAATGAAGCAGCATTCTTTTTGATTTTAGATGAATTAGAAGACCCGCATAATTTAGGTTCTATTTTACGGACGGCAGATGCTGTAGGGGCACACGGTGTCATTATTCCAAAGCGTCGTTCCGTAGGTTTAACTGCAACTGTAGCCAAAACAGCAGCTGGGGCAATGGAGCATGTTCCGGTTGTTCGCGTAACGAATATTGCTAATACTATTGAAGCCTTAAAGGAACGCAATATTTGGGTAGTTGGTACAGAAGCGGATGCATCAGAGGATTATCGGCAATTAGAAGGTACGCTGCCGCTTGCTATTGTAGTGGGAAACGAAGGGAAAGGGATGAGCCGTCTAGTAAAGAAAAAATGTGATTGGACAGTAAGCTTACCCATGAAGGGGAAGGTATCCTCTCTTAACGCTTCCGTTGCTTGTAGCCTTTTATTATATGAGGTGTATCGGAAAAGGAATCCTTATGGTGATTAAGCGATGATTGTTGTCATTGTAGATGGATATAACATCATTGGGGCATGGGATGAACTTCAGCGGTTAAAAGAAAAAGATATTGGGCAAGCCCGAGATCGTTTAATTGAATGGATGGCTGAATACCAAGCGTATTCAGGTTTTCGTGTTATTGTTGTATTTGATGCTTATTATGTACACGGGGTAGAAACAAAAACAACTGCATATAACGTAGAAGTTATTTATACAAAAGAAAAAGAAACAGCCGATGAATGTATTGAAAAATTAGTCAAAGAGGTAAAAGATATTCGTACGCAAGTTTATGTAGCAACATCTGATTTTGCAGAGCAACGAACAATTTTTGGAAGTGGAGCTTTAAGGAAATCGGCTCGAGAGCTCTGGATAGAAACGAATAATATACAACAGAACATTGAAAAAACGATAGAAAAGCATTATAAGAAACAAGCAAATTCAAAAATTATATTAGATGCGAAAACGTTAGAGACTTTTGAAAAATGGAGAAGAGGGAAGATATAGAACTGCTAACACTCTCACTTCTCTAATATTGACTACTTTAAAGCGCTTCCTGTATAATAAGCTTTAAATGGACTGTGTGTAGTCGGGGGGGCATCTTGGTGAATGTCAATCAAATAGAGATGAGCGATCAACGCTTAAATAAGCTGGACGATGAGAGTATTGTGCAGCTTATTCATCAGGGGAACAGTCACGCTTTAAATTATTTGATACAGAAGTATCGTAATTTTGTACGTGCAAAAGCACGGACGTATTTTTTAATTGGCGCGGATAAAGAGGACATTGTTCAAGAAGGAATGATCGGCTTATATAAGGCTATTCGCGATTATGATGGGAAAAAGCTATCCTCATTTAAAGCTTTTGCTGAATTATGTGTAACAAGGCAAATCATTACAGCGATTAAGACAGCGACAAGACAAAAACACATTCCGCTAAATTCGTATGTGTCTTTGGACAAGCCGATTTATGATGAGGAGACAGATCGCACTTTATTAGATGTCATCGCAGGATCAAAAGATATTGATCCGCAAGAACTGCTTGTAAACCAGGAAAAATATGGAGACGTCGAAGCGAAATTATCAGAATTGTTGAGCGGATTAGAGAAGAAAGTACTGCAACTTTATTTAGATGGAAGGACGTACCATGAAATATCTGTTGCACTTAATCGTCATGTTAAGTCGATCGATAATGCACTACAACGAGTAAAGCGTAAATTGGAGCAGTTAATTGCAGAGGCGGAAATTACTTCATAGGGAGGATTGACACATTTTTGCAACCATGCTAGAGTAAAATAGTATTAGAAACTCTCCGCTCGAGGTGAGGGAATGAATAAGAAAATCACTTTAGCGTGTGCAGTTTGTGCTAGTAGAAATTATACAACGAATAAAAATGTATCCACACAACCTGTACGGCTTGAAGTAAATAAGTATTGTAAACATTGTGGTAAACATACATTGCATCGGGAAACAAAATAGATTTTCGCGATGTAATGTGCGAAATAATAGCATGACTATAACAAAGTCGTCATTTTCAGGTGTAGGGGGTACAAGCATGTTTCGTTTTTTTAAAAACGTTTCAAGAGAAATGAAGAAAGTTAGCTGGCCGAATCGCAAAGAGTTAACAAGCTATACCATAACGGTTATTACAACGGTTGCTTTTATAGCATTATTCTTCTTTTTAATTGACCTTGGAATCACGCAAATTTTAAACTTACTTTGATTTTACTAATGATTGAATATTTGTGTTGGTTTTATGCTATAATGATAAGGAAATAAATAATGAGTTTCTGTGGAACCCGGTATCAATCGGGTTTTTTAGGTTGGAGCAAAAAAGCCTAACATATATAGTTTATTCGTGATATGAATTTAAAAACGTTGCATGTCTGGTGCAGAAATAAATTGGAATGAAATTCTGTATTGTATAAAAAAGGGAGGGAAGGACAAGAACTGTTGTCCAAATAAATGGAAAAAAATTGGTATGTCGTACATACGTATTCTGGTTATGAAAATAAAGTGAAAACGAACTTAGAAAAGCGTGTGGAGTCCATGGGGATGGAAGATAAAATATTTCGCGTTATTGTTCCCGAGGATGAAGAGACAGAAATAAAAAACGGCAAGAAAAAGGTAACGAAGAAGAAATTCTTCCCAGGATACGTGCTCACAGAGATGATTATGACAGATGATTCATGGTATGTCGTTCGAAATACTCCTGGAGTAACAGGGTTTATTGGTTCAAGTGGTGGTGGAACGAAGCCAACGCCGTTATTGCCAGAAGAAGTAGAAACAGTATTAAAACGTATGGGTGTTGCGGAAAATCCTGTACAATTTAATTTTGAAATTAAAGAGAATGTTCGTGTGACCGATGGGCCGTTTACTGATTTCACTGGTACTGTTGAAAGCATAGACACAGATAAGCAAAAGGTTAAAGTTCACGTAAATATGTTCGGAAGAGAAACCCCTGTAGAATTAGATTTCTCGCAAATAGAGAAGCTCAATTAGCTGAGTAAGATTTTTTGATAATACCCTGCTTTTTTCTAATAGCAGAACAGCAAGCGATAGCGCGGTTGTTGTGGGAGTTACCATTCCTGAGAAGTGGGAGTCTACAATGCATATAGCGTTAGAGGTATCATGAAATTAGTAAAGGAAAATCACGAAGTCCCTTAGAAAATGATTGCAATATCCTTGCATTTTTCTGATATTCATGCTAAAATTCTTTTGTTATTCTTGTGACTAGCCATTCGGTTAGAACAATAGGAGTGGGAGGGGAAAAACGAGTGTCCCCTATTACCACATCACGGACTTTAAGGAGGTGTGTCTCGTGGCTAAAAAAGTGATTAAACTTGTAAAATTACAAATCCCAGCTGGTAAAGCGAACCCGGCACCACCAGTAGGACCAGCACTTGGTCAAGCAGGTGTTAATATCATGGGCTTTTGTAAAGAATTTAACGCACGTACGCAAGATCAAGCGGGTATGATTATCCCTGTTGAGATAACAGTGTTTGAAGACCGTTCGTTTACGTTTATTACAAAAACTCCACCAGCAGCTGTTTTGCTTAAAAAAGCAGCAGGCATTGAAACTGCTTCTGGTGAACCAAATCGTAATAAAGTAGCAACAGTTAAGCGCGATAAAGTAAAAGAAATTGCAGAAACAAAAATGCCTGACTTAAATGCTGCTGATGTAGAAGCAGCGATGCGCATGGTTGAAGGAACAGCGCGTAGTATGGGTATTACCATCGAAGACTAATTGCGCTTCGCTTTCGTGATGTTTGTTGTGAATGATTGTATTATTTGATTTTTTGAAGTCACTAGTACGGTATAGGTTGCGGTTGGATTCCCTACGCAACCTTTTTCGTGAAGTGGATGACTTCTCTATAGTTCGTCATCCACTTTGCCTTTATAAAAGCGTGTTTGCTTTTATAAGTGGGAGGTAATACCGTTATAACCACATTTGAGGAGGAAATAAAATGGCTAAAAAAGGAAAAAAACATCAAGAAGCATTGAAGCTTGTTGATCGTTCGAAAGCGTATGAAGTATCAGAAGCAATTGCGCTTGTAAAAGAAGCTGCCAAAGCTAATTTCGATGAAACAGTTGAAGCTGCTTTTCGTTTAGGCGTTGATCCTAAGAAAGCAGATCAGCAAATCAGAGGAGCGATGGTTTTACCACATGGTACCGGTAAAACACAGCGTGTGCTTGTTTTCGCAAAAGGTGAAAAGGCGAAAGAAGCGGAAGCTGCTGGAGCTGACTATGTAGGAGATACAGATTACATTAACAAAATCAACCAAGGTTGGTTCGACTTCGATGTAGTTGTTGCAACTCCGGACATGATGGCAGAAGTAGGTAAATTAGGGCGGGTATTAGGTCCAAAAGGTCTTATGCCAAACCCTAAGACTGGAACAGTTACATTTGATGTAGAAAAGGCTATCAACGATGTCAAAGCTGGTAAAGTAGAATATCGTGTCGATAAGTCTTCCAATGTGCATGTTCCAATTGGTAAAGTTTCATTCGATAACGAGAAGTTAATTGAAAACTTTGTTGCTATTACAGAAACACTTGTAAAAGTGAAGCCGCAAGCTGCTAAAGGAACGTATATGAAGAATGCGTCTGTGTCTTCTACAATGGGACCAGGAATTCGCGTTGATGTTTCTAGCATGGTGCGCTAATAAAAAGTGTTGACTTTATCAGTATGTTTCGCTATACTGTAATCTGTATTTAATAGAATAGGATGTACCGTAGACAGTAGGAGCGTCTTTGCGCTTAATTATCCTGCCGAGGTGTTTATAGATAAATTGGATATATACGGTTTATATTCCAATCGATGAATAAGCTCTCATGTCTACGTGAGGGCTTTTTATTTGCGCTTATGTGCCAAATCGATACGGTATAATCACGATTTTTTAGGAGGTGGAAGAATGTCTAGTATTATTGAGCAAAAGAAACAATTAGTAGAAGAAATTAAAGATAAGCTTGTTTCTAGTGAAACGGTCGTAGTAGTGGATTATCGTGGTTTAGATGTTGCTGCAGTAACCGAACTACGTAAACAACTACGTGAAGAAGGTGTTGATTTCAAAGTCTACAAAAACACCATGACTCGTCGTGCAGTAGAAGCTGCTGAACTAAACGAGCTAAGTGATGTTTTAGTTGGCCCTTCTGCGCTTGCATTTAGCAAAGATGATGCTGTAGCTCCAGCTCGCATTATTAAAAAATTCGCTAAAGAAAATGAGGCACTTGAAATCAAAGGTGGCGTGATTCAAGGTAGTGTTGCTACAATCGACCAATTGCAAGAGCTTGCCGATCTTCCGAATTACGAAGGTATGGTCTCTATGCTTCTTAGCGTGCTTCAAGCACCGATCCGTAATCTTGCATATGCAGCAAAAGCGGTGGCAGAACAAAAAGAAGAACAAGGCGCATAATTTGCGTGTAGCGGTATAAAAAAACAATTTTTAGGAGGAAAAAATCATGACGAAAGAACAAATCATTGAAGCAGTAAAAGAAATGACTGTACTAGAACTAAATGATTTAGTAAAAGCAATTGAAGAAGAATTTGGAGTAACAGCTGCAGCACCTGTAGCGGTAGCTGGTGCTGCTGGTGGCGCTGAAGCTGCTGAAGAGCAAACAGAATTTGACGTTGTTCTTAACGACGCTGGTGCATCAAAAATCAAAGTTGTTAAAGCAGTACGTGAAATCACTGGTCTAGGATTAAAAGATGCGAAAGAATTAGTTGACAATGCTCCAAAACCTGTAAAAGAAGGCGTGTCTAAAGAGGATGCTGAAGAAGTTAAAGGTAAGTTAGAAGAAGCAGGCGCAACTGTAGAAGTGAAGTAATTTTGTTCAAAATGAGCTCGTCGTAATGATTGCGGCGGGCTTTCTATATACCTCAGTCTTATTTCATGGAATCATCAGTTTGCTTGAGCGTGCATACGTAGCTGATGAGCGTCTTCAATAAAAACAAAGTAGGTGCTGGAATGAGTGAGCATTACTTTTCACAAAAACCCCAAACGATAAGTTCACCAAAAACATGGCTATACAATGCGAATGGAAAAAAATACATCTTTACAAGTGATGTAGGTGTGTTCTCGAAAAATGAAGTCGATTTCGGAAGTCGCTTTTTATTGGAACAGTTTACTCCTCCTGATATAATAGGAGATTTCTTGGATCTTGGTTGTGGATATGGACCGATCGGTATAACGGTAGCAGACCGATATAAAGATCGACATATTGTAATGGTTGATATTAATGAGCGAGCATTGGAACTAGCGAAAAAAAATGCAGCGCAAAATACGGTGGAAAATATTACGTGTTTGCAAAGTGATAAATTATCAGCTGTTATGGATCGAAAGTTTGCAGCTATAATTACAAACCCGCCAATTCGAGCTGGTAAGTTGGTTGTGCATGAGATGTTTGAGCAAGCAGAGCAAGTATTATTTCAAGGTGGGGCTTTATGGGTGGTAATCCAAAAAAAGCAAGGAGCGCCTTCAGCGAAGAAAAAATTGGAGCAATTGTTCGCAGAAGTAGATACCGTCGCTAAGCGTAAAGGTTATTATATATTTCGAGCAGTTAAGGTTTGACCAAGAGGATGTCTTGTGGTAAGATAGGAAAATGCTAACATGGCGCTTATTATGTCAAGCGAATAAAGAAATAAGGCACTAGTATATTTTTAGATTGTTGGGAAACAATGGTAAAATAGGTGTTTTATTTGTTTTTTGCTAGTGTAAAGCGCAGAGTTTTTTATGTAATGTAACTTTGCATGATTATACTAATTTTGTTGATATTCGAAAAACCAAGGGGGCTTTTCGCTTCTTTAAGCATGTGTTCAAAAAGTCGTGATGTCGATCTAGATAGCATGGTCGCTTTATCGAATTTTTAGCTAGCCTGTTTTGCTTGGTTTTTCTTATTATAATAAATTTTACGTAGAATGACAATCTACGAATAAATGGATGATTTAAGGGGTGAAGCAGTTGACAGGACAACTAGTTCAATATGGGCGGCACCGCCAGCGCAGAAGCTACGCACGAATCAGCGAAGTGCTAGAATTGCCGAATTTAATTGAAATCCAAACAGCTTCTTATGATTGGTTTTTAGAGGAAGGGCTTCGAGAAATGTTTAAAGATATTTCTCCAATCGAAGACTTTACAGGCAATTTATCACTAGAGTTTGTTGACTACAGTTTAGGAGAGCCCAAATATCCTGTGGATGAATCGAAAGAGCGAGATGTTACGTATAATGCTCCGCTTCGTGTGAAGGTTCGTTTAATTAATAATGAAACCGGTGAAGTGAAAGAACAGGAAGTGTTTATGGGCGATTTTCCTTTAATGACAGATACAGGAACGTTTGTTATTAATGGAGCAGAACGTGTCATTGTATCTCAGCTCGTAAGGTCGCCAAGCGTGTATTACAATGAAAAAATTGATAAAAATGGTAAACGAGGCGTAGCTGCAACCGTTATTCCAAATCGTGGTGCATGGTTGGAATTTGAAACGGACGCAAAGGATGTTGTCCATGTCCGAATTGATCGTACACGTAAATTGCCAATCACCGTATTATTGCGAGCGCTTGGTTTTGGTGATGATCAGGAAATCATTGAACTCATTGGGGAGAATGAATACCTGAAAAACACGCTTGAAAAGGATAATACGGAAACAACAGAAAAGGCATTATTGGAAATTTATGAGCGTTTACGTCCTGGTGAGCCTCCTACCGTTGAAAATGCAAAAAGCTTGCTCGTATCTCGCTTTTTTGACCCAAAGCGTTATGACTTAGCGCATGTAGGTCGTTATAAAATGAATAAAAAGCTGCATATAAAAAACCGCTTGTTTAACCAAGTATTAGCTGAAACTATTGTCGATCCTGAAACTGGGGAAGTGTTAGCTGAAAAAGGTGATAAGCTGGAAAGAAAGCTATTAGATAAATTAATTCCTTATCTAGAACGCGAAGAAGATAAGTTAGGTTATAAGGAATTACAACCAAAAGAAGGCGTGTTGGATGAGTCCATTCATTTGCAGTCTGTAAAAATTGTTGACCCTACAGACCCAAGTGGAGAAAGAGTGTTAAATATAATCGGAAATGCTGGTGTTGATGCAAGTGTGAAAAATATTACGCCTGCTGACATATTAGCATCCATTAGTTATTTCTTTAACTTGTTGCATCAAGTAGGAGGGACAGATGATATTGATCATCTAGGTAACCGTAGACTTCGTTCTGTAGGAGAACTTTTACAGAATCAATTTCGTATCGGGTTATCTCGAATGGAGCGTGTGGTACGTGAAAGAATGTCCATTCAAGACACGTCTAGCATAACGCCACAGCAATTAATTAATATTCGTCCCGTCATTGCGTCCATCAAGGAGTTCTTTGGTAGCTCCCAATTGTCACAGTTTATGGATCAAACGAATCCGCTCGCTGAATTAACGCATAAACGACGTTTATCCGCACTAGGCCCGGGTGGTTTAACAAGAGAGCGTGCAGGGTTTGAAGTTCGTGACGTTCACTACTCTCACTATGGCCGTATGTGCCCAATTGAGACACCAGAAGGACCGAACATCGGATTAATCAACTCACTTTCCAGCTATGCGAAAGTGAATAAATTCGGATTTATTGAAACGCCTTACCGACGTGTGGACCCAGAGACAGGCAAAGTAACTGCCCACATTGATTATCTAACTGCTGACGAAGAGGATAACTATATCGTTGCGCAAGCTAACGCAAAATTGGATGATGATGGCACGTTTGCTGAAGACGAGGTAATCGCGCGTTTCCGTGGGGAAAACACGATTGTCGCTAGAGAAAAACTCGATTATATGGATGTATCACCAAAGCAGGTCGTATCTGCCGCAACAGCATGTATTCCTTTCCTTGAGAATGATGACTCTAACCGTGCATTGATGGGTGCGAACATGCAACGTCAAGCTGTTCCATTAATGCAACCAGAAGCGCCAATTGTTGGAACAGGGATGGAATATGTGAACGGGAAGGACTCTGGAGCTGCTGTTATTTGTCGCCATGAAGGTGTTGTAGAGCGTGTAGAAGCCAAACAGGTACTTGTACGCCGAACGTCCGTTGTTGATGGGCGCGAAGTAAAAGGTGACCTCGATCAGTATAAGTTACAAAAATATATACGTTCTAACCAAGGAACTTGCTATAACCAACGCCCGATTGTAAGCGAAGGCGACCGCGTTATGAAAGGAGAAATCCTTGCTGATGGCCCTTCTATGGAAGACGGAGAATTAGCACTTGGCCGAAACGTACTCGTCGGTTTTATGACGTGGGAAGGTTATAACTACGAGGATGCTATTATCATGAGTGAACGCCTTGTGAAAGATGATGTGTATACATCGATCCATATTGAAGAATATGAATCGGAGGCGCGTGATACGAAATTAGGTCCAGAAGAAATTACAAGAGATATTCCTAATGTTGGTGAAGATGCATTAAAGAACCTCAATGAGTATGGAATTATTCGCGTTGGTGCTGAAGTAACAGATGGAGATATTTTGGTTGGGAAAGTAACGCCAAAAGGTGTAACGGAGCTATCCGCTGAAGAGCGTTTGTTGCATGCTATCTTTGGTGAAAAAGCACGAGAAGTTCGTGATACTTCCCTGCGTGTGCCGCATGGTGCTGGAGGTATTGTGCTTGATGTGAAAATCTTTAACCGCGAGGATGGCGATGAACTTCCACCAGGAGTTAATGAGCTTGTACGTGTATATATCGTACAGAAACGGAAGATTCACGAAGGCGATAAGATGGCAGGACGTCACGGAAATAAGGGTGTTATCTCTAAAATTCTTCCTGAAGAAGATATGCCTTTCTTGCCTAATGGAACGCCAATTGACATTATGTTAAACCCATTAGGGGTACCATCTCGTATGAATATCGGACAGGTGTTTGAGCTCCATTTAGGAATGGCGGCGCGTGCACTAGGCATTCATGTTGCCACACCAGTATTTGATGGAGCGACAGAAGACGATGTTTGGGAAACATTAGAAGAAGCTGGTATGCCTCGTGATGCGAAAACGATTCTTTATGACGGGAGATCTGGAGAGCCATTTGACAATCGAGTATCTGTTGGTGTTATGTATATGATTAAGCTTGCTCATATGGTAGACGATAAATTACATGCTCGTTCTACTGGACCATACTCCCTTGTAACGCAACAGCCATTGGGTGGTAAAGCGCAATTTGGTGGTCAGCGTTTTGGAGAGATGGAAGTGTGGGCTTTAGAAGCTTACGGTGCAGCATATACCCTACAGGAAATTCTAACGGTTAAATCAGATGATGTAGTGGGACGTGTGAAAGCATACGAATCCATTGTCAAAGGGGATAATGTACCTGAACCAGGAGTCCCTGAATCCTTCAAGGTACTTATCAAAGAGCTGCAAAGTCTAGGTATGGATGTAAAAATGTTATCCAGTGATGAAAAAGAGATTGACATGATGGAACTAGAAGAAGAAGATACACAACAAGCTAGTAAGCTAAATATAGAAGTGGAAGAAAGCTAAATAAAGGATAAGGGCAGCTTTACATTGTAAGGCTGACCTTCAAATTCTCTTATAAATACGAGGCGACAAGTCAAGTATTTTTAATAATTTGCACCAAAAGTATTGATTACAAGAATAGTTGTTAGTTGCAGTGAACAGTAGCTTAGAGGAAATAATATAGTAGCTGTGTTTTCTTAAAGTAACCGTTGATAGCTTGGTAAAATCGGACACTAAGAGGGAGGTTGACCCCTTGCTAGATGTAAATAACTTTGAGTATATGAAAATTGGTTTAGCTTCACCAGAGAAAATTCGCTCTTGGTCACATGGTGAGGTAAAAAAACCAGAAACGATTAATTATCGAACATTGAAGCCTGAAAAAGACGGATTGTTCTGTGAGCGGATTTTTGGTCCACAAAAAGATTGGGAATGTCACTGTGGAAAATATAAGCGCGTGCGCTATAAAGGCGTGGTTTGTGATCGCTGTGGTGTTGAAGTGACAAAAGCAAAAGTTCGTCGTGAGCGGATGGGGCATATTGAACTTGCTGCACCTGTATCTCACATATGGTACTTTAAAGGTATTCCAAGTCGTATGGGGCTTGTCTTAGATATGTCACCTCGTGCGTTAGAGGAAGTCATTTACTTCGCTGCTTATATTGTTACGGAAGCAGGTGACACACCGTTAGAGAAAAAACAACTCCTATCAGAAAAAGAATACCGTGCATACTACGATAAATATGGTAAGTCTTTTAAAGCACAAATGGGAGCTGAAGCAATCCGTAAATTGCTTCAGGATATAGACTTAGAAAAAGAAGCAGGTATTTTAAAAGAAGAACTAAAAACAGCACAAGGACAACGTAGAACACGTGCGATCAAGCGTTTAGAAGTATTAGAATCGTTCCGTCATTCCGGAAACGAAACATCTTGGATGGTTTTAGACGTGTTACCAGTCATCCCACCTGAAATTCGCCCAATGGTGCAGCTCGATGGGGGGCGTTTTGCTACTTCTGACTTAAATGATTTATACCGTCGTGTAATTAATCGAAACAATCGGTTAAAACGTTTATTAGATCTTGGAGCGCCAAGCATTATCGTGCAAAACGAAAAGCGTATGCTTCAGGAAGCTGTAGATGCCCTAATTGACAATGGTCGTCGTGGCCGTCCAGTAACTGGACCAGGTAACCGTCCATTGAAATCCTTGTCTCATATGTTGAAAGGGAAGCAAGGACGTTTCCGTCAAAACCTACTAGGTAAACGTGTGGATTACTCCGGCCGTTCGGTTATCGTAGTTGGGCCGCATTTGAAAATGTACCAATGTGGACTACCAAAAGAAATGGCCTTAGAGCTATTTAAGCCATTTGTGATGAGAGAGCTAGTGGAAAAAGGAATTGCACATAATATCAAGTCTGCCAAGCGGAAAATTGAGCGTGTGCACCCTGAAGTGTGGGATGTCTTAGAAGAAGTTATTAAAGAGCATCCTGTATTGCTTAACCGTGCACCAACATTACACAGACTTGGAATCCAAGCTTTTGAACCGACACTTGTAGAAGGTCGTGCAATTCGTTTGCACCCATTAGTTTGTACGGCGTATAATGCCGACTTTGATGGGGACCAAATGGCTGTGCACGTACCGTTGTCTGGAGAAGCTCAAGCGGAAGCAAGAATTTTAATGCTTGCAGCTCAAAATATTTTAAATCCTAAAGATGGAAAACCAGTTGTAACACCATCTCAGGATATGGTATTAGGAAACTATTATCTTACTTTAGAACGAGAAAATGCTATCGGAGAAGGATCTGTCTTTAACGATACGAATGAAGCGGTGTTGGCTTATCGGAATGGGTATGTACATCTACACACTCGTGTTGCTGTACACGCATCAGGTTTAAATAACCAAACATTTACGGAAAAGCAAAAATCACAATTGCTTATTACAACAGTTGGGAAGCTGATTTTCAACGAAATCTTATCAGACTCCTTCCCTTATATAAATGAGCCAACAAAAGAGAACTTAGAGTATCATACACCAGAAAAGTATTTTGTGGAAAAGGGTGCGAATATCCCTGAGCTTATTAAGTCATTTGAGTTGGTAAAACCATTTAAGAAAGGCTTCTTAGGAGATATTATCGCTGAAGTCTTTAAACGGTTTAAAATTAGTGAAACATCTAAAATGCTTGATAGAATGAAGGATCTTGGCTTTAGCTATTCCACAAAAGCAGGTATGACAGTCGGTGTTTCTGATATTGTTGTACTTAAAGAAAAAGAAACGATCCTTGAAGAAGCACAAAATAAAGTAGATAAAGTACTAAAACAATTCCGTAGAGGATTAATTACGGATGATGAAAGGTACGACCGCGTTATTGCAATTTGGTCACAAGCCAAAGATACGATACAGGATAAGTTGATGTTATCCCTTAGCGAAAGAAACCCGATTTATATGATGAGTGATTCTGGTGCTCGTGGTAACGCCTCAAACTTTACGCAGCTTGCAGGTATGCGTGGTTTAATGGCTAACCCGGCTGGTAAGATTATTGAATTACCGATTAAATCAAGCTTCCGTGAAGGTTTAACCGTATTAGAGTACTTTATATCTACGCACGGTGCTCGTAAAGGTCTTGCGGATACAGCATTGAAAACAGCTGACTCAGGATACCTAACACGTCGTCTTGTTGATGTGGCGCAAGACGTTATCATACGAGAAGATGATTGTGGGACAGATCGTGGCTTGGCTGTAACTGCCTTACAAGATGGTACGGAAATGATCGAACCATTAGTTGATCGCTTAATCGGGCGTACGGCATTCTATGATATTAAGCATCCAGAAACGAATGAAGTCATTGTTGAAGCAAATGAAATTATTAGTGAGGACCAAGCAAAAGAAATTACCAATGCTGGTATTGAAAAAGTAACCATACGTAGTGCATTCACTTGTAATACGAAGCATGGTGTATGTCAAAAATGTTATGGAAGAAACTTGGCAACTGGTGCTGATGTAGAAGTTGGGGAAGCAGTAGGAATTATTGCAGCTCAATCCATTGGTGAGCCAGGAACACAGCTAACGATGCGTACTTTCCATACTGGTGGGGTAGCCGGGGACGATATTACACAAGGTTTGCCACGTATTCAAGAGTTGTTTGAAGCTCGTAATCCGAAAGGGCAAGCAGTTATTAGTGAAATATACGGAACCGTACTAGAAATTAAAGAAGTGAAAGATAAACAAGAGATTGTCGTTCAAGGCGATGTTGAGCAACGCTCTTACGCAGTGCCTTACAATGCTCGCATGAAGGTGAACGTTGGTGACAAGGTTATTGCTGGTCAAGAACTAACGGAAGGTTCTATTGATCCTAAGGATTTATTACGCGTTCAAGGTGTAGAAGGTGTACAAAACTACCTGTTGCGTGAAGTTCAACGCGTATACCGTATGCAAGGTGTTGAAATTGGCGATAAACACGTAGAAGTTATGGTTCGCCAAATGCTTCGTAAGATTCGCGTAATTGACTCTGGAGATACAGATGTTCTGCCAGGTTCTTTATTAGAGTCACCAGTTCCGTGACGCAAACCGTAAAGTACTACAAGATGGACAGCAACCAGCTATAGGTAAACCTGTGTTACTCGGTATTACAAAAGCATCACTTGAGACAGATTCCTTCTTATCTGCTGCATCTTTCCAAGAAACAACGAGAGTATTAACGGATGCAGCTATTAAAGGAAAACGGGATGAGCTTCTTGGTTTGAAAGAAAATGTTATCATTGGTAAACTTGTACCTGCTGGAACAGGTATGCAGCGTTACCGTCGTATCAAACCTGCTACATCTGAACCAATTACAACTGAGCCAATTGAAGAAACAGAAACAGTTCAGTAACTGGATGAAGTAGTTTCCCATATCAATTTTGGTGTGGGAGACTCACCAGTTCTATACAAAATAGAATAAGTTTTTAAGCGGAAGCGTAAAAAATATGTAAATCATGTTGACATAGAAAATGCAGAGTGGTAGAATATTCAAGGTGCTTCCGGTTATACTTGGTGCTTTGGAGGATATGAGATGTCTTATGAAAAAGTAATGCAAGTGAAATCTAGTGTAATTATCGGAACGAAACAAACGCTCAAAGCCATGAAAAATGGGCATATTAGTGAAGTGTTTGTTGCTGTTGATGCAGATCAACATATGGTACAAAAGGTTACACATTTAGCTGAAGAATTGGGCATTCCTTGTCATCATGTTGATTCTAAAAAGAAATTAGGAGTAGCATGTGGTATCGAGGTCGGTGCAGCCGCTGTTGGTATAAAACAGGATTAGAGTTATTATAAAAACTGTTTTTTTACCCAAAGATGAACCACCTGGATGTGTGGGATTACAAAACTCAAGCTGAATTAGTGATATATTCATGACGGAAAGGAGGAAATAGTTATGCCAACAATTAACCAATTAGTGCGTAAAGGTCGCGTGAGCAAACCAAAAAAGTCTGACTCTCCAGCTCTAAACAAGGGGTATAACAGCTTTAAGAAGACATTTACAGACCAAAATTCTCCACAAAAGCGTGGTGTATGTACACGTGTTGGAACATTAACACCGAAGAAACCAAACTCAGCACTTCGTAAATACGCTCGTGTACGTTTGTCTAACAACATGGAAGTAACAGCATACATTCCTGGAATTGGTCACAATCTTCAGGAACACAGCGTTGTACTTCTTCGTGGTGGTCGTGTAAAAGACTTACCTGGTGTTCGTTATCACATTGTTCGTGGTGCGTTGGATACAGCAGGTGTAGAAGGTAGAATGCAAGGTCGTTCTAAGTACGGTACGAAAAGACCGAAGAAGTAAGCATATATTAAAAAAGCCCAATAGGAAAGGAGGAAGGACATATGCCACGTAAAGGCCCAGTACCTAAACGGGATGTCTTACCAGATCCGCTTTACAACTCAAAACTTGTGACTCGTTTAATCAATCAAATTATGGTTGATGGAAAAAGAGGAAAAGCACAAAAAATTCTTTATAAAGCATTTGAATTGGTTGCTGAGAGAAGCGGCCAAAATGCAATGGAAGTATTTGAACAAGCGATGAAAAATGTTATGCCTGTTCTTGAAGTACGTGCACGTCGTGTTGGTGGATCAAACTACCAAGTACCAATGGAAGTACGTCCAGAACGTCGTCAAGCGCTAGGACTACGTTATATTGTTAACTACTCTCGTTTACGCGGAGAAAAAACAATGGAAGAACGTCTTGCTAATGAAATTTTAGATGCTTCTAACAATACAGGTGCTTCTGTGAAGAAACGCGAAGAACTGCATAAAATGGCAGAAGCTAACAAAGCATTTGCTCATTACCGCTGGTAAAATAATAAATCAAATTCAAGCTAGAAAGGAGAAGAATACATGGCTAGAGAGTTCTCCTTGGAAAAGACGCGAAATATTGGTATTATGGCACACATTGATGCAGGTAAAACTACTACTACGGAGCGTATTCTTTTCTATACAGGACGCATTCATAAAATTGGTGAAACGCATGAAGGTGCTTCACAGATGGACTGGATGGAGCAAGAGCAGGAAAGAGGTATTACTATTACTTCAGCTGCAACAACTGCTCAATGGAAAAACCATCGAATTAACATTATTGACACACCAGGACACGTAGATTTCACTGTTGAAGTTGAACGTTCATTACGTGTGTTAGACGGCGCCGTAACCGTTCTTGATGCGCAGTCAGGTGTGGAACCACAAACGGAAACAGTATGGCGCCAAGCTACAACATACGGTGTACCACGTATTGTTTTCATTAACAAAATGGATAAAATTGGTGCTGATTTTCTTTATGCGACAAAAACGTTAAAAGATCGTCTAGGCGCTAATGCACATCCGGTTCAACTTCCGGTAGGTGCAGAAGATAACTTTGAAGGAATTATCGACCTCATTGACATGCAAGCATTCTTCTATGAAGATGATCTTGGAACTCGTGCAGAGACTCGTGAAATTCCGGCTGATTTAATGGATAAAGCTCAAGAATGGCGTAATAGCTTAATTGAAGCTGTTGCTGAACTTGACGAAGACTTAATGATGAAATACTTAGAGGGTGAAGAAATCTCTAAGGATGAGTTAAGAGTCGCTATCCGTAAAGCTACCCTAGATGTTGAATTCTACCCAGTATATTGTGGGTCAGCATTCAAAAATAAAGGTGTACAATTAATGCTTGATGGTGTTATTGATTATCTTCCAGCACCTACGGATGTTGCTGATATTGAAGGGATTGTCCCTGGTACAGAGGAAAAAGTAACTCGTCCATCTACAGACAATGCACCATTCTCAGCATTGGCGTTTAAAGTAATGACAGATCCATATGTTGGTAAGCTTACTTTCTTCCGAGTATATTCAGGAACATTAGATGCTGGTTCTTATGTGAAAAACTCTGTAAAAGATAAGCGTGAGCGTGTTGGACGTATCCTACAAATGCATGCAAATTCAAGACAAGAGATTTCCACTGTATATGCTGGTGAAATTGCAGCTGCTGTTGGTTTAAAAGATACATCTACTGGTGATACGCTTTGTGATGAAAAGAATTTAGTTATTCTTGAATCTATGGATTTCCCAGAGCCGGTAATCGGAGTAGCTATTGAACCAAAAACAAAAGCCGATCAAGATAAGATGGGTATTGCTTTAGGGAAACTAGCTGAAGAAGATCCAACCTTTAAAACAGAAACAAATGAAGAAACAGGCCAAACGATTATTTCAGGTATGGGTGAACTTCATCTTGACGTTATCGTTGACCGCTTGAAGCGTGAATTCAAAGTAGAAGCAAACGTTGGAGCGCCACAGGTTGCATATCGTGAGACATTCCGCTCTGCTGCTGAAGTAGAAGGTAAATTTGTTCGCCAATCTGGTGGTCGTGGACAATACGGACACGTTTGGGTTAAATTTGAACCTAACGAAGAAGGCGCTGGCTTTGAATTTGTGAACAAGATTGTCGGTGGGGTTGTACCACGTGAATACATTCCATCTGTTCAAGCTGGTATTGAAGAATCAATGGAAAATGGTGTATTAGCTGGATATCCACTAATTGATATTAAAGCAACATTGTATGATGGAAGCTATCATGATGTAGACTCTAACGAAATGGCATTTAAAGTAGCGGCTTCTATGGCACTAAAAGCTGCTAAAAATAAGTGTAACCCAGTTCTTCTTGAGCCGATTGCTAAAGTAGAAATTGTTATCCCAGAAGAATATATGGGAGACATTATGGGTGATATTACTTCTCGTCGCGGACGTGTAGAAGGTATGGAAGCTAGAGGTCCTGCTCAAGTGGTAAAAGGCTTCGTTCCACTTTCTGAAATGTTCGGTTACGCTACAGCATTGCGTTCTAACACACAAGGTCGTGGTACATTTACGATGTACTTTGATCACTACGAAGAAGTACCAAAGAGTATTTCTGAAGAAATTATTAAGAAAAATGCTGGTCAATAATTGATTTTTTCATAAATCTAAAGTATAACTTGTATTAAAGGCTAAGAAGTGATGTTGACCCATTGTTTCTTGCTACTTAAACATTCTAAAATAAACTATTTCATTTATTTAAAGGAGGAACTATAAATGGCTAAAGAAAAGTTCGACCGCTCGAAAAGTCACGTTAACATTGGAACAATTGGACACGTTGACCATGGTAAAACAACGTTAACTGCTGCAATTACAATTGTAATGCATAAGAAATCTGGTAAAGGTACGCAAATGGCGTATGACCAAATTGATAATGCACCAGAAGAAAAAGAGCGTGGAATTACTATCGCTACTTCACACGTAGAATATGAAACAGATACGCGTCACTATGCACACGTTGACTGCCCAGGTCACGCTGACTATGTTAAAAACATGATCACAGGTGCTGCACAAATGGACGGAGCTATCCTAGTAGTATCTGCTGCTGATGGCCCAATGCCACAAACTCGTGAGCACATCCTATTATCTCGTAACGTTGGTGTACCTTCTATTGTAGTATTCCTTAACAAAGTAGATATGGTAGACGACGAAGAGCTATTAGAATTAGTAGAAATGGAAGTTCGCGATCTATTAACTGAGTACGACTTCCCAGGTGATGATGTTCCTGTAATTGCTGGCTCTGCTTTGAAAGCAATTGAAGGAGTAGAAGAATACGAAGCAAAAATCGTTGAATTAATGGAAGCTGTTGACGAGTACATTCCAACTCCAGACCGCGATAAAGACAAACCATTCATGATGCCTGTAGAGGACGTATTCTCTATTACAGGTCGTGGTACTGTTGCAACTGGTCGTGTTGAGCGTGGAGAAGTACGTGTTGGTGATGAAGTAGAAATCATCGGCTTAAACGAAGCAGCACAAAAAACTACAGTTACTGGTGTAGAAATGTTCCGTAAGCTTCTTGACTATGCAGAAGCTGGCGACAACATCGGTGCACTACTTCGTGGTGTAGCACGTGAAGACATTAACCGTGGTCAAGTACTAGCAAAACCAGGTTCAATCACACCTCACACAAAGTTTAAAGCTGAAGTTTATGTTCTATCTAAAGAAGAAGGTGGACGTCATACGCCATTCTTTGCTAACTATCGTCCACAGTTTTACTTCCGTACAACGGATGTAACTGGTGTTATCCAACTTCCAGAAGGAACAGAAATGGTAATGCCTGGCGATAACATTGAAATGACAGTTGAGCTTATTTCACCAATTGCAATTGAAGACGGTACTCGCTTCTCTATCCGTGAAGGTGGCCGTACAGTTGGATCTGGTGTTGTATCAGAAATTATTGAGTAAGCACCAAGTTTAGAAACACAGGTTACGTGACGACGTAACCTGTGTTTTTTACAATATAGAAAAATAAAACAAAGGCGTTTTATCAGCATGCTACTTGTTGCTAGACCCAATTTTTCTAACGCTTTTTGTAAGTTAGTCAACACGATAGCGTATCACCGTACCTCTAAACAAGAATAAAAGATAAACCTCTGTTTTTCTTTTCATCTCTATTAAGTTTGGCGATACATAGTAGCAATTGCCTTTGTATTAAAAGTCACCTAACCGTATCCCCTAAACCCTTCTTTTAACTTAAAAAAATCTCGTCCTATAAATATGGTATTATACCTTGCCACTTAAAAATCTCAATCGAAAGTTTTTAAAACTATTTACTATGATTAAAAGCAGTCTGTTTTGACTAAACTTATTAATAATTTTTTGTAAAACCCCTTGCAATCAAGTAGTAAAGTACGTATAATATGTAGATGTGCAATCATTATCCATAAAAAAGATTGCAGAAACAAATGACATTCTATATAATAAGAATGTTGCTTGCTAAAGGCGATGAAGCAGAAGGTTGTTGGCACACCCGGCCCCTTTGCCATGGCGGGAGTTACCAAGAAATTTCTGCAGAGTATGTCTATTATAAATGGGCGAATAAAGGAGGGAAAATAATGGCAAAAGAAAAGATTAGAATCCGTTTGAAAGCTTATGATCACCGTATTTTAGATCAATCAGCTGAAAAAATTGTAGATACAGCGAAACGTTCTGGTGCTAATGTATCTGGACCAATCCCACTACCTACGGAAAAATCAGTCTACACGGTTTTACGTGCGGTTCATAAATATAAGGATTCACGTGAGCAGTTTGAGATGCGTACACATAAACGTCTCATCGACATTGTTAACCCTACACCGCAAACTGTTGATTCACTAATGCGTTTAGATTTACCGTCTGGTGTAGACATTGAAATTAAACTATAAATGAAAGTTTTAAATAGGAGGTGTAACGGATGACGAAAGGAATCTTAGGTCGTAAAATCGGCATGACTCAGCTATTCTCTGAAACAGGAGAACTAATGCCTGTAACTGTAATTGAAGCTGAGCCAAACGTCGTATTACAAAAGAGAACATTAGAAAATGATGGTTATGAAGCAATCCAACTAGGTGTTGCTGACGTAAAGGAATCACGTACGAATAAAGCGGAAAAAGGTCATGCTGAAAAAGCAAACACAAACCCTAAGCGCTACGTTCGTGAAATCCGTAACGCGAAGCTTGACGAATATGAAGTTGGTCAGGAAGTGAGCGTAAACGTATTTGCTTCTGGTGATAAAATTGATGTGACAGGAACTACAAAAGGTAAAGGATTCCAAGGTTCGATTAAGCGTCACAATCAACAACGTGGACCAGAAACTCATGGTTCTCACTATCATAGAGCACCAGGTTCGTTAGGTGCGGTTGACCCAATGCGTGTATTTAAAGGAAGACCACTTCCAGGACGCATGGGTGGAGAACAAGTAACGATCCAAAACCTTGAAGTAGTAAAAGTAGACGAAGAACGTAATCTACTATTAGTAAAAGGCAATGTGCCAGGTGCAAAGAAATCATTCGTAAAAATAACGAGTGCAGTCAAGGCTAACTAATCATACAGACGAAGGGAGGATATGTCATGCCTAAAGTAGCACTACTAAAACAAGATGGAGCTCAAGCTGGTGAGTTGGAATTAAACGAAGCTGTATTTGGAATTGAACCAAATGAGCATGTATTACATGAAGCAGTAGTTATGCAACGTGCGTCTTTACGTCAAGGTACGCATGCGGTAAAAAACCGTTCTGAAGTACGCGGTGGTGGTCGTAAACCATGGCGTCAGAAAGGAACTGGTCGTGCACGTCAAGGTTCTATTCGTTCCCCACAGTGGGTTGGCGGAGGTACTGTATTTGGACCAACACCACGCAGCTATAGCTATAAATTGCCAAAGAAAGTCCGTCGCTTAGCACTTAAATCTGCGCTTTCTTCCAAAACAAAAGAAAATAATCTTGTTGTCTTGGAAAGTCTTACTTTTGCTGAACCAAAAACAAAAGAAGCAGTAAAAATGCTAGCAGCATTAAATGTAGATGCAAAAGCTTTAATTGTTGTAACTGAAAAAGAAGAGAACGTTGTTCGTTCCGTAAATAATCTTCCGGCTGTCTCTATTTTAACAGTGGAAGAAATGAATGTATTAGACTTGCTTGGCCATGACAAGCTGATCTTAACAAAAGAGGCAGCTGAAAAAGCAGGGGAGGTGCTTGCATAATGAAAGATCCACGTGATATTATAAAGCGCCCTGTCATTACAGAACACTCAGCTGATTTAATGGCAGAAAAAAAGTACACGTTTGAAGTAACTCCTCAAGCGAATAAAACAGAGATAAAAAACGCTGTAGAACAAGTTTTTGGAGTGAAAGTAATCAAAGTGAACACGTTAAACGTAAAAGGTAAGTTCAAGCGTATGGGTCGTTACGGTGGCTACCGTTCAGATCGTAAAAAAGCTGTTGTTCAGCTTTCTGAAGACAGTAAAGAATTAGATTTCTTTGAAGCATAAATTATAAAGTTCGTGAAGGAGGGAAATAAAGATGGCGATTAAAAAATTCAGACCAACGTCCAACGGTAGACGTAATATGTCCGTATCTGATTTTGCAGAAATCACTACAGATACGCCTGAGAAATCCCTTTTAGCTCCACTACACAAACGTGGTGGTCGTAACCATCAAGGGAAGTTAACCGTTCGTCATCAAGGTGGCGGTCACAAGCGTCAATACCGTATCATCGATTTCAAGCGTGATAAAGATGGTATACCAGGACGCGTTGCTACTATTGAGTATGATCCAAACCGTTCAGCAAACATCGCATTAATTCATTATGTTGATGGTGAAAAACGTTATATATTAGCTCCAAAAGGTATAAAAGTGGGGCAAGAAATTATTTCTGGTGAAGATGCGGATATTAAAATGGGAAATGCATTACCATTAGTAAATATCCCAGTAGGTACAGTTATTCATAATGTTGAGTTGAAGCCAGGACGTGGCGGACAGCTTGTTCGTTCAGCCGGTGCAGAAGCACAAGTCCTTGGTCGTGACGGTAAATATACGTTAGTTCGTTTATCTTCAGGAGAAGTTCGTTTGATTCTTTCTTCTTGTCGTGCAACTGTCGGTCAAGTCGGTAATATCGAACATGAGCTTATCCGTGTAGGTAAAGCAGGTCGTTCTCGTTGGTTAGGCATTCGCCCAACTGTTCGTGGGTCTGTTATGAACCCGAATGATCACCCACACGGTGGTGGTGAAGGACGCGCACCAATCGGTCGTAAATCACCAATGTCACCTTGGGGTAAGCCAACTCTTGGTTACAAGACACGTCAACGCAACAAGCCATCTGATAAGTATATCGTTCGTAAACGTAAAAAATAACCAAAAATAGTGGCGGGAAGATAAGCCCGTCTCTCCAATGCGAAAGGAGGTTTATCCATGGGTCGTAGTTTGAAAAAAGGACCTTTTGCAGATGACCATCTTATGTCAAAAATCGAAGCATTAAACGAAAGTGATAAAAAACAAGTAATTAAAACTTGGTCACGTCGTTCAACTATATTTCCTAATTTTGTAGGACATACAATAGCGGTATATGACGGACGTAAGCATGTACCAGTCTACGTTACAGAAGACATGGTCGGACATAAATTAGGTGAATTCGCGCCAACACGTACCTTTAAAGGGCACGGTGGCGATGATAAGAAAACAAAACGCTAATAGGAGAGGAGGCACACAACATGCAAGCTAAAGCCGTTGCAAAATCGGTTCGTATTGCTCCTCGTAAAGTACGATTAGTCGTTGATCTTATTCGAGGAAAAAATGTAGGTGAAGCAATTGCGATTTTACGCCATACACAACGCGGTGCTTCTCCAGTCGTAGAAAAAGTATTAAACTCTGCGATTGCTAATGCAGAGCACAATTATGAAATGGATACAGATAACCTGGTCATTTCAGAAGCATATGTAAACGAAGGCGCTACTTTGAAACGTTTCCGTCCACGTGCACAAGGTCGTGCAAGTAGAATTAATAAACGCACAAGCCACATTACAGTAGTGGTAACAGAAAAAAAGGAGGGTTAGTCAGTGGGTCAAAAAGTAAATCCAACTGGTCTTCGCGTTGGCATCATTAAAGACTGGGAGTCAAAATGGTATGCCGGCAAGGACTATGCAGACTTATTACATGAAGACATTAAGATTAGAGAATACTTGGAAAACCGCTTGAAAATAGCTGCTGTTTCATCTATTGATATTGAGCGTGCAGCAAACCGAGTGAATATTACGATTCACACTGGAAAACCAGGTATGGTTATCGGTAAAGGCGGTTCTGAAGTGGAATCTTTGCGTAAAGCTTTAAATAGCTTAACTGGCAAGCGAGTTCACATCAATATTGTAGAAATTAAAAAAGTAGATCTTGATGCAACATTAGTTGCTGAAAATATTGCTCGTCAATTAGAAAATCGTATTTCTTTCCGTCGTGCACAAAAGCAATCCATTCAACGTGCGATGCGTGCTGGCGCAAAAGGAATTAAAACACAAGTATCCGGACGTCTTGGTGGCGCAGACATCGCTCGTGCGGAACATTATAGTGAAGGGACAGTACCACTACACACATTAAGAGCTGATATCGATTATGGTACAGCAGAAGCAGACACTACGTATGGTAAGTTAGGTGTCAAAGTGTGGGTATACCGTGGAGAAGTCCTTCCAACGAAAACTGACAAATAAGGAAGGGGGCACTGCATTATGTTAATGCCTAAACGTGTGAAATATCGTAGACAACATCGTGGTAAAATGAGAGGCCAAGCCAAAGGTGGCACAAGTGTTGCTTTCGGTGAATATGGTCTACAAGCAGTAGAAGCGTCGTGGATTACTAGCCGTCAAATCGAGGCTGCTCGTATTGCAATGACTCGTTACATGAAACGTGGCGGTAAAGTTTGGATAAAAATCTTTCCTGACAAACCATATACTGCAAAACCCCTAGAGGTTCGTATGGGTTCTGGTAAAGGTGCTCCAGAAGGATGGGTAGCAGTAGTAAAACCAGGAAAAATTATGTTTGAAATCGCTGGTGTACCAGAAGAAGTTGCTCGTGAAGCGTTACGTCTTGCTTCTCACAAACTTCCGATTAAAACAAAATTTGTAAAACGTGAAGAAATTGGTGGTGAAAGCAATGAAGGCTAATGAGATTAGAGAACTAACCACTGCCGAAATTGAACAAAAAGTAAAAGACTTAAAAGAAGAGCTATTCAACTTACGCTTCCAGCTTGCAACTGGCCAACTAGAAAACACTGCACGTATTCGTCAGGTAAGAAAGTCAATTGCTCGCATGAAAACTGTTGTTCGTCAACGTGAATTAAGCGTAAATAACTAGAATCTCGAGAGGAGGTAAACCTCAAAATGACAGAACGTAATGATCGTAAAGTTTACACTGGACGTGTTGTCTCTGACAAAATGGATAAAACCATTTCTGTTCTAGTGGAAACATATAAATTCCACAAGCTATACGGCAAGCGTGTTAAATATTCAAAAAAATTCAAAGCACATGATGAGAATAACCAAGCAAAAGTTGGCGATATCGTAAGCATCATGGAAACTCGTCCGCTATCAGCTACAAAACATTTTCGCCTCGTTGAGATTGTTGAAGAAGCGGTAATTATATAATAAAGTTCGCTCGGAAGGTATCCGAAGGGAGGTTACAGCGATATGATTCAACAGGAAACACGTTTAAAAGTTGCAGATAACTCTGGTGCACGTGAACTATTAACTATTAAAGTATTGGGCGGATCCGGACGAAAAACCGCTAATATTGGCGACGTTGTTGTTTGTACGGTAAAAGAAGCAACACCAGGCGGCGTTGTCAAAAAAGGTGATGTTGTAAGAGCTGTTATTGTACGTTCGAAATCTGGTGCACGTCGTAAAGATGGTTCATATATTCGTTTTGATGAAAATGCAGCGGTAATTGTTCGTGATGATAAGAGTCCAAGAGGAACTCGTATTTTTGGACCAGTTGCACGTGAATTGCGTGATGCAAAATTCATGAAAATCGTATCTCTTGCTCCAGAAGTATTATAAGTGTGTGTTCAAAAAGAGGATGATTGAATTTTGATTTTCAACAGGCTTTTAAAGTCAACCAGAATTTCAAGATGCCTTCTTCCTATAAATTTTGAACAGCCTTTATAAGCTAAAATTTAGCCTTGTTAGGAGGTGCGTTAAGCATGCATGTAAAAAAAGGTGATAAAGTAAAAGTTATTTCCGGCAAAGACCGCGGAAAAGAAGGCACTATCTTAGAAGCATACCCGAAAAAAGAGCGTGTGCTTGTAGAAGGAATTAACATGATTAAAAAACATGCCAAACCTTCCCAAGAAAATCCACAAGGTGGAATTCTTAATCAGGAGGCACCAATTCATGTTTCTAACGTGATGCCAATAGATCGTAAAACCGGAGAGCCAACCCGTGTTGGTTACGAAGTACGTGATGGAAAGAAAGTCCGTATCGCTAAGAAATCCGGAGAAGCGTTAGATAAATAGGTTCAGCGAAAGGAGGGCGACATGATGAATCAATTAAAGAAAAAATATCAAGATGAAGTACTACCATCTTTAATGAATAAATTTAACTATGAGTCTGTAATGCAAGTACCAGCTATTGAAAAAATAGTAGTGAACATGGGTGTTGGTGATGCTGTTCAGAACTCAAAAGCTTTAGATAATGCTGTCGAAGAGTTGGCGTTAATTTCTGGACAAAAGCCAATGATTACTCGTGCAAAAAAATCAATTGCTGGATTCCGCCTACGTGAAGGAATGCCGATTGGTGCTAAAGTAACCCTTCGCGGTGAGCGTATGTACGAATTTTTACAAAAACTAGTAGCTGTATCACTTCCGCGTGTACGTGACTTCCGTGGTGTGTCTAAAAAGGCATTTGATGGTCGTGGAAACTACACTTTAGGAGTGAAAGAACAGCTTATTTTCCCAGAAATTAACTATGATAAAGTGAGTAAGATTCGTGGAATGGACATTGTTATCGTAACAACATCTAACACGGATGAAGAAGCTCGTGAACTTCTTACTCAGTTAGGCATGCCTTTCCAAAAGTAAGCAAAAGAGCGAATACAAGGAGGGAAAATAGTGGCTAAAAAATCAATGATTGCAAAGCAAAAACGTCCGCAAAAATACCAAGTACGTGAATATACACGCTGTGAGCGCTGTGGACGTCCGCATTCTGTAATCCGTAAATTTAAACTTTGCCGTATTTGTTTCCGTGAACTTGCCTATAAAGGTCAAATTCCTGGTGTCAAAAAAGCAAGCTGGTAAAACCCGATTTTGGGAAGGAGGTAATGATGAATGGTTATGACAGATCCAATTGCAGATATGCTTACTCGCATTCGTAATGCGAATATGGTAAGACATGAAAAGTTAGAGCTTCCAGCATCAAAGATGAAAAAAGAGATCGCTGATATTCTTAAACGAGAAGGTTTCGTTACAGATTATGAGCTTGTAGAAGATAACAAGCAAGGTGTTCTTCGCATCTTCCTTAAATATGGAGCAAACGAAGAGCGTGTAATTACAGGTATTAAACGTATAAGTAAACCAGGATTACGTGTTTATGCGAAAGCTGATGAAGTACCACGTGTACTTAACGGTTTAGGAATTGCTATCGTTTCAACTTCAAAAGGTGTGCTTTCTGACAAAGAAGCGCGTTCTCAAGCTGTTGGCGGCGAAGTATTAGCATACGTGTGGTAATAGAGTAGTTAAAGAAGAGGAGGTGCATGAAATGTCTCGTATAGGACTGAAGCCAATCGAAGTTCCTGAAGGAGTAGAAGTCAAATTCGATGGAACTGTCGTTACAGTTAAAGGACCTAAAGGTGAATTAACAAGAAATTTACATCAAGATATTAAAGTTAACATGGAAGGCAACGTGATTAAGCTAGAGCGCCCAAGCGATCATAAGGATCATCGCGCATTACACGGTACGACACGTAGCCTCATTAACAATATGGTTGAAGGTGTAAGTAAAGGGTTTGAAAAAACGCTCGAAATCATCGGTGTTGGTTACCGTGCGCAGAAGCAGGGAAATAAAGTAATCGTCAACGCTGGTTACTCACACCCTGTAGAAATCGATCCAATTGACGGGATTGAAATTGACGTACCAAAAAACACACAACTTATTGTTAAAGGTATTGATAAGGAGCTTGTTGGAGCTGTTGCCTCTAAAATTAGAGCAATTCGCCCACCAGAGCCTTATAAAGGTAAAGGAATCCGTTACGAAGGTGAATATGTACGTCGTAAAGAAGGTAAAACTGCCAAGTAAGATTAGGTAGCAGAAAGGAGTGACCTAAGTGATTACAAAACCTGATAAAAATATGGTGCGTAAGAGAAGGCACGCTCGTGTACGTAAAACCGTTCACGGAACAGCACAGCGTCCTCGTCTAAACGTCTACCGTTCAAATAAACACATCTATGTACAGCTTATTGATGATACAAGTGGAAACACAGTGGTTAGTGCCTCTACAAAAGATAACGAGTTGAACTTAACAGGTGCAACTGGTAATGTAGAAGCAGCAAGACAAGTCGGAGAAGCAATAGCTAAACGTGCTCAGGATAAAGGTTACAAATCGGTTGTCTTTGACCGCGGTGGCTACCTTTATCATGGACGTGTGAAAGCTTTAGCAGAGGCTGCAAGAGAAGCAGGTCTTGAATTTTAAACGATAAAGGAGGGACATACATGAATAAAAACATTGATCCGAACAAATTAGATCTTGAAGAACGTGTTGTTGCGGTAAACCGTGTTGCAAAAGTTGTTAAAGGTGGTCGTAATTTCCGCTTTGCAGCTCTAGTTGTTGTCGGAGACAAGAATGGTCATGTAGGTTTTGGTACAGGAAAAGCACAAGAAGTACCAGAAGCAATTAAAAAAGCAGTAGATGATGCGAAGAAAAATTTAATTACAGTACCTATTGTTGGAACTACCATCCCACATGCAATTCATGGTCGATTCGGCTCAGGTAATGTATTGTTGAAACCAGCTACGGAAGGTACAGGAGTTATCTCTGGTGGCCCAGTACGTGCGATTTTAGAGCTTGCTGGTGTTGGTGATATACTAACAAAATCATTAGGTTCTAATACGCCGATTAATATGATTCGTGCAACAATCAATGGTTTAACAAACTTAAAGCGCGCAGAAGATGTAGCAAAACTACGTGGAAAGTCTGTAGAAGAACTGTTAGGATAAGGAGGGAACTGTTATGTCTAAAAAACTAGAAATAACCCTCACGCGCAGTGTTATTGGTGGAACAGAAGTTCAAAGAAAAACTGTTCAAGCATTGGGATTAAAGAAAATTCGTCAATCGGTTGTTCATGAAGATACTCCAGCTCTTCGCGGCATGGTCAATAAAGTATCTCATTTACTAACGGTTAAAGAGGTTTAAATAAGAAATAAGCGTAAGAGGAGGTGCTCGCATGAAACTTCATGAATTGAAGGCTGCAGAAGGTACACGTAAAAACCGTAATCGTGTAGGTCGTGGAATGTCATCTGGCAACGGGAAAACATCAGGACGTGGACATAAAGGTCAAAAAGCGCGCTCTGGTGGCGGTACTCGTCCAGGGTTTGAAGGTGGTCAGTTACCACTATTCCAACGCTTACCAAAACGTGGGTTTACAAACATTCATCGTAAAGAGTTTGCTATTGTAAATGTAGAAACGTTAAATCGGTTTGAAGAAGGCACAGAAATAACACCTGAGCTATTACTGGAAGAAGGCGTAGTTAGCAAGTTGAAAGCAGGTATTAAAGTACTTGGCAACGGCTCGATCGAGAAAAAACTAACAGTAAAAGCTCACAAGTTCTCTGCTTCCGCTAAAGAAGCAATCGAGGCAGCGGGCGGTCAAACAGAGGTGATTTAATGTTCCGTACAATCTCCAATTTTATGCGCGTAGGTGATATAAGACGGAAAATAATTTTCACGTTATTAATGTTGGTTGTCTTCCGTCTTGGCACATTTATACCTGTGCCATTTACTGATAAACAGGCAATTGACTTTATGAATTCCCAAAATGTGTTTGGCTTTTTAAACACATTTGGTGGTGGCGCATTGCAAAATTTCTCCATCTTTGCGATGGGGATTATGCCTTATATTACGGCGTCTATTATTATGCAATTGCTACAAATGGATGTCGTACCTAAATTTGCTGAGTGGAAAAAACAAGGTGATGCAGGTAGGAAAAAGCTTGCCCAAGTTACGCGTTATGGTACCATTGTCCTTGCCTTTATCCAAGCGATTGCTATGTCAGTAGGATTTAATGCTATGGCTGGTGGTATGTTAATTGCTGATCCTGGTCCCATGAAATTTATTGTTATTGCCATTGTTTTAACGAGTGGGACAGCATTTTTAATGTGGCTTGGAGAACAAATTACTGCGAATGGAGTCGGTAATGGAATTTCGATTATCATTTTTGCAGGTATTGTTGCAGCAGTACCAAATGGCGTACAACAGCTATACAGCCAGTATTTTATTAACCCTGGCGATGAACTGTTCATTAATAT
>NODE_18_length_41273_cov_316.423553
TTCTATTTACACAAAATATTTTACACTCTCAGTTTTTATACACCTTTCCCTAAATTACTTTGCTAATAGTTACCAACTACTAAAATACTTTTAATAATTGCATAACCGCAATTTTCTTTCAAAGGCTGTCTTCATTTTACTATAAACAATTGAAAAACGGGAATTTTATGGTGTGTACATTCTTAGATGGGAGGGCCTTTCAAAAAATTGTTAATAAATTCATCTGCAATTAATCTTCTCATTTTTCTATCTGGTCCATTTTTGTAACCATTTGATACTCATCCATAAAAAGTGCTTCTATTCCTCTATAAGTTAGAACTACTTACATGAGTCAATTTCATAATTGCTCTTTTTAAAAATACAAAGACTTACCGAATTTCTAAATTGTATTTTTAAAAACAGAAATCATGCAGCTTGTTGCTGATTTAATTGTGCATTCATACGATCTGCAGCTAATTTTGAAGCATTGTAAATAAGGGTAACAATGTCAAAATGAATTTTGGCACATTTCCAGTGCAATAACGAACATTGTTAAGTTGAAAGAATTCTTTAAGATATGCGTTTACCCGTTCAACAGCGCTACGACGTTTGAAAATGTTTTTCCATGCCTGAGAGCCACGAGCTGGAGCGGTATATTTTCGAAGGTCTTGGGGTGTTTTTACCTTATAAACCTTTTGACAGATTTCTTCGCTGGCTAGTGGACAGTCGCTGCACTCCTTTGGTCTCGTGTATTTTAATGTTTCATATTTAGAATCGAAGTTATCGTAACGATAGGAGTGTTCACGAAAACAGGTCGGTGCGAAGTGTTTGTCATAACCAAGGAGTTCGCCTTCGTTTCGCTTGTTGTATGCAATTACAGATTGTTGGCCCATTCGATGTATTTGTTCGTATATTGGTTCATAATCATATCCAGCATCCATGGTTTGATAACGCAAAGAGAGTTGAGGAAAGCGTTCATGAAGCCCTTTAAGTAATGGAATAGCTGCTTTTCCATCATTTAAGTTGCCTGATGAAAAGAGAGAATCCAAAATGTATTGACTTGATGTTCCAACGACTAAGTGTGCTTTGTAGCCAAACCAAAACACATTCTTTCCTTCCGAATTCTTTTTCACGCCCCATTTGGGGTCTTGAGGAATTTCGTTACGTAGCTCGGCTAGAAGAGCATCTAATTGTTCTTCTATTTTCTTTTCATACAAAGGCAAGTTAGCTTCTTTTTCAGCTTCATCTTTTAGCCATTGTTCCCGTTCTTCTTTCGATTTACGGCCACGTTTTTTGGGTTCAGGATTTGATTTTTCTTCTTTTGGTGGTGCCTGATCACGGGCTTCAAAATGACAAGCATCAGTCGCAGCAGTGTCATCTGTGATAAAACCTTCTTCGATAGCTTGAAATACAACGTTTTCCTTTTCCGTTTCTAATATGTCACATTCCATTAATTTCGTTACAAGCCGCGAGTAAGAGGCCTCTGAAGGAACGGCGTCTGATACAAGGAAACCACCATTTCATTTAAAGTCTATATCATCACGAAGACGTTTGATTAAATCCTTTACCGTTGGGATTCGTTCCACATATCTCATCGCAAAGGAAATAATCATAGCTGCATAGTTCAATTCTTCTGGCGCACCTAGTCGTGATTGCTTAGTTACTTTATGATACATCTTATCCAAATCAATCGTCGAAATAATTGCTTCATATTTTTGGATAGGTTCCATTTCGTATAATTCTTGAATGCAAATAGGCTAATTTGTCATATAATGGTCATGGGAGCATTCCTTCTATCTTTTTTGGTAGTTTACACCAACTACCATTATACAAGATTTGGGGAGGTGCTTCTTTTTTTGCGTCCTGAACCCGTTGTCGTACAAGGGATAATAATTATGAAATTCATTCACATAGATAAAAGCATTAGCATATTTTCTTGTTTGAAGAAAATTCATAAGTTATAAGCTTTAAAATAGCAAGAATAAGCTATAAAAACAGATTATTTTCTCAATATGAATTATTGTAAATAATTTTATAATAATTTATATACCTATATTTCAATTAATTATAAAAATAAAAAATAAGAGGGTTCAAAGATTTTGTTATAAATTATGTTAAAAGGAGAATGAAAATTGGCGATTAAGATTAACAAACATATTATCTTCTGTGAAGAAAAAAATGAGAGTATGTTAATTAATTTTGTTGACAATTATATGATTGGATTGGATTATATATCAACAGTAATTTGGAAAGAGCTAATGAAGAATCAGGGCGAATTAGAAATAATAGATTACCTAGCGGAAAAATATCAGGAAGATAAAAAGATGCTATCTAAAGATATTAAGGAATTTTTGAATAGTTTGGAACAGGTTGGTGTAATAAAAAATTGAAAAAAATGTATATATTCATATTATTATATATTAATTTGATATTATTTGATATAAGGCTTAATAGAAGGGGATTTAACGAATTATTTAGCAACTACTCTCTTAGATACGAATATCCTAAACAATTAAGACAAGTAAATTTTACGGATAGTAGACTAAAAAAAGAAATAGAAACCTTTTTTGAAATTATGGATGTTGCTATTGCCTGGTATCCAAGAAAGGCTGATTGTTTGCATAAAACATTATTAGGATATCGTTATTTAAGAAAAAAATTCTCGATACCTGTTTATATGGTAGTTGGAGTAAGGAAATTTCCTTTTGAAGCACATGCATGGCTAAAAATTGAAAATGATGATTTTTTTGATAGTGAAATAGATACTTCATATTTACAAATTATATTAAATTCAAACAATATTGTGAGGTTAGGTAAATGAATTGGTTTATTATGAGTTCACAAATAAATAGAAAAATTATTGATATCGAAAAATTCCAGATACTAACTAGTAAATTTATTAATAATAAGGGGCAGGTGAATGAAATATTTTTTAATGGTTTTCACTTTATATATATGTTAACAAATAATAGTAGAAGATCATCGATATTATCCGTAGATAAAAATTTATTTATATTTGGGGATATTGAAATGCATAATAAAAATGAGTTGGCAAGAAAATATAATCTACTTAAAGATTCAAGAAGCGCAATTGATGAATTTTCTATTCTCTTAACAATATATCAAAAAAAAGGTATAGACGTTTTAAATGAAATAGTAGGAGATTTTTCAATTATTATCATTGATACTGATAAAAACATAAAGTATTTTATCAGAGATCAATTAGGAAAGAAAACCTTATTTCATACGTATGAAGAAGATCATTTTTTTGTATCAAGTGATTTATTTTTATTAGATCACATAATTAAAAACCGTAAATTAAATACCGATTACTTTTTCGAATATTTTAATAGAAATGGAGTGATAGATAATAAATTAACTCCATATAAAAGGGTATATAGAATTCCTAGTGGTCACTACATAAGAGTTCAAGAAAAAGAACATATAACATTCGAATATTGGTGTTTAACTCGAACAATACAAAAAGAAACGAAATTGCAAGAAGAAGAGTATACTGAACAATTTTACAGCCTTTTAGAGAATTCAGTTAAAAGTAGAATACAAGATCATAGTAAAAGTGCTGTAATGTTAAGTGGTGGATTAGATTCTACTTCAGTTTACGCAATATCAAAACTTATGGAACAAAAAAGTGACATAAAAGTATCTTCAGTAAGCGCGGTATTTGACCAACTAAAAGAGGCTGATGAAAGGCAGTATATTAATCCGTTACTCGAAAAATATAACGATAAAGGACATTTTGTAAACTACGATGATAATTTATTGTATGAAAATATACCTTTCAATTCTCCATACTCTCACGAACCTTTTGTTGATATTCTAACTTATGAGTTTACAAACAAAACGATTGAAAGGGCTGCAGAAAGAGAATATTTAAATATTCTTACCGGATTTGGTGGGGATCATCTTTTAGCTGGATCATTATTCATGACAAAAGATTTTTTTAAAAAAGGGAAATTGAAAAAAATAGTTTCATTTCTAACAAATCATGCAATAGTTAATAATATTTCAGCATTCAATCTCCTGAAGAAATATACATTGTTTCCAAATGTAGCTACTTATCACTCTGTTAATAAGTATACTAACTATTATCATGAAATAACAAATAAATTAAAAAACATAAAATATTACCATCAAAAAGAGTTATATATACAATTATTAAATACAAAACCTCACTATATTGATAGAATATTGGGAGGGAGGAATAATGTTAGTATTCATCATCCATTTCTAGATAGAAAATTAATAGAGTTTGTTTATAATTTGCCACCAGAGTTCCGGCTTTCAAAAACTTATAACAAATATATCTTGAGAGAATCAATGAAAAAGTTATTAACCAACGATATTATAAATAATTTAAATAAGGTAGATCATGATGTGCATACGTATGAGAGTATTCAAAAGAACTGGTCAACAATTTATAGAAGATTTAATGAACCATTACTAATAAATGAACTTAATTTAGTTTCACATTTAGATTGGAATGATAAGTTAATTCAATGGAGAAACGGTGTTGAACAAAATGACGATTTCTGGACCCTATTATCTATTGAGGTATGGTATAAGAAATACTTACAAAAAGTTAAAAGTGATTAAAAGTCTAATATTGTGCTATTAGTATACAAAATAAGAGGAGGAGTAAATATGGAAGCATATGTAAAACCGACGTTTGTATCATTTGGTAATAGTGAAAAACTAATTAAAGGTAATTGTGGATGGGGAAGTGAATCTTGGAGACTAAATAAAACAAATGGAAGGAAAATGAAAAGAAATAGAATAGTAAGACAAGCATGTAACCCTAATGTATCTCCAGGGCAAATTATGTGTGATGTTTGTATGCCAAGGACTGTTTGTGGGCCTTCAAATAATGAGTGTTAAAATTTATCCTTAATTAAATAATTTTAAATAAAATTAAAGAAACTTTAAATCAGGATTACTAATAGCACAATTTTAGAGTTTTATAATACAAATTGAATTTTTGTCAATATTGGATCTACGTCAATATTTTGGAGACGAAAAAAGTTAGGTTTTAGTCTCAGTGCAGGTTTGACAAGGAGCCTCTGCGGGAACGATTTCTAAGCCAAGAAGCCAGCTTATTGAAATTCGTTGCTGGCTTGCCAAAAAGGCTATCATGTCTGCATCTCCCTGTAAAAACGTGCAGTGAATAATTTATGAAAATCATGCAACGAAAGTGGAGAACTATTCCATTTTTTGTGATGTTTTATAACCAATACTACCGTGAATTCTTTTGTGGTTATACCAGCCTTCGATGTATTGATATAACGCTCTTTTTGCTGATTTGAAGTCCAAGTATTGTTACATGATTTACTTCTTCTTTCTTTAATATGGCGTGAAACGACACAAGCATTATCATAAGGGTTACCCTTGTAACTAAAGGAATGTGTCACCTGAAACTTTTTAATCGTTCTCGCAAATTTTTCGCTTGTGTACTGAGTCCTAGATCTGGATGATATATTAGCCCTCTGTTAGGCTTCTATGTGTAATAAGCGTTCTCTAATCTTTGTTCAATTAATTCCGTTGTCATCGTTCGTGAAAAGGAGGAACCAACGATCTTTTTTGTGTGAAATCCATGGTTGAAGCAAGGTAACACCTGCATGCCTTAGTGTATTAATATACTAATATCACCGACGCACTTATAATTCATTGTTTTTGTGGAAAAGTCTCTTTTTAAGATATTTTCACGCTCTATAACCTTTTCTTTGCTAGGGGTTGGACAATATTTCTTCACTATAATTGATTTAACACCCGCTTATTGCATTAAACGCTGAACACGCTTAAGACTTACTTTATAGCCTTCTTCTTTTAAAGAGATGATGGATTTTTGGCGCGCACCATAATGCTTACCACTTTCTTCATGAATTTCAACAATTCTTTTTGTGATTTTCGTTATTTTCTTGTTCACGAATTAGATATTGTGTGTTGAAATGACTTATAATACATACCTCTAGGTACAAAAAGTACACGACACATGGTTTGAACAGAGTAACTCGTTTTCTCGCGATCGTTAAGGTCAATTAGTTCGCTATCTGCTACTTAAATTATTAACAGATTGGCCCGAATGATATAGTTCTAAACCGTTTTACGAAAATCATCATTATAAACGCATCCTCCTAGATTGATTCTAATAACTTAACTAAGATGTGTCCATGAAACTATACTAGCTAAAAACAAAAATAAGGGGATACAAAATGATGTTATATCTTATGATAAGTATATTTGTTTTAGTTTATATTTATATAAACCTAAATTTAATGGTTCATGTTAAATTTAAATCAAGTATAAAAAATAGCAATAAAATACTTAATTACAGTTTTGTAGGATATGTAATTTTTACACAGACAGAGTCCCTAGAGGATAGCATAACTCAATATAGGAAGGTCTATAATGGTTTACGTAAGCATGGTGAAACGCATCTTATTAATCTTTCCTTTACGAATAAAGATGATTGGGATCTTATATCAAAGTACAATGTGAAACAAATCCCTGCCATATATAGACTTAAAAAAAAGAATTCAGAGTTCGTTTGTTTATTTGATGGTGACAAGGACACAACCAAAAAATGCTTGAAGGGTCTGGAGAGTAATTAATTAATGATAATTAATATTTTATATTACTTAATGAGTTTTATCTTAGGCTTTGTTTATTTGAAGAATAGTATTTATAAAATAAATAAACCATATGCATTTTATTTATCTATTAAAGATTATAAAATTTTTCCAAATAAGGCTTTGCCATTATTTGTTCCTTTCTTGGTAAGTGTAGAAGTGGTCTTAGGAATTGTTTTCATAGTGCCTAATACTAAATGGTTTATGCTTATTCCCGCTATATTTCTTCAAATATTTTATTTATTTATAACCATTGCATTATTCGGGAAAGAGTTTAAAAAAAATTGCAATTGCTTCGCTAACACACCTAGAAATATAGAAATTCGTAATGTAATGAGTAATTTTGTATTGTTAATCTTAATTGTTTTATTAATTAGTATCCGTCTTCAAACAGAAATTTAAAAATGTAAAGGAGTTAGCTTGTTAATGGAAATTGTAACGATAATATTTAGCGTTTCTGTTGGGTTCGTACTAATTCTATCCGGAATATTTAAATTATTTTCAACTGATGAACTAAAGAAGTTTATAATTGATTTAAAAATAATAAATAGTGGGTTATCAACTATACTTTCTAGAATATTTCCCATAATTGAAATTAGTATTGGGAGTTTATTAATCTTATTTAATAATTCCATACTAGTCAATATAAGTGCAATTATATTAACTTTTACATTCATATTAGTCAATTTAATTGCACTTAATAAAGGTGAAGTGAAAGATTGCCATTGTTTTGGAAATATAATTAAAACAAAAATGGGGCATGGAGGTGTAATTCAATCTTCTTTGTTGGTTTTATCTTTATTGCCTAATTTTTTTAATCATAACATAAATTTGATCGATATTGCGAATAGTATGAAAACATATGAGATATTAGCTGGTTTATTTATCTCATTAATATGGAGTTTTAGCTTAATTGTTTTTCGTATAGTAATAGAGAGGACCTTCGAATCAGAAAAATTGATAAGGTAGAGGGGTGTTAATATTGAACGTGCAAGGTCAATTAATAATTTCATTATTTATTCTTATGATAATCCATTTATTATTTTTACTAATTTTATTAAAATTTGTAAACAAAAGAAATGAAGAATCTGGCCCCTTAATCGGGACTAATCTCATAGGATTAAGTTACTTTGATGATAATAAATTAACTAATTTTATAGATTTTACTATTTTAAAACATAAAAAAATTATGCTTATAGTTGATAGTGAATGTTCTGGATGTTCAGGCTTAATGGAGAAAATGAGTTATTTAAAACAAGATACAACCGAAAATATATTGGTATTCCATATGTTACGTGAGGATGTTGATGATTCAAAGGAAGACGCCTTAAAAAATCGTATTTATTTAAGTCCAAACGTAATAGTAGACAAACTAAATATAAAGGGCTTTCCTTATCTAATAAAATTTAATGAAGAAGGTCTTATAACACAAAAATCATATGCATCAATTGATGTTTTTTTGCAATACATAACTAATGAAAGAATTGAATAACTTTGTTAAAGTATAAAAGTTTAATAATATAAAATTATAGTTATTTTTATTGATATGGGGGATATTATTATGGAAGACACATCAGACTTTAAAAAATCCTTTTCTTTATTCATCAAGTCACAAACCTATTTTTTAAAGTTAATAATTAAAGAACATCCAAAACTATTTTTTCTGTTTAGTTTGTTAACTTTATTTATTTCATTGTTACCTCCCTTTATAATCTATTTAAATAAGGAATTAATTGACAGTATTAGTATAATTAGTAGTAATTCAAATATGTTAAAAACATCAATAATATTATTAAGTATTTTCTTTTTCTTGAACTATTTGGATAGTGTTATTAATCTGATCAATGAATATATTTTTTCGAAAATATCTTACACAGTGAATTATGTATTAAAAAGCTTATTAATCGATAAATATATTGCAATACCTTTGAAGGAGTATGAAGATAGTTCGTTTTACGATACTATAGGCTTATCGAATTCTGCAATAGATGGAAATGGAGTAAAGGTTGTACAAGAAGTAATTAGTATAATAGGTTCCATGATTTCAGCGATTGGAATATTTGGTACATTATTATCAATTCATTGGTCTTTACCAATTGCTTTATTTTTTTCTTCTTTACCAGGTATAATCTTTCTAGTTATGGCTAAACAAAAGGGTTTTGATATGCAGAGAGAAGTTTCACCGGATGAAAGAGAATTAGGGTTTACCGATGGATTATTTGTAAACAGAAGTGTTTTAAAAGAAATAAAGTTATTTAATTCGGGGAGTTTTTTGATAAATAAATGGAGTTACCTATTTAAAAAGGTACGTAATAAAAAAATGAGCATACAGAAGTGGGAAGTTAAAACACAATCTTTTGCTGCGCTTGTATTACAAATCTCAAGTTTAGGTGTTTCCATCTTCCTAGTTCTTCAAATTTATAGAGGAGATTTATCAATAGGTTCATATGTTGCACTATTAACAGCTGTGACCGCTATTCAAGGTATATTTGGAGGCATTGGCGGAAGTTTAGGAAATGTTTTTGAAACAGCAATTTATAATAATGCATTGCTTAAAATACTAAATTATAAAATTAATAACACTAGTGATAATAACGAAAAAAAATTAGTGGATATTCAAACTATTTGCTTTGAAAATGCAACGTTTTCTTATCCTAAAACTAGTATTAAAGTTCTCGAAAATGTAAATTTAACGATTACAAAGGGTGAAAAAGTATCAATAGTAGGAGCTAATGGTTCTGGTAAAACTACGCTTGTAAATTGCATCCTTGGATTATACCAGTTAACTTCCGGTAAAATTAAAGTAAACGATATAGATATTAAAGAAATTAATATTACCGATTATTATAAAGATATTTCTGTCATTTTTCAAGATTTTACAAAATATAAATATACATTAAAAGAAAATATCAATTTTAGTAATGAAACGAATGATCTTGCTGAGGGAGAAATATTTGAGTCTTTAAAAAAAGTTAGCTTAGACGAAAAGGTGTTAACTTTTAAAGAAGGATTAAACACTTATCTAACTAAGGAAATGCCTAATGGAAGTGAGTTATCTGGTGGAGAATGGCAAAGGGTTGCTCTTGCTAGAGCAGTATATAAAAATACTAATTTTATTGTTTTAGATGAACCCACTGCTGCTTTAGATCCTATTGCTGAATTAGAAATATTTAATATGTTCCACAATATATCCAAAGATAAAACATCAGTTACAGTCTCCCATAGAATTGGACCAACTAAACTTTCAGATAGAATAATTGTTATTGAAAAAGGAGAAATAGTTGAAGAAGGAACCTTTAATTACTTAATGAGTACTAAAGGATTGTATTATAAAATGTATAAAGCACAGTCAAAATGGTATGATTCAGAGAGTAAGCAGGCATTGACTATTACTTAGAACAATGTTATCACCAGTAATAAAGGCGATATTAGTAATAGAAAGTGCACAACTTTTATGTTTATAGATGTGGAGGGAAGCTGTTGAACGATGAGAAAATACTGTCCGTTAAGGATCTATCAAAAGTTTATAAAACAGATGGAGGAGATGTTAGGGCATTAGATAATATTTCTTTTGATTTATATAAATCTGAACTATTAGCAATCATGGGCACTAGTGGATCAGGGAAAAGTACCTTGCTAAATGTGTTAGGGGCAATGGATGAACCAACCTCAGGTGAAATAAAACTAAATGGTAAAGTTGAAGAGGACATGTTTAAAGAGCCGAAAGCAACGGTGTACCGTAGGGAAAATGTTGGGTTTGTTTTCCAGTCCTTTAATTTATTAAAAGATTTGTCAGTTGAAGAAAATATTTCGATGCCGCTCTTATTAAGAGGAGACGGAGCAGAAAAGATAAAGATTCAAGTAGATAAAATGTTAGGTGTTACGGGACTAACAAATTGGCGTAAACACAGACCTGTTGAACTTTCTGGAGGTCAACAGCAAAGGGTGGCAATTGGGCGCGCTTTAATTACCTCTCCACCCATTGTATTAGCTGACGAACCTACAGGTAATTTGGATTTTAATACATCAACAGATATTTTAAAAACCATTTTACAAATGAAAGAACAATACAATCAAAGTATTATTATCGTAACACATGACCCGTCTGTAGCAAGTTATGCAGATCGTGTATTGTTTTTTCATGATGGAAAAATAGTCTCTGAATTTGTTTGTAATAAAGATGATAAGGATATTGATATGATATTATCAGACTTTCGTCTCATTCTAAGCGGTGAAACAATATGATTAAGTCGCTTATTGGAGTAGCGCTCAGATTTTTTAAAAGTAATAAACTGATTGCTGCTACATCAATTATTAGCGTTATGATATCCCTTTCACTTATTATTACAATGGCTGTATTTATCGCTAATGCGGAAAAGTCTATGGTAGAAGAGTTAGAAGAAATGTATGGGAAAATGGATATTGAAGTAGGGTTTGACCCCAAACAAGAAAAAGTGATTGACCAGGAGATTTATGACAAGATTGAAAATGTTAGTGGTGTAGAGCACGTTTCAAATGTTATATTAGAACATTTTACAATAGATGAATTAAATTCTACTTATTATACGGTAGGTGTAGAAAATGATTACTTGGCTAAAAGCAGATATCACTTTACAAAAAACATTAATAAAAATGAGGTAAGTATCAATCAAGGTTTAGCTGAATTATTGGATATACAAGTAGGGGATAAGATTACAATTGAAGGCGATGAATTCACCTTAAAGGAAATATTACCTAACCTTGAAGAGGCTGGTAAAGTGACCGATGTTATTTATTTAAACAGAGCAAAAGTAGAACAGATGAATCAAAATCTATATGGTCCTCATAAAATTGCTGATTATGCACTATTAAAAGTGCGGGAGAAAACGGATCCTCAGATAGTAGCCCAGTCGCTAAAAAAAGTGAATAATGAATTTCGAGTGGAGTTAGCGCTTGAAGAAGAATCATTACAAAAAAATTTAGAAATGTTGTTTAAATTTATGCTGGTGTTATCTTTTCTAATTGTTCTTATCACATCTTTATTCATAATCTCTAACTTCGAATTGTTTATTTATAAATATAAACATGAGCTGGCCATTTTAAGGTCTATTGGTGTTTCGCGTTGGCAAGTGTTTAAAATCATTTTTATACAATCGATCATAATTAATAGTATTGGGTGCATTTTTGCTTTGTTATTTAGTTTCTTCTCCTATCAGTATTTGCAAACGTTTATTGGAAAATTATTTTCCATTGAATTTACAACGATTTCTTTTGATTATAAATTAGCTTTTTTGTCTGTTGGTATATGTGCAATATTCATTCAAGTTTTTATGTTCATTCCTGCTTATCGTAGTAGTAAGCTATTACCGGTTACTGCGATGCAAAAAAACGAAGCATTGACTTTATCGCATATTAAATTAAGAAAGATAGCTGGAATAAGTGCATCATGTGTAAGCTTTATTTTATTATTATCAGGTGCCCTTTTACAGGGGCTTGAAATATTTGTGTTGTTAGGGTCTGGGTTATTTTTAGTCGGTGTTATTATGTTTATCCCATTGTACCTGTCACGTATTTTAGAGGTCTTTTTAAGCATGACAAAAAATGGGTTGAACAAAATTACATTTATAGCTATAAAGTTAACGATTCCACAAATACAAAGAAGTTCATTTATTATTTTAATTATTAGTATCATGATGATGATTGTTGTTTTTGGTTCTTCTTTTATTGAAACAATCCAAAAAAATGATGAGAACTATATTAAGCAGCAATACGAAACAGAGATATTAGTGGAAAATCGATTAGGAAAGGAAACCGAAACCAATTCTCTTGATCTACAGAACGATTTGGAGAAAATGGATAGTATTTCAACAGCGAGTATGATGAGTTACCAGGACTTGGCTGAAATGGAATTCAATCAAACAAAAGAATATGTAGATTATGCTTTTGGTGACTTCCAAAATTTAAAAAAACAAGGGCTACTTCATTTTGATAATATTCATTCACCAGATGAGATTATTTTAAAAAAGAGTTTTGCTGATGAAAAAAATATTCAAGTCGGTGATAAAATAGTACTTCGTATAGAGCAGTCCGAAGATTCATATGGTAATACTTTATTAAAAGGAAACAAGGAAGTAAGTGTAGGAGCCGTAGTGAAAGATTTTCCATACCCGTATGGTTTAATTACAGATATGTTAATTGATTGGAACACAGGAAAAATGGATGCTTCCCAAGGTAAGTTTGAGTTGATTTATGTAGAAGCACCTCATGTTAATGAGGCACTGGAGGATCTAAGAGCCCTTAAATCAATTTATCCAGAGTTAGCGATTAATAGTTTGGAAAACTCTTTAAAGGAATCAAAGAAAATTGCCGCGCAAAGATGGATTATTTTCATCACAGTACTTATTGTGATATTAATAAGCGTTTTGTTTGGTGTGATTAATACATTTATAAATCATATAAATTCTAAAAGAAAAGAACTAGCTATATTGAGAACAATATATTTAACCAGAGGAAATATGTTGAAATATATTCTTACGCAAATCACTGTTTATATAGTAACAGGGGTCATAATCGGTATTATTATGGGAGTATTATTCACATTATTTGTTAGTGTGATTGATGCAGGTTTACCATCATTTAACATAAGTGTGATTACAGTGATAACATTGATACTTTTTATGGTATCTTATGTAGTCATCATAATTGTATTACAGCGTATTTCTAAATTGAATGTATCGGAAGAAATAAACAAGGATATAACTTGAAGGTCAGAAGGTTGAGGTGGAATTTAACAATCTCTTAACTTGCAAATGGGTATCTCCATTTACTTTTTTAATATTTTGATTTGTAGCAGGGGGGCAGATTATTTTTTGAAAAAAGTTAATATTAGTTCTTTATAGTTTCTTTGGATTTACTTTTTATTTGCTTTCCGCTTCTGATTCCTATTTCGGTTATGTTCAACTTGAGAAGAAGCAACTAGAAAATGAAAGTCATACTTATTATCTATATTGTAGTGCGCGAACCTTTAAGTACCTTTATGGTCTTCAAGATTCGCGCAGCATAAGTTATACTTTATTTATTTTTAACCATTTATGTGAATTTGTTGAAACTTCCTCTTCAATAGTAGGTAAGACTTTCTTAAACCCGTTTCTTGTCTTGTTTTTATTAAACCATTGGTGGGAAGCTAAATCATTAGGTTGTTCATTTGTGTTCTGAGATGATTTTTCTACTTTTGGATAGGTAACTGTATTTTTAGCGAAATCTGGTTGATAACGTAAGATTTTTAATAAATCGGATGATTGGTTGATTTGATCTTCAGTCATGTTTTTTCTTTGTTGGTCAGGTTTAAGGTCGTAAGCACCCGTATTTTCATTAATTTGCCGAGTTTGGATGCGATCAATTGTAACCTGTATACTGCCAAATCCTAAGGGCTTTCCTCGACCAATTTTATGAGCATGCTCTTTAGATTGGTTAATATCTAAAACGTTACATAATTGGTTTAATTCTTTTTCTGTTAGACGCTCAAAGTAAATAGTGAAAGTAAATGCATTCCCTTTATTAAGCGGTTTTATTGTCGTCTCCATTTCATCCATATTAGTTTTTAAATCATAATTTTTAGGTTCATGATGCCAATAAAATTTCCGTCCACGTATTTTTATTTCACTTGGTTCTAAAGGCGTGCGTGTTTTTCCTTTTTGCGTATAGTCATATGTCCAGTAGGAATTGTTTTTTTCAGTATAAAATTCAACTGCTCCTGGCTTCGGTTGTCCTAAGGAAGGTAAGGTCATTTTATTTAAAAATGTAGGTTCTGTTTGTATTGTTGCATCACTAAAGCGAATTCTAGAAGCTTGCATTTCTTGTTGGTTTACGAAACCAAACAAATGACAAGCAGGGCAAATGGCTTTTTTGCACTCGCAAGACTGATATTCTCCTTGAGCCTTTAAAATGTCTATAAGTGTATTTTTAAATACTTCTTGAGAAAGGGCGGCGGGCGCTAAATGGCTAATGTTTCCTTTTGAATCTGTTGAATAATATACGGGTAACTTTATACTATTATCCGTACACATAAGCATGTTACGTAACTTCTGTTTATATTGCATGTAGCCACTATGTTCCTTATTTTTGTCATTATTTCGTTCATATAATTCCAGTACTTTTAATAAATATTCAATTTCTATTTGTTCTATTTTATAAGTTTTTCTTAGAGGTTGAAAGACAAAAATGGGTTTCCCGTTAGGTCCTTTCTCACTTAAGTGAACAAAGCCTTCCTTACCATCTGGAATATATTTTTTACAAAAAATTTTATTGTTTTTAGAGTATAAAGCATCTCCTTCAGATAGTATAATAGATTTAGCTTGTATATTATACGGTGTGGTCTTTATCTTTCTACATTCTTTTAACTTCCAACCTTCATCCGTTCTATAAAGCAAACCTGGATGTTTTGCATCCATGGATCGTCTATGAAAGGGATCCTCATTCACTTGTGACAAACAGCCATTAAACGCTGCTTCAAAGACGCTACGAATGGTACCACGTATTTCTGAACCTGGGATGACAGGTTTTTCATCTTCTGGATAGTGGAAAAATGTTTCTTTATCTTGGCCATCTGGTATAAATACAGGTGACAATGTTTCTAACGTACACTCTATTTTTCCTGTTAGTGGGCCAACTATACGATTACCTTCTTTGTCACATTTATTTTCTAACGGGACAAAATTATATGGATTTACAAAACGTTCATTTTGTTGTTTGTTGCTCATCTGGTTTTTCCTCCTTCCATATTTGATACTCGACTAAGCGGTCGTCGACTACGTGATAAGTAAAAGGTTGTTCATTTGCTAAGTCCCAATCTTGAAACGCAATATATTTACGAAAAACAAGCTCTACTTTTTGTTCCTGTTCATATAAATGGGGAAGAGCGATACGAGATCCGCGTTGTTCTGTTAAAATCGACCAGCCTCTATCTAAATGTTTTACTTTCCCCCATAGTAGGTATGTTTCATCAATGCGAGTTATTTCCCCTTTTTTATTATCTGTGTCTTTTCGTTCACGCCACACAAATTCACCATCCATCCGTGTGATTTTGATTTCCATATCTTTGTTAAAAATACGTACCTCCTGAATAAAATCAGGGTTAAGCTTCTCGTCGTCGTAAAGCTTAATATTTTTTGACTCTACAATACTTAAAAAAACACCATAATCAGTTACTACATAAAGTTGCCCGTTGTTTAAGTTGATAAAATTTATTAATTCGTCAGCTTTTAGCTTTCCTTTCCTCATTATTGTAGAATCACACCGTGCCAGTTTCATGTTCTGCACCATCCTTTATCCATGTTATAGCATCCTCTTGATAGGCATCCCATTTCTTAATAGGATTGCTGCCGTCTAATTCAAAAACACCTCGCCCTACTGCAGTTTCACCACCGATTGCTAGAAATCCATGCATTAAGTCTTGAATTATCCAGTATAATATTCCCTTTATAATAGGGTCGTAACAACTATCTTTTCGCCATCGAATGACTAAGTTCGTCTTTCCTTTACAAACAACCTCACCTGTAAATAAAGCACCGTCTATGGTAGCACCAGAGAAGCGGTCAATCGCATTTCTTGTGATCTTGAACGGTGTTGCCTCCTCAATGACGGATTCTTCAAAAGTTAATTGAGAGGGATTTGTTTGCTTTTTATCATGTTTACTGCCAAATATATCTTCTAACTTTTTTTCTATTTCTTTGTTTTCACCTAGTATTTCACAAGCAATGTGCTGTAAACGGTGACGAAATGCCCCAGCCCATGTCGTACCAGGGATGACAGGCTTATTATTAGCGCGTAAGTATGTGTAATCATCTTCATTTGTCTTGTGATCACGAATGAGTAATGTTTGTTTAATCTTAAGAGGAACTTCAACTTCGTGAAACTGCTTTTTGTCTTTGATGTATTTGTCAAGTGAAGGTTCTTCTTTGCAGATGTCTTTCCATGACCATTCTAGCCAATCTTCCACTGTTTTTGTATTAGTATAATGAAACTCTTTTTCTTTCAATTCTTTAACCTTTAATCTTCCGTAACCACGATTCGTTTTTCCACCAAATGTTAATTCACCATGGTTGATTCCACTAATGATCGTTTGAATTAACGTGTTATCATGATGTTCACCTGTGCCATCACGCTCTATATATTCGAATCGCATAATAAAGGGCGTACCTGTTTCAATGACTTCAATGTCAAATTTCCCCATATTATCCGTTGTTTTATTCTTCGTTAGTTTTACATGATCACGTATTGTAGTCTTGGGGTCTGTAAATTGTAAGTCAGATATAAAAATACGGCTTTGAAACAAGTCACTATCTTGTTTTATTTCTTCGTTTTTTCTGGCACCAAACAAGGAGTCGATCGCTGTTTTGTCCATACCATTAGCGTCTAACCATTGCCGACACGCACCAGCCACTGCAGTACCTGCTAGAAAAGGAGTACCCTTATAATCACGTAAAATATCCATGTCAGAAAAATCATCTTCACCTGATCCTGCCAAGAGTGGAGAAGCTAATTCTCCTTCGACTTGAATATACGTACGTTTCGTGATTTTATTTTTGATTGGTTTCTTTTCCATCTTTTCTCACCTCCAGTTTTATCGTGTGGAAGAGAGCATCAATAAAAACTTTAGATTGGCTTTTCAGTTTTTTATCACCTATATCTTTTAAAAGATTCGGAAATGACTTTGGCAAAGCAAAGTTATTTTCATCGCACCTCACATACTGCTCTAATTGATATATTTTTGATTTACTGTACTGTTTTAACTCGTCTAACATTTCTTTTGCCAAATGGATGGCTTCCTTATTATCAAGGATATCTTTGTTACGATTTTCTAAGGCTCCCTCAATATAGTGGACACAATCGAGAGAATGGTCTATTTGAGTTAATTGTTTTTCTTGTAACTTTTTGCTTATGGAAATACACTCTACTTCATTCGATGTACCTTCATACTGCAGAACTCGTATTTCGCCACAACCTTCTTCCGTTGCTGCTCCCCATTGTTGTTTTTCTACTAAAGACCAATCAACTTCCTTATTTTGTGTTGAGACAATAAGCACTGTACCTGCATCTAAGGCTTGCTTCTCTTGCTTTGGTAAGCGCCATTTCGCGTTGTACCCAGTTAACACCGTCTCTTTAATATACATTTTTTCAACTTTTAACGTTGCTTCTAATTCTCTTTCCAATTGAGTAATGAAAAGCTCGACATTAGCGACGTATCGCCCTATCTCATTTTGTAATGTTAAAGGTGTTGCTAAATAAATCGCAACTTTGCTATCCCCTTTTTTTGCCTTTAAAAAGCCTTCCATATGAGGTTCTTTATTCACTACATCTACTTTCGCAGCGCCATATTCAGAGGTGCGTGAACGACCGAGGTGAATGATGCCATTTACATCATTTAATAACGAAGCGAGCATTTGGACATCTTCTTGTTTACCTTTTAACTCCCCAATGAAATGCTGCCCTTTTTGAAGGGCTGTATAATAATAAAATTGGCCTTTTTTTCCGTCTAAATCCTTGGTGCCTTTCGTATCGTTTACTGCTCGACCAATGCGACGATTTTCAGGTCTTGCATGATGCATGCGAAATTCTTTTGCTGGCTCATGTAACAAGAGTTCATTTTCTTGCATGTAAGCAAGCGAATTTATTTTACGTAACATGATAGTCGGATCTGTCTTTTTCTCTTCCAACATTGCTCTATTTTCATTTTTTACGCGTTGTATATGAGCGGGACAAGGCATGAAAACTTTTTCATCCACTTCTGGGTATGCATAACCAAAGGAGACATCACCACGTAAAAATAGGCGCACAAACTCTGGGTCTTCATGGGCATTCTTGCCTAAGTTATGTTTTTTAATATATAGACTTGCAAAGACACCTAATAAAGCACTACCTGGTACGAAATCGGTACAACTGTAATAGAGTCCTTTGCTACCTGCTAATAAAGTTGGTTGTTGCAACGTAATACGGATCGCTTGGTTTACGAACTGTTCTTCTTGATTTGAATTTGAATTATTTTTCTCCATCATAAGATCACAATTTATTCCTTCTGTATTAGAATGATTCTCCTCTTGTTCACCTTGAATCATTACCATCTTGCAACTTACTTCGCCTAAACCGCGTGTACGTCCATATCCTAGATGACGCAAACCTTTTACACAGTCGCATAATAATTTCTTTTGTTCCTCATTTTCTAGTTCTATGATACTTTTAAAAACTAACCCCCGATTTATTGCACGTATCGTACGCAAAGATCCTGTTTGAGCTTGTCCATTTTCTGTTGCTGTTTTAGTATAAAGCATTGTAAAAAGAGGTAAAACTTTTGCTGGATCAAGTTGTTTGATTTGTGCTAGGAAGGTATCGTAATCATCTATTTCTTTATAATTTTCGTTTGCAAAGTATTCCTTTGGTATAGAAGCAAGTTTTGCGTCATATATTTTAATTCCGGACCGATATTGCTCTCCTGGTTTTCCAAATAGCTCATCTACTTTGGATGAAGATGTGAAGCCCCAATCTACAAACTCTTTTGCTACTCCTCGTAATGCACCTTTTAACCGTTTTGCGGGAATAATTGGAATCCCGTATTCATGTGTAATGTCATGATCAACAACCCCTGCAATACTGTCGCCACTTCCAGGGCTTACATCGCTATCCAGCTTAATCGTTAGTTCATACTTTGGCATATTCTTCACCCCTGTTCTTACCGAAATCTAGTAATTGTAATGCATCAAACAACAGGCGTTCCTCTGAAGATTTTATTTTTATTCTCTCGTATCCTCGTGATTCTGCTTCTAAATTGACCAATTCCACTGCTTCCATGCCTTGTGAATACGCTTCATAAAGGGCAATCAAACGGGAATGTGGCCATGTTTTTTCATCATCGTTATTTAAACACTGCATCAGTTCATCCAATTCTTCTAATTCTTCTACATTGTAAATCTTCGGATCTAAGTAAGTTTGATTGTCACGTTGTTCCTCCATCGTTTGCACATAACTACCACGCACTAAATAGAAATCAAAATAGCATTCTTGTATTTCATCTTTATCATCTTTATCATTTTTATCTTTCTTTTCGTAATACACATGTTTTGCATTTTGACAGCATTGTTCTGCAATGTCATAGGCAAGATTAAAAGGAAAGTGGCTATGGACAAAGGCGACCCCTGCACAAGCAGAAATTTTGGTATTGAAATCCCCGTTCTTCAGTTGATTTAAAAACTCCAACGTAAAAGGAATCGCTAAATCCCCTTGACAAATAAATGTAACGTCATCCCCATCTAATATAAGTGGGCGTAGAGGCAATTTTTCTTCCTTTTCACTCGTGCTTCCGTCTGTCTTTTTTACGAATTTGTCCACTGTTTTTCTAAAGGTTTTTCTAAAATAGTTTGTAATTTGTAATGAGAGTTCACGATGTTTTTGAATAGCGGAAGTAAAATCTTTCCCTGTTTCTGCTAGCTTACCATCAATCCATTGCCCCATTCCATTTCCGTCAATATGTACAACACCAATAGAACTATCTTCGCCCTTCTTGCGTTTTAAATCTTCCGTTTCTTTCACACAATTTTTCTCGTATTGCTGGAACACGGTATTATCATAGTGCGCTTCTCGTTTTAACCGTTGTTCTGTTGATACATGTTTGTTATCTATAAAACCTGTTATCGGATCTCCTTTAAAAGATTCTTGGGCAAAAATAGGCAGCGTTTGATTTAATTTCGTCCGTACCATTTTAGCTTTCGTAGTATTTAACTTTTGCATCAGTTCTCTGTACAGTTCAACATAGCTTTTTCCGCAATCTAACTTAAATGGAATGGCTTCTGTTACCATCGTAAGTGAAGCACTTTCTTTTAGCACAGTTTCTGCAAACTGTCGATTCACTTCGTTGTACAATATCCAATCTCGATAGATGACAAGGGCATTGCCACCACCAATGTAAACAACTTCAGCCTGTATTTTATCATTTTGTAAAATAGAAACGTTTTCTTTAGTCCAACAAGTTTTTACTAGCTCTTTATTATTAACCCTATCTTTCAAAACATCTACAAAATGCTTTTCTACCATTTTCCCGACAATATAAGAAGCCCCGATATTCTCTTTTAAATAATTAGATGCGAAAATATAGTCTTGAATACCAGTAATATCATAGACAGCTAACAAAAAATCATCTTTTGATGCTTCCATTCGTTTCACACACTCCTTTTTCTTTTTTTTTTATTGCGTCATTGAACATATTGACATAAGCTTGATGTGGAAAGAACATCGGATTGTTAATAATCATTAATAATTGATTAAATTGGAACATAAACGTTAATAAAGGGTTTTCATCGTTTGATTCTGCTTCTTTATTCGATTTTTTGTTATATATTTTTAAATCCTTCAATTTTCGTTCTTCTATATTATCTTTTTCGGCACACTGTTTAAATTTTTCATTTGTATTTGCAAAATTAATTGGACTTAAATTTGCAAGCTTCTTATACTCTGAGTTGTAACGTTTTAAATCATAATGATTAAGCTCTTCATACCATTTGGCAAATGATTTTTTTTCATCCGCAACGAATTGAAATTGCTGTTCTTTATCCAAATGTAAAATGAAATCAAAATTCCTCTTCAATTCTGGTACTGATGATATATCATCATTCCTTTCTTCTGTTTTTAAAGAATGTAGAGTACATAAAATGAAAATAGGTCGTGTGGACGTTTGTGATTGTGAACGAGTAATTTTAGCCGTATCTAAAAAACCATGATGCGTACGTGCGCAGGCATTAAGAACGGGTTTTAACTTATAAATTGTCTGCGCCCAAGCTGTCACATTATCCAATATATCTTTCTTCATGGAACGACTTTTACTTTGCACGACTGCAGCAACGGCTTCTATTGGAATAAATTGCATTTCACCATAATTAAATACATATGGCGTATACTCCTCATCAAAGATAGCAATATCTACTTCTGCTGATACTTCCCCATAAGAATCAATGATGAAAACGCTTCGTGCTATTTTGAATTTTTTCGGGATGATCTTCTCAAAGAGATGAAGCCAAACGAATTCTCTGCTGGTACCTGTTGTTACATCATGATTAGGTGTTTCAAGTTGCAATTGAGATGAAATTGTTTTTGCTATTCTTTGATAATACTCATTTAGATTTTTTAGTTCCTGCATCGCTAATTACCTCCTTGAATGCTTTTACATAGGATTCGTGAGGAAAGAAAATCGGATTATTAATGAGCATTAATAATTGATTTAATTGAAACATTAAGGAAAGGAGTACATTTTGATCTCCAACATTTAAGCTTTCTAATGTTCGATTAGACTTATTTTCTTCTGAAGTATCTGCTAAGGCTTTTAATTTATCTTTGTTCTCATAACGGTCATGACAATAATGATTTAAGCAATCACTCCACTTATCTAATGATCTATTTTCGTTAGGGATCATTTTTTTTAATTTAGATTCATCATTTTTTAGAACGAGATCAAATTCACTGTCTTCAAAATTATTATCTATCGCAGTACATAAAATTGTGATTGGCCTCGTTGATGTTTGACTTTGTTTTTGTGGCTTTCGAACAGTACAATTTTTTTCAGAGCATTTTTGTTTTTCATATGTTCTTTTTTCTTCTTCAAACTTTTTATACAGACTTTCTAGATTTGTATCCAACACACCTGATTGAATTCGCACATAAGCATTCATTTCTGTCTTTAGCTTTTGAATGGATTGCAACCAAGTTTCTTCCGCTCCCTGTCCTTCTGTCTCCCTTTTCTTATCTTTTTCATTCTCACATAACACCACCGCAGCAACAGCTTCAATTGGTATGTATTTAATCGTACCGTAATTAAAGATATACGGGGTATATTGCTCGTCATAGATTGCGAGACTCACTTTTTGAGAAACATTTTGATGAGAATCAATAATATAGACATTTTTCTCTACGTTAAACTTTGTCGGTACAATGCGCCTGAATACGGGTTGCCAAATTTCTTCCGCGCTTGACACATTACTTTGCCTGTCAATGTTTAATTCCTCTATTAAGGTTTGCTCTAGGTTACAATAATTTTTCGCTAGCTTTGTAATAACTTCTTCATTCATTTTCACTCACCTCATAAATAATTAATGGTATAGTATCCAAATCCATGTGTTGGATTTCTGCCGATATGAAGCAACCTTCCTGCTTCTAAAATAGGGGTAAATGGTGTGATATCCCCTTCATAACAGGCCCAACCGGTTATCGTATCGATTTCTAGCGTATTATTTTTTTGATTCATGGAATAGCGTTTAAACGTTGTTTGTTCCCAATCACTATTTATAACGCTTACTTTTCTAGCTTCGCTTAACATTGCTTCGTTATCCCAATCTAATTTGTAACCAGCATAGGCGTGTGAAATCAAGCTCACTCTTCGTGTTATCGCTCGAATGATATCTTCAAAAGACGGCGCAGTAAGTAATTTCTTACTCTTTTGTAAGCGAAGCGGAGCAGGAAAATGTAAAAATACAAATGAAGTGGATTTTTCCTCGCAATGTAAGTCATGCAGTTGGACATTTTTCAACCATAGGTGATTTTCACACCATATAATTCGATTTGTTGTTGTATCCGCAATTTTAATTAATTGAAACGGAATACGTGCTGCACCCCAACCTAAGTTTTCAATTTGTTGAATAGCTTGTGTAATTAACGTTACACCGCTACGTGCTGTATTGCCTAACAAAGTAATATCAAATTCACAAATATCTCCCTTTTGCCATGTTGTTTTACCTTTCGTTAGTACATGTAATACAAACGGGTTTACTGAACCTGCGGCGTTTTTAGGTGAGACGAAATAATTTGCGTAATCACACGTAGCTGCCAGTTCACATGTGAAGCATTTGACTTTAGGGGTAGGGCAAACCATTTTTCGTAAACTATGACCAAGCAACCCTCGGACTGTTGATCCTAAATAAGGAGGGAGTTGTCCATCGCGTTGCGCCATGAACGTAGCACGTAATGTTACCCATTTAATATGTGAAAACATCTTCATCTTCCTTTTATATCTAAGTAAATATATCCATTACTTTCCACTATATCATAATTGTAACTGTTGTAGTTTTACATATTAGAAAATTAAAAAAGGACGTACCTATGAAGGTGACGTCATTTAAATAAATAGAGATGCCAATATTTCAGAGTATTTCATTTTAAATGGTAGGCTGACAGACAACACTAGAAAAAATTGTACTAAAATAAAAGAGGATTTCAGTAGGTCTTTGCTCAATATGACGAAATAGCTTAAAAATAAAGTTTAATAGTATTCGCATTATATGTAGGTTATGAACGACGCTACGTTTTTGTTTTTTCTCATGATACCCCTACGCGTAAGCTTTTTCTACGTATTTTTATCCTCATCGATAGAGATTTAAAAAGAAGTATTATACATCATAGATATACACATCTATCATGATGCCAATTGCTAACAAGGCAAGCTTGGTGAGGGCATCCGTCTTTTCCATTGTTAGATAATAACCATCATGTTGATGGATACTATCTTGAATGGAATCGTATACAAGCGACCGTTTCTGAATAGAAGCGATCGTAGTGTTGTTTTTACATGCTTCTACAGTGTAATGAATGGCACCAAAATCACCTTTTGCTTGTATGAGCTGTTTATTTTCTTTGTCAATAACCGTCATCGTTGCGGTAGATAGTTTTAACTTTGGTTGAACCGTTGCTAAAAGCTCTCCTTCATTGGAAAGAAGGTGAAAATCGGTCGTTATTCCTTTGTCTTTTTTTACAATCCAGCCTAAAATATGACCGTTACTATCTAAAACCTGTAAATCAAAACTTATGAATTGGTAAGCGAACAGTTTTACTAGTTGATTCGTTATTTTCTTATGGGAAGCCGGAGTTTCTTCTATTTTGCCAATTAATTGGTTGTTTGCGCTTATTGTATAGATTTTTCGTTGTAGTTTATATAGCGTTGTTTTTTGCAGGAAAAATGTACTATATTGCGAAAACATGTGATCCCTCCCATGTGAGAAACGCTTTTCTATATTATTTTTTGTTTAAGGTAGTCTCGGATTTTCATCTTGATAGATAGAATAAGTCCATCCGCCGTTATCGACCTTGGTACATTTATCATCCGTACAATAGAATAGATATGCCTGTTTGTCTGTTTTGACGCTTACTTCTAGAGTATAGGGAAATGAACCGCCTTTAAATTTATCTACACCTGCTTGAATAGCTATAATATCTTCTTTCTTTGCCAAATGTTTATAATCTTCACTTTCTACTGTTTTTTGAACCATTTCACTTAGCATAATTTCTTCCTCATCAGTAGGTTCAATTAATTTTTTCATTACGAATGATTTTCCTACTAGATATACATTTAAGCTGATACTTATTGCAAATAGTAACATAAATATTTTTCTCTTTTTCATATTTCACACACCTTTCCGTTTCGATTATTCAAAGCGTACAGTTTGATAGTAAAAATAATACACTATATTTGGTTATATAGGAATATTTTATGAAATGATAACACCTAAAACTGGATATAACATATATAATTAGGTAGAAAATATTATAAAAGAGTTCCGTCAACGCTACAATCCCTCAAATTTAAAAATGAAAATTGCTCACCTTCGTAAGAAATTCGCTCACTCGCAGGAAAATCCGCATCCTCCGTGTGGATTTGTCTCACCCTCACACAAAACGTTCCTTCCCTGTTGCAAAACTCGTCTATCACTTCAAATGGAAATGATTTCACATGGGAAAATTTAGCTCCTAATCAATTAGGAACAAAGCAACCTTTGAAAGGCGGCAGTTCAATTTAGCAAAGAGATATTATTTAAATATAGGAAAAATAGTGTGAAGATTTGTAAATGAATTTCAATATTTAAAAAGTTAAATAAAATATTTAATTTTGAATAAATTATACCGATATAAACAATAATAAATTATTTGAGTATAAAACAAAAGTCCTCCATCATTGTTTTTATAATTACTTTAATGTTGGGTTTATTTTCTTTCTCATTAACGACTTATGGAGCAGAAGTGGATTTTAAAGCTTTTAATGTAAAACAACACTTGAGCAATCAACATGTGGAGTTTAGTGATGAAGTGCCAGTATTGGATAAAACAAAGGGAGTTCCTGTAAAGAAACCTGCGTCTATTAATTCTAATTATAATGTTTCGGGGGATCGAATGTTCTTTAATGATTCTTTAGTGGAAACGGACCCAGATGACTTTTGGTTTTTTAATGTTTCTGATGATAGAAGTATACTTTTTGAAATAGAGACGGATAATCCAGATTACGTTGTGGAACTCTATAAAGTTGATTGGGAAACAGAAACAGCATACCCTACTCCTATAAGCGGTTCGCCGGGAAATATAGTAGCTAATAGTCAATTAATAGCTGGTGATTGGGCGCTAAGAGTCTATTCTACTGAAACAATGGGGAATAATTATACAATTAAGATGAATGCAACTAATCCGTCAGGTGCAGCAAGTATAATTTCTACTTCTAACTCATTGTTGCAAGCAATATTACTTTATCCAAATAGAGAAGTTTATGCAAATGGTAATTATGTTCTTACTGTTAATGGAAGTAATTCACATTTGGATTGGGAACGTGAATATTATTTTAGTTGGGATGGAAATTATAATCAACGGACACATAGCGTTTCTGATGCAAAAGTTAAATCAATTGCAGGTCCTGTCAGTTACCAATCAGATTATGCTAGCTCTGATAACGCAATATTAGTATATTTAGATAAAGAAACTTTATTTATGCACCATGTTTCATCCTTTAGATCAGGCCCGCCAACACAATATGAAGACTCATTTGTTGATACAATTGGAAAAACAACTCCTAGAAGGTTAGATGATGATGATTTCATTAATTGGGGGGATCATATAATCGTTTTCGATGTAAACAAGGGACGTTCTATCGATTTTTTCAGTGTTCTAAATTTTTATTATGCAAGTGGTGTTGAGTCTATTCCTACGATAGAATTTTTGAATTAAAACATAACCATTTAATGAAGTAAAGGGCAAGGAGTTTTAACAATAAATATGGTGACGTTCATGTATATTTAGAATTGCTAATTCACTAAAAAGGTGGAAAGGTCCATGCAAATCAATCATTTTTTACATGTATACAGCAACAACAGTATAGTGGCTGAACAGAAGAAACCATTTAATACGAACCCCTTTGGTATAAGCAAATTGGAAGCATATAAAACTACGACAGACGAAGCGAAGGAGCATGCATTACGAAGGTTGATGTCCCCCATTTTAGTGAACCTATCTCGAACAAGTGACGGCAAGATAACAGGAGATAGAATACAGCGTAATCGAGAAGATGTTTTAGCATTAACCGAAGACGATTTAAACACTGTGGATATAAATTGGGATCGTTTACAGATGGATCTAACCAATCGAACTCCTAGTTATGCTACATTGGATCGATTAGCTAAAGATATGGATCATATTGCTTCCCAATATGCTTATAGCCAGTCTCGAATAACACAGAGTTTTACTGGGTCTGAACGGGAAGAATATTTTAAAAAACTGGATTCTATTATAAATAATCATGTGGATAGTTATGCGAAACAATTTTCACGTATGACGGGTAGCTTTTTGAGTGAGCATGGTGTGAATGAGGAAGCTGAAATGATCAGTGCTAGTATTAAAGATTTATTTCAACAGCGCAAAGAGCAATATACTACGTTTATACAAGAAAATGAAGATTTTGCTGGTATAAAAGGGACTCCGGATGAGTGGTTGGTAGCAGATAATACGTATATGGCTCAGCAATTGCAGTCTTCTTATAAAAAGAAACTTTTGAATAATACATCAACAAAGGAAAGCGGATATAATATGGATGAGTTAATGGCTATTGGGACATTGGTGAAAGAAATGCAGTATGTTGATTATAGGTCTCGTCCATTAGGTGGAAACAAGCATAAATCGGAAGAGGAATTTGGTGTTGAGCTTGGGTTTCAAGCTATGAAATATGCCCTCATCAAAGACAACTATGAAATGCGGGACGGGCTCCAATCGAAACTCAATATGGTATTTCAGGAATTTGTAGACAAGCAAAATGAAAAAGCGGCAGATTATATCAAGCGTATGCGAAATGATCCGTTTGTAAGGAATGAGGAAGCATATCGTATGGATTGGAATGACCAACTTGTTCAAGACATCATGGCTTCCCTCGTTGGTAACTTAGATGCTGTAGATGTGAACGGATCTTTTCAGAAGGACATGTCTGCCATTTTGCAGGGGTATATAAATCACACAAAAAATACGGAAACGAGTAAGTTGTCGCGATATCATGAATATCATAACTCCTGGAATAAAAGTAACTATATTGCGGGTTGGAACCGCTTTGTTGAACATATTTTGCCAAGAGATTCTATGCGGACATATTTATTAGAAGAAAACCCATCTTATGTAGATATTACAATATAAAATTTGATAATTTTTAAAGATGGAAGTGCAGTAATTTGCATTACTCTTTTCAAAGTACATCCTTTTTATTCGATATTGTAACGTTTTGTGTAGCCTAATGCTCTGTAAATTACAACTGTAAAATATACAAAATTAATAAGTGTTTATCATAATTCAACTTACAAAAAGATCTGGGATGAGGCATTATGAGTCACTCAGCTCTTTTTTGTATTAGGAGAGTATGGATTTGCTTTTTCTTTACGGTTATAGAAGTGCAACGAACTCTCCCTTCCCGCCTTATATGCGGAGAGGGAGAGTTCGTTGCACTTAAATGAAAAGCTATTCACCGCTCATGTTACCTACAAATTATCGTACTTTAATTTCCTGCCTCTGCTCTTTTCTACAGGGTATTTCTGCGCATTTTTCTGCATTTTTTCCAGTATCATTTCTTTAACGTCTAAATCAAGATCATGGCTAAGCATCAGTGCATAAATCATGACATCAGCGAGTTCTTCTTTTATGTTTTCTAGGTTCTCCTCAATTGCTTGTTCACTTGTTTTCCATTGAAAATCTTCCAGTAATTCAGCTGCTTCTAACGACAAAGAGATAGCCAAATCTTTCGGGTTGTGAAATTGTCTCCAATCTCGCTCATCGCGAAAGGTGTTCAATTTTTGGATTAATTTTCCTATATCATTCATGTTGTCCCTTCCTTTATAATTATTTATATAGACCATAGTAGACATCGTTTGGTTCTATAATATAGTGAAGTATAAGTATTATACTTCACTATACCAAATTCCGTTACCTTGAAGAAATGTAATTTTAAATTTTGCAAATCAAATAGGAGAATGATTTTTGCGAGTTTAATAGGTAGTAAAAGATCGTTCCCCTTGGCTAATAATATTCTATCGCCCCCCCTTTGATTGAAAATTCGCTTTACAGTGAAATGTAATGATATAAGATGACCTATGCCCCGCTTATCGTGTAAAATAACTATATAATTCCATATATTTTAGTAGAAATGAATATTTATAGAAAAAAAAGAGGTTTATATCTTATTGTAGAAATAATAAGAGGTTATCTTTTATGGAAGAGCGATGCTTATAAACGATTGGTAGATGTGCAGTCATCTCAACCTTGGTTTATAAGGGAATGAAAGTTTGTTTTCATATAAATGTCCTACCCAGGAGAAATAGCTCGAACTATGCCTATATATCACACGGATACACAATAAGCAAAAGGAGTATTAGTGATGAAGCCCACTAAATTGACATACGGAATACTGATAGTTATCGGATTGATTGCCATTGGATTAACAGTTAGCTCATTGTTTAAATCTATAGATAAGGATGTTGCTGCTACCCATACTACGGCGAGTAGTGAAAAAAAAGCGCATCCTAATTATCCAGAAGTTCAGGTTGTTACTGAAAAAGCACATGACAAAGTATATAGCATGGAGATTGATTATCCGCAGTTTCAGAGTAAGAAATTAAACCAAAAAATGAAAGAATTTGTAAAAATAGCTAAAGAAGACTTTTTACACGATGTAGAAAAAAATAAACAACAATTAAAGAGTCAAGAGGCGACACTCGCTATCCGTTCAGACATGCAAAAGTTTTCAGATCACATTTATTCTGTTGCAATGCATGAAAAGAGTTGCTTACATGAAAAACAATGTCAAGACTTATCTGACATCATTATAGTAGATAGCAAGAATAGTAATTACATAGATCAAACTGATATCCTACAAGATACAGAACAGAACCGAGATACTCTTTTTCAATTGCTGAAGCATGCATTTGAACAATCTGATACATATAGAGAACACTTTTCTAGAAAAAAATTATCCGAGTGGGTCTATGATAAGGACAACAATTTTTCCAATATGTATCTTGCAGATGAATCGATCGTTTTTCAGTTTGATAATAATAAAGTGATAGATAAAGAAGCGGAAATCACTATCCCTTTATCGAAAATGCAAGATGTACTAACAGATGAGTGGAAAGATATGATTAGAGATGAAAGCACTGAGGATAGTAATAATACAGAGAATAATAAACGTACTGAGAACAAAGCAAATACCGGGGATAATGATAGTACAGAGAATAATAAAAGCACGGAGGATAAAGAAGACACAGAGGATAAGCAAGCGAATTCGGCTATAAAGCAGGAAGAAAAAAATTCAAATTCTTCCTCAGTCAATGAAGAAAAGCGTCACTCTTCGAATCAGAAGCGAGTTGCTCTTACATTTGATGATGGTCCACATCCGCAAAATACTCCAAAGGTGCTTGATCTACTAAAACAGTATAACGCGAAAGCAACATTTTTTATGCTGGGAAATAAAGTAGCTGCAAATGCAACCGTCGTTAAAAGAATGAAGGATGAAGGGCATGAATTAGGTAACCATACTTGGAGCCATAAAGATTTAACAAAATTAGGTGTAGCAGGAATAAGACAAGAAATAGATAAGGCCAATGAAGCTATCCGTAATGCTGCGGGGAAAAATTCTACTTTATTTCGTCCACCGTATGGAGCGACAAATGGAAATATAGAACAAATTGTAGGTTTACCATCCATTCTTTGGACTGTTGATACACGAGATTGGGAGTCGCTTGATCCAGTGGCAATTCTAAATGAAGTTAAAAGTCATACAACAGATGGTTCTATTTTGTTGATGCATGATATACATACATCTACTGTAAATGGGATGCAATCCGTATTGGATTACTTAGTTGGAGAAGGTTATGAATTGGTAACTGTTTCGGAAATAAGGAAAAATTAGCAGAAAAAGAGGAGCAATTCCGTTTGCTGCTGCAGATCCATTAAGAATAATCCCAGCAAAATATAATTGGAGCAGCAGTTGGAGGAGCTGTATGTATGGCAATGGATACTTAAAAGCTCCACACGGTGGGATCTTTGTTATTTCAATCGCTAGCAAAATTAAGGGGTTAATTCGCGAAATACTAAAAATACCCATGCACTAATTCTCCTTCTGTTATTAAGCGTTAAAACTTAGATGAAATGTGCGGTAGTTATTACAAATATTGAATAATTACCCATTAAAATTCCTCCTAATAAAAATAGTTATTATAGCACAGGCATTTGTTAATATTATAGTTAATGTTTATCGGGCGCTATTGTTGAAGATCATAAATAGAGAAGAATCCATTTTAATCAGTCTTTTTTTAAAATGGATTCTTTTATGTGCCTTAAAATGAGTTTTTACGGATACTTTTGACTAAACTTTCTTTTAAAGCTGTAGCATTTTATTTCTTTGCATTTGATTCACATATCGCTAATAAAACATTTCATTAATTTCCCATGATTCGACCATTTGATGTGCCACCCTTGGATCGTATCCTTTACCCATCAGATAGGCAATTGCTGCAGTTTCCATCATTACATGAGGGACAGATGTTTTTTGAGCTTCGTTTAAACCGTACTGTACCCACGGTCCAATCTGTGACAATGTTTCTTGTTTGATATGGTGTGGTGTAGTATAAGAACAATACACGATATTACACCCTTTCTAAATGTAGTTAAATATCACAATCCTATTTTATGCACCTTAACTCCTTCCGTGTTAGGTATATACCTACTTATATAAAAAATAATGGATAATAGGGCGTTAAGTAAGTAATAGAAGCAAAATTGTTATTCCACTTGAAGAAATTGTTAATAAAAACTAAATAGCTGCATATGATGATTGCAAACATCTCAATTAGTCTATATAATGCCATTTAATACCCTTAAGGTATGTTACGTAAAGTCTCTCATTCTTATGAGGAATTTATTTTTTTCATATGGAAAGATGTTGAACAACAAATAATTGGGAGATAACAGCAACTAAATATGTAATTCGCTCATCTAAACAAAATCCTTAGGGGGATAAAAACTCCCCCCAAGGATTGAAAACTCTCTTTATAAAAAGCATGAAAATGCATTAAATGGAAGCTTCATAAATCGATTTAACCGCTTGTTGCAATGCTTGGTTAAATTCTTCATCTGTCTGGCTAACATTTAAATCTTGGCTAAGTGCTCGAGAGAAGCTGGCAATTAATCCATCATTTTCTTTTAGTTTGGCGTTTGCTTCATCTCTTGAATAACCACCTGATAACGCAACAACACGCACAACATTTGGATAATCGATAAGCTCTTTATACAAGTTTGGTACAGTAGGGATGGTTAATTTTAGCATTACGAATTCATCTTTCGTTAAGTTATTTAAATGTTTGAGAATTTCTACTTTTAACATCTGCTCGCATTTTTCTTTTTCTGGGCTGTTAATGTCTACCTCTGGCTCAATAATTGGAACTAAACCAGTAGCGATAATTTGTTTACCAACGTCAAATTGTTGATCTACTACAGCTTTAATTCCTTCCGCATTTGCTTCTTTGATCACAGAGCGCATTTTTGTACCGAATATGTGGCGTTCGTTTGCCCGTTTTAATGTTTCGTCAAGGTCTGTAATAGGCTTCATGAGTTGGACGCCATTGGCTTCCTCGGCAAGTCCCTTGTCTACTTTTAGAAAGGGTACAATCCCTTTTTTCTCAGCTAAGTAATCGCCTGTATACATTCCTTCAATTTTACGATCCATTGTTTTTTCAAATAAAATAGCCCCTAAAATGTAATTTGAATCAAATGCAGGCGATGTAATGATTCGTGTACGCATTTCGTGTACTAAATCAAACATTTCATCTTTGTTGGAA
>NODE_20_length_28438_cov_294.958740
TTTCGTTGATTCGTTTCAGTCGCTACGTTGTTAACCGGGCGCTTGCTCCTTCGTTGCAAATTTTCATACAAAGAGTTATTGTGAAACTTAATACAAAATATTCACTATTTGCAGACCGAGCCTCACGAAACTTTCATCACACATTATCGTATATAATAGTACATAGTTATAGCAGATTAGAAATGGAGCGTATTATGATGAAATCCGTCACTGTAAAACAATTAGCAGAACAGTTTAATTTAGAAATATTGGCAGGAAAAGTTGAATTGAACCGACCAATCACCAAGCCAAGAACACATCGGCCGGGGCTTGAATTTATTGGGTACTTTGATTTTTTCCCTATGGAACACGTGCAAGTATTAGGGAAAAAAGAAATTACTTATTTACATCAATTGACACATGAGCAGAGAAGATCACGAATTGGCAATATCGTAAAGTACCATCCACCCTGTTTTATTGTAACTTCAGAACAGGAGGGGTTGATGTATTTAACCCAATTTTGTAATCAGGAAGGCATCCCTCTACTTCGAACAAAAGAGCCGACATCAACATTTATTGAAAAATATGATGCTTACATGATTAAAGCATTGGCTCCAGAAACAGCCATTCATGCTGTTTGTGTAAATATTTTTGGACTTGGAATTCTCATTCGCGGCAAATCAGGAATTGGCAAAAGTGAAATTGCCCATACACTAATTGGTAGAGGTCATCGGCTAATCGCAGATGATATTGTTGTGTTAAAGAAGCTAGGTCCGGATACGTTGTTAGGTACACATAACCAAACGAATAAAGAGTTCCTTGCTTTGCGTAGCGTTGGACTTCTTAATGTTGTTCGCATATATGGTCAAAAGGCCTTTCAAGAAGAAACGCGTATCGCGCTTGATATACATTTAACAGAATGGGAAAAGGATGCTTTAAACAACGAATTGGAACTTGAAACAAAGACGAACGATTATATGGGTGTTGCTATACCAGCAATAGAAATTCAATTACAGCCTGGACGTGATGTCGTAGGATTAATTGAAGCTGCGGCAAATAATTGGTACTTACATCAACAAGGCTATAGCGCTGCAGAAGAATTTATTCAACGATTGGAAACAGATATAGAAAATAAAGAAACGGAGTAGCCATGTATTCTGAAAGAGGTGCCTCGTTTCAAGCGTGTGAAAGGTACAGCTGAATAATAAGGGTGTACTGTCGATGATGCCTGAAGTTTTTTCGAAGCAAACTATATGAGGAGTAACAACTGGTTGGAGTCGTTCGCGAAAAGCTACTTCTTCTTATTCATATAAAAAGAAAATCTTGCTGCTAAATTGAAAGGATGTAACTCTATATAGTAGTAAACATGCAGTAGGAAAGCCTCCATCCTACTGCATGATATAACCCAAGTGTTTCTTTTGGAAATTTCATAGTTGTTTATGCTAAGGCATCATCATAATTAAAGACACAATAGAAATAATAGGAATAGCAAGTGCGAGTATCATACTAATGATGGAAAATTGCGTAATCATGGATTTTGCTTCTTCGGGGACGCCCACTTTGGCTTGCATAAAAATAAATATAACAGCAAAAATGACCAAAAACAATAGAATAATTCCTGGTAAATACAAGGCGGATATGTTAGATACGCTTTCCATCTGGGCATAGCCATAAATAATGAGTAGTATAGGAATAACTTCACTTAGAGCGACACCAATCATTAAATTATTTTGTACTCTCGCATGCTGACTTGGATCTTGTTTTAGCTTTTCTACATTCATTTTATAAAGGGTTAAAATGGGAAACACAGCTAATGTAGCTGCTGCAACAAATATGTACGGTAGCAAATTGGAAACCTCCTTTATCGTTATTGGTGTGGTAGTTGTAAATGGGTGGAATATAATCCGTTATTTTCAGATATAGCGAATAAAACAAAGCTAGCCCCTTACGTATCTCATGTTCGTAATGATGATTCAGGTTATGATGTAAATAAACGAAAATGCGTTTGAATAGTGGGTAAACCAAGGAAGTTTGAACAATTTTTATTAGAAAAATTTACCATAATAAAACCTTTTTTCGAATTCGAAAGGGATAACACTTCCAAAAATAGCCTATCATGTTTTAATAGTGTGTACAATATAATTTGCTAAAAACTGCTAGGATTCGATATAATTTAAGTCGATTATAACATTTTAGCGAAGAAGAAACTCAGCTAAGAATAGTAGGAGAATAATATGATAAATTATGTAGACTTTATGATAGCTTTTGTCATTGCAGCTGCCACTTCCTTTCTATTGACCTATCCGGTGAAAAAATTTGCCGTTTTTGTGGGTGCTGTAGATTTCCCGAACTATCGGAAAATACATACGAAGGTTACGCCTCGTTTAGGTGGTTTAGCTATATTTTTAGGAATGGGAGCAGGGTTATTATATTTACAGCCGAGCCATCCACACTTAGCTGAAATAGCTGCTGGAGCAGTAGTTATTATAGTAACTGGTGCATTAGATGACCGATTTGGCATCCAACCAGTTGTGAAGTTAACCGGACAATTAATTGCAGCTTCCTTTTTAGTTTCTTCAGGACTGATTATTGAAAAATTAACGCTTCCACTTTTTGGAACAGTAGAATTGGGATTTGCCAGTGTATTAATTACAGTACTCTGGGTGGTAGGAATTACAAACGCTATAAATTTAATTGATGGGTTAGATGGTTTAGCAACAGGGGTAACAACGATTGCTTTAATTAGTATTAGCGTCATGGCATTTATTGATATGCAAATGATGGTTGCGTATTTATGTGTTGCCTTAATAGGGAGTAACCTTGGGTTTTTATACCATAATTTCTACCCTGCTAAAATTTATATGGGAGATACGGGATCTAATTTTTTAGGTTATATGATCGCTGTCGTTTCCATGCTCGGTTTATTTAAAAACGTGGCATTATTTAGTTTTGTAATTCCGATTATTGTGTTAGCTGTACCTATATTTGATACGTTGTTTGCAATTGCAAGAAGAGCATATAATAAGGAAAATATTATGATGCCTGATAATAAGCATATTCATTATCAACTATTGCAGGCTGGGTATAGTCATCGCAAAACAGTGTTAATTATTTATGGTTTTAGTGCATTGTTTGGCACTTTGGCTGTGCTGTTTTCCAATGCAAGTATTACGGTTTCCTTTATTATTACCGTTATTGTGCTTATTTTATTGCATTTATTTGCTGAAATGGCAGGTATCGTAATGGGAGGAAAGCGACCTGTATTGCGTATGCTTCGTTTATTGGTTACAAGAAAGAAAAAAAATCGTTAATGCGTGGAAGTCTTTCAAGTGATTATCTACGCTACAAGGATAAGACGTAAAGTCTATGAGCAACGGAACATATACGTGCTTATACAGTGTGTACGCATTCTTCCGCTGGAAATAGGAATACGAAGGCATAAACGTAATCAATCGTCAAAATGTGAAAAGTTTAATATAATAAAGGAAGAATTTATTCTGGGGATAAGATGCTGTAACAATCGGACTTTAAGAATAGGAAGATGCGCTTTGGACAAGTTTAAGTGGAGATAACAGCATCTAAACTCTGATACATTCATCAAACAATCAGTGGGAAAGGAAAGAAAACCTCACTTATTGAAGCTGCACTTTATAATACATGAAGCATGATTAGAGAAGGGAATGACCTACAAACATGGAAAAACAACAAATCGGTGTAATTGGCCTAGCAGTAATGGGTAAGAACTTAGCGTTAAATATTGAAAGTCGTGGGTATTCGGTTGCTGTTTATAACCGTTCAAGTGATAAAACAGATGCTTTCTTAGCCAATGAGGCAAAAGGAAAACAATTTAAAGGTGCAAAATCAATTGACGAATTTGTTGCATCATTAGAAAAGCCTAGAAAAATTTTATTAATGGTGAAAGCAGGAGCTGCTACGGATGCTACGATTGAGTCACTTCTTCCTCATTTGGATAAAGGCGATATTTTAATTGATGGTGGAAATACACTTTATGAAGACACGATTCGTCGTAATAAAGAACTAGAAAAATCAGGCATCCATTTTATTGGTACAGGTGTCTCCGGCGGGGAAGAAGGAGCATTAAAAGGTCCTTCCATAATGCCAGGTGGTCAAAAAGAAGCGCATGAATTAGTGGCTCCCATCTTTGAAGCTATTGCAGCTAAAGTAGATGGAGCAGCATGTACCACATATATTGGTCCTAATGGTGCTGGGCACTATGTAAAAATGGTGCACAACGGTATCGAGTATGGCGATATGCAGCTAATAGCTGAAGCTTATTTTATTTTAAAACATGTCCTTGGTATGGAAGCAGACGAGTTGCATGAAGTGTTTGCTGATTGGAATAAAGGCGAATTAGATAGCTATCTTATCGAAATTACGGCAGATATTTTTACGAAGAAAGACGAAGACACAAATCAACCATTAGTAGATGTCATTTTAGATACAGCAGGACAGAAGGGAACTGGAAAGTGGACAAGTAAAAATGCGTTAGACTTAGGGGTACCTCTTCCTTTAATCACGGAGTCTGTATTTGCGCGGTTTATTTCTGCGATGAAGGATGAGCGTGTACATGCAAGTGAGCAGTTACATGGTCCTGAGAAAAAGCCATTCAATGGTGATCGAAAAGCGCTTATTGAAGCAGTTAGAAAAGCTTTGTATATGAGTAAAATTTGTTCCTATGCTCAAGGGTTTGCACAAATGCGTGCACAATCGGAAGAAAATAACTGGGATCTAAATTATGGCGAGATAGCTATGATTTGGCGTGGTGGCTGTATTATTCGTGCGCAATTCCTACAAAAAATTAAAGATGCGTACGACAGAACACCTGACTTAGCGAATTTATTACTGGATCCATATTTTAAAGAGATTGTAGAAAATTATCAAGATGCTCTACGAGAAGTTGTCGTAGTTGCAATTAAGCAAGGCATTGCTGTTCCTGCTTTTGCAAGCGCGATTGCTTATTACGACAGTTATCGCTCTGCTGACTTACCAGCTAATTTAGTACAAGCCCAACGTGATTACTTCGGTGCTCATACGTATCAACGAAAAGATAAACCAGGCGTGTTCCACACCAACTGGTTCTAATAACGAACAAAGCTCGGGGAGCCCGTTTAGCAACGTAGCGAATGGAGATAAAGGAATGAGTCCACTAAAACCGACACTCCTTTTTCAGTCGGCTTTCCTCTTATCGACAAACCGATGATGACGTATCGTAGGGATTTGGTGAAGAAGTCGCCTCGTTGCTGGGGGATGGAGCCAGACGTGGCCTGGTAGGTTACAAGCAGCTAATTGTATATATTCTTATTTCTCAACATAAACCCTCTCCACATCAAATGGAGGGGGTTTAGTTGTGGTGCTTAAAGTGGAAAATAATGTTAAGTAGCTCGAGCTATAAAAAATTCGCTTGAGTTCAATAAAAATTCGCTGGAGTTCACAACCAATCTACTTGAAGTTCACAACTTTTTCGCTGAAGTTCACAATTTAACAAGGATGTCAGATTGTAAATCATTTTACTATACAACCATTTCATACTACATATGGAATTTTCAACAATCAAAACATACCACATAAAACGAAATTATGCAGAATTTGACGAAAACTACTAAAAAAGTCCTACTTCTACAATATAGTTATGTATAATTTTTTTGTTTTATAATATAAGCAAAAAGATAGCTTTCGCCATAGAATTATAATTAGGACAAGTTTTTCTCATAAGCAAGGCGGAGCAAGATGCACATAACGTCGGTAGTTCCGTGCATGGAACAGCCTGAGCATCCAAGCTATCATCTCGTGGATTCAATCGATCAAATGTTGTCCCTTCCCTTTTGCTCCGCACAGGATGAAGGACAGCATCCAAATGGGATGCTCACCCACTGAATAGATGATGATAAACACCCAAAATCCCGAATTAAGTAGTCGCCCCTAAATCTGTACTCTCACTCCCCAATGAAGTAAACCTCGAAAAGATTAAGTCAAGCATCGGATCCATATTCTCAAGCCGAAAAATAAGTTTTCGTACCTGAAATGCTATAAAATAAAGCTAGTCATTTTGATTTTCAATATTTTGCATAGTTCAAAAGTTTGATAAAAATATGTATATATTTGTCGAAATTTCCCAACTGCCCTATTAACATGCAGGACTATTTACACTTCCTTCAATCTAGTAACTTTATTATGCTTTAATATATCGGAAAATTTAGATTAATAGAAAGGGGGGGATTGCTTGTTTTTAAATATGAAATAAAATTTGTCGATCCAGAAAAACTACCATGAATAGCTTGAGATAGCTACTCTATTAAAAAAAGCAACTGCAGACATGTTTTTTGAACAAAAAACGGCAGTTTATGTCATGAAAATGTAGTATGAAACAAGTTTTTCTAACACTATAGGAAAGTATAAAAGTTTAAAGGTTTATAGTATAAGAAAAACGATGCCTTTCGCCATAAGGACTTGGCGAGAAGCCAAGTTTTTCTAAGGATTTTATCCATTGGTGTCTTTTCTAGTAATGGATTGCATATCAAAATATCTACCATTTTATAAGGGGGAAAATGAATGAGGTTTACACCAGCAATGAAACGTTCTTTTATGATTTTATTAATATTTTTACTCACTTTTAGTAGTTTTTCAACTATCCACGCCGTCGAGCAATTGCCAGAAATGAAGAACAAGCCTGATGTTTCGTCTGAACCATTAAAACAAACAGAAAATCCAGATGAGAAAACGCGTGTTATTGTAGAGGTAGAGGATGAACCGGCGATTGAAAAGGCAACGAAAAAAGGTATTATGTTTAATCAAATGCCGAAAAATGAAAAAGAAAAACTGGAAAACGATGCCAAGAAAAAGCAAAAGTCGGTAAAAGAAGAAATGAAACAGAAAAAAGTCGATGTAACGTATCATGAAGAATTTACAACAGTTGTAAATGGCTTTAGTGCTGAAGTAAAACAAGGCGATCTCGATAAAATAAAAGAGATTAAAAATGTTAAAAAGGTGCATACGGTAAACGAATATGAGCGCCCAATTGCTAAGCCAGATATGAAGTATAGTAAAGAACTAGTAGAAGCACAGCAGGCTTGGAGGGAATATGATTTTAAAGGTGAGGGCATGGTTATCGGTATTATTGATACTGGTATTGATCCAACTCACCAGGATATGGCTATATCTAACGAGCAAACGGCGGATTTATCTGAAGAAGAGGTCGAACAAGTCGTAAATGACGAATCGCTTCCAGGTAAATTTTATAACGAAAAAGTTCCATATGGATATAATTATATGGATAAAAATGATGAAATAAGAGAAATACATGCAAATGCAAGTTATCACGGCATGCATGTAGCAGGTACGGTTGGAGCTAATGGGGATGAAGAAAATAGTGGTGTCATCGGGGTGGCACCAGAAGCGCAGCTACTTGCACTAAAAGTGTTTGGAAATGACCCTGAAATGCGATCTACTTTTGGTGATATTTATGTAAAAGCGATTGATGATGCGATTAAGCTTGGCGTAGATGCATTAAATTTGAGTTTAGGATCACCCGCAGGCTATGTAAATAATGATTCTCCTGAACAACAGGCTGTTTCTCGTGCCGTAGAAAATGGCGTTCTTATGTCTATTTCTGCAGGAAATTCTGCTTTATTTGGAGATGGGTTTGCTTATCCAGATGTAAATAACCCAGATTACGGTGTAGCAGGCTCGCCTGGTGTTTCTGATGATTCGCTTCAGGTTGCTTCGTTTGAAAATACGTTTATGCAAGTAGATCAGTTAGCGTATACGATAGATGATCAACAAGGTACAGCAGCCTTTCTGTCGGCAGGTAACACGGAGCCTAAGCCAGATGGTACTTCTTATTCTCTCTTTCATGCTGGGCTTGGACAGCCAGAAGATTTTGAAGGCAAAGATGTAGAAGGGAAATTTGCCCTAATGCAACGTGGAGAATTGGCGTTTACAGATAAAGTAATTAACGCGCAAAATGCGGGAGCTGCTGGCGCAATTATTTATAATAACACAGATGGTATTGTTAATATGGCAACTGAAGCTGAAATTACCATCCCACAGTTATTTATGTTAAAGAGTGATGGAGATAAGCTCGCACAGGCTATTGCAGAAGAAAAGCAAGTAAATATTGCTTTTACAGGCGATAGTGCAACGATAGACAACCCAGATGCTAGAAAAATGAGCGCATTTACTTCTTGGGGACTTACTCCAAATCTAGACTTTAAACCAGAAATTACAGCCCCAGGTGGACAAATTTATTCTACATTAAATGATAATAAATATGGTTTAATGAGCGGAACATCGATGGCTGCACCACATGTAGCAGGAGGAGGGGCTCTTGTTTTACAGCGTGTGGATGAGGAATTTGGATATGAGAAGGCTGATCGGATTGCATTAGCCAAAAATATGATGATGAATACGGCAAAGCAAGTACAGTTTGAAGAAGAACCAGTATCTCCACGCCGACAAGGTTCTGGTATGATGCAACTTCACGCGGCACTTACTACCCCTATAGTTGTGACAGAATCTAACACGAAAGAAGCCAAGGTCGCTTTAAAACAAATAACAGAAGATCGCGTGTCTTTTGAACTAACAGCTGAAAATTTCCAAGATACAGCTGTATCCTATGAAGTGAATGCAAATGCGCAAACAGATACGTCTGCAAACAGTGGAGATGATCTCGTTACAGCTCCAAATCTATTACCGTCTAATGATTTAGGAGACGCTGTGACCATTAATGGGAAAAAACAAGCTACGATTGAAGTACCTGCAAACGGAAAGACAACTTTTACGGTAACCGTTGATGTAAGTTCTGTCAACAACGAGTTAGCAAAAGTATTTACAAATGGTTACTGGTTAGAAGGATTTGTTACATTAACCGATCCGACAGACACATATCCAGAACTAACGGTTCCATATGTCGGTTTTAAAGGTGATTGGGATGCAGCTTCGATTTTTGATGCGCCAGTATGGGAAGAAGATTCATTTTATGGTATGACAGGGGTTGTAACTTCAACTGGCGAAGATAAAAATGGTGATATGCAATATAATTTTTTAGGAGAAGATTTAAATACAGGTGACATTAACCCTGAGAAGATCGCCTTTTCTCCAAATGATGATGGTGTAAAAGATGATGCGCTTCCGATATTGTCATTTTTAAGAAATGCAAAGGATGCCAAGTTTACTGTACTGGATGAACAAGGAAAGAAAGTTCGTACCATTCGTTTAGAGACTCATATTAGGAAAAACTATTATGATTCTGGAAAAGGAGACTATTATTCTATTTCGTCAGATCGAGCTTGGGATGGAAAAGTGAAGGGGAAGATGGCCCCAGAAGGAAAATACTATTTACAAGCAGAAGCAAAGGTTGATTATGAAGGTGCTGAATGGCAGAAACTAAAGCTTCCAGTAATTTTAGATACAACTGCTCCAGAAGTAGAAGCAACGTATAATTTTGATAATGAAATGCTTACTGTAACAGCAAAAGATGCTAAAAAAGGGAGTGGCGTCGCTTCTTGGGAGATTTTCGTAAATGATGAACCTGTGTTAGAAGAACCGTATGTGAATGGAGAAAAGGAACATCCTTTATCAGAAATTGATGAAGATGCAAACATAACAGTAAAAGTGACAGACTATGCAGGAAATGAAACGGAAGTAGAAGCAGAAATGCAAGAGCCTGATAAAACCGCACCGGACTTACGTTTGCATGCTCCAGAAAATCTAGGGGCTCATGCTAAGCGAGAAGTTGTTTTCTCTGGTTATGTAACAGATGAAACGGATGTAAAGGAAGTAACAGTCGATGGAAAAAAAGCAAAGCTTGATTTTAATGAAGAAAAAGACCGTTATGAATTTTCCTTACCTGTGAAACATAAAAAGGACGGGTATTATTTTAAACGGGTGAAAGCAGTGGACACACTTGGCAACGAAACAGAAATAGGCCGACGCTATTTTGTCGATACGAAGGAAGCTAAATTAAATGTAAAAGGAAAAAAGAAAACAAAGCAAGATACAATTACTGTAAAAGCAAGAGTTCGCGACAACTTTGACGATATTAATGTATTTGTTGATGGCGACCATGTCTATACACATGAGCTTTCCCAACCTTATGGTGATAACCGTTTCGATCAGCTTGTCGAAGTAGAACTAGACTTAGAGGATGGGAAAAACGAATTTGAGTTTAAAGTCGTCGATGTAGCCGGAAATGAAACCGTTAAAACGTACGAAGTAACAAAACAAAAAGAGAGCAAAGAAGACGAAGAGGATAAAGATGATGATAAAGACGGAGGCATAGAGGACAACTTCTTTTCCTATCTATTTTCCCAATTATGGATCATGTTCGGTAAATTATGGTCGATTTTTGGTTAAGTAAATGAGTTAAATGTCAGCAAGGCTCGGCGCTAGATTAGTGTCGGGTCTTTCTTTGCACTTTATGTGAATATTTTTAGGTGCAGTAAGACTCTCACTTCATGAATTGGAAGATATGAGCAGACCAAGTCTAAGTTGGAGATAAGAGCACGTACTCCTTTTTCGTAAGAGGTCTTTAGATCCATACCCTTGGGCTACTAAACAATTAATAGGGGTGAAAGAAAGCGATTACTTATTGCAGGTTCGCTTTATATTATAGGAGTCCATTTCTAATAGGAAAAGCCCTTACAGGCGAGCTTTTTCAACAAAACGGCAATGTTTTCACTATAAGTGTTTGGCAAGAAGCCCCTTTCATTTAAAATAGAAGAAATTAACATGGAGGTTGAAGCGATGACTTTAGGGGATGAATATATACGTATTATTAAACAAAGGTTTGTACAAATCAAGGAGCAAGGGGAGGGCGCTTTTCAACAGTTGAATGAATCGGATATACATTGGACATTGAATGAGGCTTCCAATAGTATTGCTGTCATTGTAAAACATTTACGAGGCAATATGCTGTCAAGATGGACGGATTTTTTAACAACTGACGGAGAGAAAAGTAATCGACATCGAGATCAGGAATTTATTAACACTGTCGATTCAAAACAGCATATGCTTACTTTGTGGAATGAGGGCTGGTCTGTCTTATTTGCAGCATTAGAACAGTTAACGGCTGCGGATTTGCAAAAAAATGTAAGGATTCGCGAACAGCCCATTTTAGTTTTAGATGCGATTGAAAGACAGCTTGCTCATTATGCTTCCCACGTTGGACAAATTATGTTAATTGGCAAGCAGCGAAAGGGAAATGAATGGAAAAGTTTAAGCATTCCTAAAGGAAAATCTGAAGAGCATTTAAAAGAAATGAAGCAAAAATATAATAAATAGTTTCTCACGTTGGCATTATGTTTTTTGTACTATAGAAGAGAAAAAAATTTTATACAATGGAAATCATCATGGTTCACTTCTAATGATCTATGATGGTTTTTATGTTTATTCATTTGTCATAAGCTTATCCATTTATGCTGTGAAACACTTCCTTGAAGTTTAATTTCTACATGAAACAGGAATAAGGAAGAATATATATTAAAACTTAACGTTCAAGATGTATTCTACATGAGAGAGGCAAAAAAAGCTTCTAAACAGCAATTTTAGGCTTATAGTCCATTTGTTCGTTTACTACAAAACATGATAGGATTTTACAAGTAAACAAAATCGTAGTTTTTAAAACTAAAGGAGATTCCAATTTTATGGAAGAAAGAACGACGCTGAAGAAATCTTTAAAGGCTCACTGGGTATGGGCGATCGCTTTAGGTTCATCAATTGGTTGGGGTGCATTCGTTCAACCGACCACATGGATGGCAACAGCAGGTCCACTAGGGGTCATTATCGGTTTGAGTATTGGAGCAATATTAATGATGCTCATTGCAGTAAGTTATGGTTTCTTAATTAAAAGCTTCCCGGTAACAGGCGGGGAATTTGCCTATGCTTTTATAAGTTTAGGTCGGACACATGCATTTATTAGTGGATGGTTTTTAACGTTAGGATATATTTGCATTGTAGCGTTAAATGCATCTGCCTTTGCTTTAATGTTTAAATTTGTGTTTCCCACATTGATTGAAAACTTTCCACTTTATCAAATAGCTGGTTGGGACGTTTATGGAATGGAAATTATTATTGCTTCCGTTGCTTTAGGGACATTTGGTTATTTTAATATTCGAGGGACAGGCATTTCTGGTCGCATGCAATTTTTATTTTGCAGTGTGATGATTGCTAGTATCTTAATGATTACATGGATGGTTGGGGCACAGCCGGGAACAGGTCTTTCCAGTGTACAACCTTACTTTCCTTCTGACACAACTGCTTGGGCTGCTATTATATCTATCGTAGCCATTGCTCCTTGGGCGTATGTTGGCTTTGACAATGTACCACAAGCAGCCGAAGAATTTCATTTCTCATCTAAAAAAGCATTTTCCTTAATTATTATGGCGATCTTTTTTGCAGCTGTTTTGTACAGTTTAATGATTTTAGCCACTGCTATGACACAGCCATGGGAAGGCTTAGTCGCAGAGGATCATGTATGGGGAACAGGAGCAGCCATTCAAGAATTGCTTGGCACCATTGGCTTAGTGCTCTTAGTAACGGCATTAACGATGGGAGTATTTACGGGGTTGAACGGGTTTATTATTTCTTCAAGCCGTCTACTATTTGCAATGTCACGAGCTAAAATAATACCTGCCAGCTTTTCAAAACTGCATCCAAAATATAAAACTCCCTACATTGGGATCATCTTTACTGTCGTCGTTTCTGCATTTGCTCCATGGTTTGGAAGAGAAGCACTATTATGGGTCGTCGACATGTCTTCTATAGGTGTAACCATTGCTTATTTTTATACTTGTTACACGGCGTTTACATTATTTAAAACAAAGAAAACAGTCGCATTCAATCCGAAGAAACATATCGTTTCTCCATTTAAGAAAACCATTTCAGGTGTTGGGATGCTAGCTAGCTTAATCTTTTTAGCATTATTATTAATACCTGGATCACCGGCTTTTCTCGGTATAGAATCTCAAATTGCCTTGGTCGTGTGGATTGTGCTAGGTATTGGCTTTTATTTGGTGAAACGTGGAGAGTTTAATAAGATTCCAAAAGAGGAGTTAAATTACTTAATATTAGGATCGAAAGAGATTGAGGCGGAGAATCGATTGTGATGAAAAAATTGCTAGAAAAAATTCTAGCAGTTTTTTCATTTTACGTTGTTATTTACATAAAATTTACATGTTAGTTATAGAAAATTAATAAATTCAAATTATAATAGAAGATAAACTACAACTTGAAATTATTTTTTTGATAAAGGGGAATGTACATGCGTATACGTGGTGTTGCTCATAGAGGCTATCCAGCTAAATACCCGGAAAACACAATGGCTTCATTTAAAGCTGCCGTTCATTTGAATTTCACCCATATTGAATTAGATGTACATTTAAGTAAGGATGGCGTACCAGTTGTTATGCATGACCATACCATTGATCGTATGACAAATGGGCAAGGAGAGATTAGATCCTTTACCTTGGCAGAATTACGTAAATTCAAAGTAAATCATATGGAGAACATTCCTACATTAGAAGAGGTGTTGTTATTTGTAAGAAATCGTGTTACTGTTTCTATTGAAATGAAGGATACGAAATTATACCCTAATTTTGAAGAACGTGTTCTATCTGTAATTGAAAAAACAAATATGATGGAACAAGTTTATATTATATCTTTTCATCAACAATCATTAAAACGCCTGCGAAAACTTTCAGATAAAATAGAATTAGGACTGTTAGTCAATAAACTTAAACGGTCGCATTTTCGGTTGGTAGAAAAGCTACATGCAAATTATATAGCAGTGAACCATAAAGGCGTAAAAGAATCTTACATTAAAAAATGTCAAGCAATCGGTGTTCAACTCGTCGTTTGGACAGTCAACACGAATGAACACATGAACTATTTTCAACAATTTCCATCTGTACTTGTTACAACAGATAACTTAGAGAAGTTCATGACCGTTACTAATCGCCCAAATGAAACACCCTGCTTAAAGACAGTTCACGCATAACTACAATGAAACATTTTGAATAGCCGCACGGTACCCTTGTGTTTGCAAGGGTTATTCTCATTTAGCTAATGCTGTTAAGTGAGTTTTGTACTATAGGAAAGTATAAAAGTTTAAAGGTTTATAGTATAAGAAAAACGACAGCTGTCTCCATAAGACTTGGCGATAAGCCAAGTTTTTCTAAAAAATGTGGTTATAAATTAGATAAATGAAACTAGAAGAGGTTAAACTAAACTAACTCATCAAGAAGTTGTATAAAAATAGATTGGAGGCAGCGTCTTTTCTATTTTTCACTATGGAAAAACCGCCATTTACTATGGGAAGCGCTTGTTCGTGCGTTTTCTAAGAAATATATGCAAATAGCAACTGCTAAATTTTTCATTTTATCTTATCGAAAAATGTAAAGTTGTGATAAAATAAACTAGGTGTTCATTTTCAACTAGGAGCGTTAAAATGACAAGAAAAGTATTAATTATGACACAAAATTTTTATCCTGTTATTGGTAGTGCGGGAAACCGTATGAAAAATATTTTTCAATTATTAAATGATAAAAATATTGAAACACATGTCTTGACTACCGAGCCAGCTTATCCAAATAAGAATTTATATAAGGATGATCAGTTTTGGGATGATGACAATATCGCAAAAGATGAAAAAAAAATAGTAAGAGTCCCCATTAAAAACAATCATTTCTCTAATCATATATTAAGTAGATTGTTTTTCTATGTAGAAATTATGTGGCGCTTTTTATTGAAGTTATGGAAGTTAAGAAAAGAAAAGTATGATTACATATATGTATCTACCCCTCCTATTTTTATTGTGTTTGCTGCTTTTGTAGGAGCATTTTTTATGAAAGCAAAAGTAGTTTTAGAAGTTAGGGATTTGTGGCCGGACAGCTTGATAGGGGTTAAAACATTTGATTACCCAATTATCATCAAATGTTTTCGTGTTTTGGAGAAGCGTATGTATAATAAGTCTGATTACATAGTTATAAATAGTTTGGGGTTTGAAGAACATATATTATCAAAGCTAAAAAACAAAGCCAAGAAAATAATCTATTTACCAAATGGACCAAGAAAACAAGAAATCGTTTGCGAAAAAGAGCGGCAAAGTCAATTTCGCGTTGTTTATACTGGTAACTTAGGATTGGCACAGGATGTAGATCACCTAAAGAAAATGGCTTCTTTATTTCACATCCATGATATTCGTTTTGATGTATTAGGTTATGGGATGAAAACGAAAGAGTTTAAAGAACATGTTGAAAATAATGACTTGTCTAATGTTTATATGCACAATCCAACGACTAGAAAAAAAAGTCTGCAACTTATTAAGCAATCCAATTTGTCTATTGCTTTTTTAAATGATAATCAAGTATTTGAAACGGTATTACCGGGAAAAGTAATTGATTATATGACTTGTCAAACACCAATAATAGCAGGAATTAAGGGAACCGCAGCAAAGATAATTGAGACAAATAAAGCTGGCTTTGTGTTCGATCAAGATAATATTAGTGAAATGATTAAAAAGGTTCTCGAATTAAGAGAAAATCCTAATCAACTGCAACACCTAGCTGAAAATTGCACAAGAACTATTAGGGAAAACTTTCTATGGGAAGAAAACATTGAGAAATTAACGGAGATTATTGACAGATAAGAGGTAATTACATGAAGCGTGTAGGTATGTTTGTTTGGAATCATTTTACAAATGACGCAAGAGTATTGAGAGAATGTACCAGTCTCTCTAAAAATGGATATGATGTAGAACTCATTTGTATTGATGACCCAAATGATCCTAATGTTAAAAGATATGAAGAAGTAAATGAAAACTTTCGAGTATATCGAATGAAGCGCTACCCGCCGACTTTGCTGTTGTTGCAAAAAATGTATCGATTTGCAGTCGGTAAAAGGTGGCCATTGATTCCTTTAGTCATAGTATGGGGCTTTCTCGTTTATTTATTGCCATGGATTGTTGTTCCGTTGACTATCCTTGTAGGCTTATTATTAAAGACAAAGGTTCGAGTTGTGTGGATACGAGCTGCATTAATCTTAAGAATGATGATGAAGGGGCACCGTGGTAAATATGATATTTACCATGCAAATGATTTAAACACGATGCCTCAAGCCTATGTGAGCGCAAAATGGAGGTTGGATAAGAAACCGCTAATATATGATTCCCATGAAGTGCAAACAAGCCGAACTGGTTATGATAGCCCTTGGTATAAACGATTTGAATTGTTTTTCATTAAAAGAATAGATAGTATGATGGTAGAGAACGATACAAGGGCAAAGTATAATGAAGACTTATATGGGTTTTATCCGCATGTATTGCATAATTATCCTTCTTTAGAAATACAGCAAGTAGATGACAAAATTAATCTTCATGAAATGTTGCAGCTACCACCAGATGAAAAGATTTTGTTGTATCAAGGTGGGATTCAAGCGGGAAGAGGGCTTGAAAAATTAATTGAAGCGTATCCGTTATTTAACGAAGGCACCCTTGTATTTATAGGTGATGGGAAAATTAAAGAAAAGCTTGTAGATATGGTAAAGGAAAAAGGGTTAGAGGAACATATCCGTTTTATTCCAAAAGTTCCTGTGCGAGATTTACCTAAATATACAAAAAATGCCTATCTTGGTTTTCAAGTGCTAAATAATATTAACTTTAATCATTGGTCTGCATCATCAAATAAATTATTTGAGTATATGATGAATGAGGTACCTGTAGTTGCTTGTAATTTTCCAGAAATTAAACGGGCTGTGGAAGAAAGCGAAGTAGGTATCACTATTGACCCACATGATCCTGAAGAAATAGCAAAAGGTGTTAACTATTTATTAGAAAATCCAGACAAGCGTGATTATTTTAGTGCTAATTGCAAAAATGCCCGAAAAAAGTATAATTGGGAAATAGAGCAACAGTATTTACTTGAAGTTTACAATAAATTTTAAACACAAAATATTACTAAGGCAGAAAGAAGGGCATTACAATGAAGATATGTACTGTAGGACTTGGATATATAGGGTTACCAACATCGATTATGTTTGCGAACTATGGAGTTGACGTGTTAGGTGTAGATGTAAAGCGTGAAGCTGTAGAAATGTTAAACAACGGTCAAATTCATATTGAGGAGCCTGGTTTACAAGAGGCGTTAGACAACGCAATTGGATCAGGAAAGTTTAAAGCTTCTTTAGAACCGCAACCTGCTGATGTTTTTATTATCGCAGTTCCTACTCCGAATAATGATGATCAATTTAAATCAGCAGACCTTAGCTATGTGATGCAAGCTACAGAAAACATTATTCCATTTCTGGAAAAAGGAAATGTTGTTATTGTAGAATCGACTATTGCTCCTCGAACAATGGATGATTACGTGAAACCTAACTTAGAAGAAGCTGGTTTTGTTATTGGAGAGGACATTTATTTAGTTCATTGTCCAGAACGTGTACTTCCAGGTCAAATTTTAAATGAATTAATTTATAATAATCGAATCGTCGGCGGAATTACGCCAGCATGTACAGATGAAGGTGCAAAAGTATATGAAACTTTTGTTAAAGGGGATATTATTAAGACCAATGCAAAAACGGCAGAAATGTCGAAGTTGATGGAAAATACATTTCGTGATGTAAATATTGCTCTAGCCAATGAATTAGCCAAAGTGTGTAACGAGTTAGATATCAATGCTCTAGATGTTATTGAAATGGCGAATAAACATCCTCGTGTTAATTTGCATACTCCAGGACCAGGAGTAGGTGGGCATTGCTTAGCAGTAGATCCTTATTTCATAATTGCGAAAGCACCAAATGAGGCAAAACTAATTAACCTATCTCGTCAAATCAACAAATCTATGCCTCAATATGTAATCGACGCTGCAGATAAGTTATTAGCAAAATACAATGGTAAAAAAATCACAGTGTTCGGTTTAACTTATAAAGGAAATGTAGATGATATAAGAGAGAGTCCGGCAATGGAAATATATGAAGCGCTGAACTCCCGCCCGGAATATGAAGTGGTGGCTTATGATCCACATGTTAAATTAAGCTTCGTAGAACAGGATTTAGACAAAGCATTGACAGATGCTGATTTAGTGCTTGTACTAAGCGATCATAATGAATTTAAAGAACTAAACAGCCCAAGTTTCAAAAAAATGAATGTACCGCAAGTATTTGATACAAAAAACATCGTGAAGTCTCATGCTGATCAAATGCAGTATATCAACTATGGTAACTTATATAAATATCTTTAAATTCTGGGTAAAGGAAGCAATTTTATGTTTAAAGAAATAAAACAAGTATTGCAGGAGCAATTTCAGTATAGAGATTTAATTTTTAGGATGGCTTCATTTGAGATAAAAGCAAAATATCAAATTCATTATTTGGGAGCCATATGGCAAATTTTAAATCCCTCCATACAAATAGCAATATACTGGTTTGTTTTTGGGCTAGGAATACGAGGAGGCAATCCAGTTACAACCAAGTTAGGGGAAGTTCCATTTTTTCTTTGGATGCTAATGGGGCTAATCCCTTGGTTTTTTATAAGCCCTTCTATTGTGGGGGGATCAAATAGTGTGCATCAAAAAGTAAGCTTGGTTTCAAAAATGAAATTTCCAATTAGTTTGCTACCTACTACTAAACTTTTTGTTAATAGCTTCCAGTTTATAACAATGTTATCACTTTTATTTATTGTTTTATTTATATATGGGATTTATCCAACTTTACATTGGATACAGTTGGTATACTATATTGGATGTTTGTTTATATTCTTGTTTTCTTTTGCGCTCTTAAGTTCAACTATAGCGACTTTAGTTAGAGATTACCAAATGTTATTACAGTCAATGATGAGGATGTTACTTTATTTATCCCCTATTCTTTGGGATCCAAATGGTGACAGAGTCCCAGACTGGATAAGTAATATATTAAAATTAAATCCATTTTATTATATACTTACTGGAATAAGAAGTTCATTTTTAGGAGAGTCTTGGTTTTTTGAGGATATGACCTATACCATATATTTCTGGCTTTTTACATTCGCCTTGTTGTATTTTGGAGCAAAAACGCATTTGAAGTTTAGAAATAATTTTATGGACTATTTATAAAAATGAAATAAGGTGTAGATGGATGAATTTAAAAGTTGAGTTTAAAAATGTTTACAAAAGCTTTAGCATGCACGCTAAACAGTCACAAAAATTATTAGAACTGTTCTCACTTAACAAAAAAGGTAAAAAAGAAAAAAGATTCCAAGCTGTTCGGAATGTTTCATTTAAGGTTTTTGAAGGAGAATCTGTAGGTATAATAGGGCTCAATGGATCAGGAAAATCAACATTATCGAATTTGCTTGCTCAAGTAATTCAACCTACTAGTGGGAATATTGATATATATGGTGAAACTTCTTTAATTGCTATCTCAGCTGGATTAAATAAAAATCTAAACGGATTAGAAAATATTCAATTGAAGTGTATGATGCATGGTATTAGTAAGGAAGATATAAAAAGGTTAACACCTGATATAGTTAAGTTTGCAGATATAGGAGATCATATATATCAACCTGTTAAAAATTATTCTAGTGGTATGAAATCAAGATTGGGTTTTGCTATAGCAGTGCATACTGATCCAGATATATTGATAATTGATGAAGCTTTGTCAGTAGGGGATTCAACTTTTGCTGAAAAATGTTTAATTAAGATGAATGAATTTAAAGAGAAGGGTAAGACAATTTTTTTTGTTAGCCATTCAGCCGGACAAGTTAAAAGATTTTGTAATAAGGCAATATGGATGCATTATGGAGAAATTAAATCATTTGGGGATATTCAGGAAGTAACATCTGTATATCAAGAATTTATTAAGTGGTTCAATAATTTAACTGAAACAGAAAAGGCCCGATATAAGAAAGAGAGTTTAGAGGAACAAGCTGTTTTATCACACAAAGATAAAAATTCCCGTGACACTGCTTTTTTAAAGAATATTGCTGTAATTTTACCAGTTATACTATTTGGGGTTTTAGTGGTTTTACAATGATTTTAAAATAAACATTAAATTAATGTAAACAAACGAGAATTACAGAATAACTTTTAATAATAAAAGAAGAATAGAGGAGGGGGTAAGATGTCAGAGAACGTTATTATGGATGATAAAAAAAGGGATTGGATTATCTCAAATCTAGTTGGCAGGAATATTCTTGATATATCTTTTGATGCCGACCTAGCTGTTTTGGGGGACTATAAAACTGTAGAATATTGTAATTTTATTCTTAACAAGGAATGCTATATAGAAAACTGTTCAACTGTTCATGACTTAATGGATTATGATTTTGCTAATTTAAAATATGATACTATAGTTTTCAATAAGACAATATCCGACCAAAAGTATATAGGTATTTTACTAAAAAAAATGATGCCTATAATATCGGATAAAGGAAAGTTATTATTTTCATTAGATCTAGTTAAAGTTAAAGAATTAAATTTTGATACGTATCAAGGTTTATTGTTAAATTACCTTTTTTTGGATGGTGTTTTATATTGTACTTTTAAAAAAGATATAAGTAACCACCGTATACAGTTAAATAAAAGTAATTTAAACAAAACTTCTTGCGAGGAGATTAAAAAAATAGAAACCTTAGAACAGAGAAATCGTAATTTGAATGAACAATTAAGACAGGAAAAAATTCAAAAATTAGAAGCGAACAGAGAATTGTATCAAGAATATGAAGATACAGAAAAGTTGTTAAATAACCTCATTATTATGGAAAGAAAGTATAATGCATTAATGAACTCTAAATTAGGAAAAGTAACGCTTAAGTATTGGGATATGAAAAATAGAAAACGAAGAAGGTGAGGTTAATGAATAATTTTAACTCTAAGTATGAAGAAAAGTTAAACAAGATTAAAGAAAGAAAAAAAGAATTATTAAAAAACATTGATACAGAAAAAGAAATTGTCAAATATTTAAGAGAAAATGATCAGTCTTGGTATTTCTTTTTAAAAGACAATCTAATTATAGAAAAAGAAAAAAAATTAAGTAAAGAAGAGTATTTACAAATTAAACAACGTAAGTTTGACAATGAATACTTAGGTTTAATCCGCAATAGGTTAAAATCCATTTCAAAAAGTAATGGATCAAGATTTTATGAAAAAATGAATACTAATATTGCTACCGTATGTGATTCGAAATTTTATAATACGTTCAAAGATACTGTGAATTTAGAGGTTGTTGATCCCCAGAAGAAACTTGATATCACCTTATACGAAGCTCTAATAATTAGTAGTTTTAATGAGAGCTTATGTGGTGAATGGGTTTATAATGATAAAGAAAACAACATAATTAATCAAATGTTGGCTATTGTAAATGAATTTCATAAATATGGAAAACCAGTTATATTTTATGATCAAAGAAAAGATGTAAATAATTATATTTTGGAAGTGGCTAAAAATAGTGATATTATTTTTACTACTACAAGAAATAAGTTAAGGTATTATCATGAAAATAATATATATAATGTGGAAATAGGTTCGTATACGATTAATCCACAGCTATTCAATCCGATAGGGATTTATGATATTCCAAGAGTAGATGGTGTTTTATATGAAGGAGACTGGGAAAATAACTTTCTTCAAGAAGAAATTCTTGATGGCGTTGTTAATAGTGATAAAAATTTGAAAATTATTGAGCCAGGGTCTATCTACAAAACTCCAGAAGAATATAATTATCCAACAAAATATTTAAAATATATCTCTCCATTAGATGGTTATACTTCGAAGGATTTTCATAAATTATATAATTATTCTATTGCTTTTAATGATATAGAACGAATTTATGAATTACAAGCAACAGGCAGTATAGTGATTTCTAATTATCACCCTTATATAAATAATAATTTTCCCAACGTATATACTGTAGATACGCAATTTGAAGTCATTAACGTATTAAATTCTCAAAACCCTCAAAGTATGTATCAGTTACAATTAGAGGGTGTACGAAATGTAATGAACAATTATACGTGTTACGAAAAAATGGATTTAGTATTAAACAAGGTTGGAATAAATTGTAATTTGAAACCTAGAAGAGTATTGGTTGTTGGATGTAGTAATAAGTCTAGAGAGCAATTTGAAAGGCAGTCTTACAAAAATGCCCAATTTGCTTTATTGAGTGAATTTAAAAATATTAATTTTTCTGATTTCGATTTCTTGGTTTATTTTAATGACAATTATTTTTATGAAGAGTATTACTTGGAGGATCTCTTAAATGGTTTTAAATATACAAATAGTGATTTTGTAGCAAAGAATGACAAAAATGATGCTATAAAGTCCTTTTCTTATATAAATGAAATAACAGATATATATAAAACAATGTTCCATATTAAATCATTTTTAAAAGAAGATATTATTAGTCAAAGATTCAAAACAAATGCTTATAATGGGTTTTGTATTGACCATTTAGAAGTTTCTCTAAAAAAAGATAAAAAACTAAAGGAAAGTAATGAATTAAAGGAATTATCAGTTATAGTGCCAATATATAATAATGGAAAATTTTTAGAATATAAATGCTTTGAAAGTTTAAAAAGAAGTAGCATTTTTAATAAAATGGAAATTATTTTTGTGGATGACGGTTCTACAGATAATGAAACCCTGAAGATTGTAAACAGGCTGTTTAGGTCTTATGATAACATTATTTTATACACTTTTAATGACTATGGTAGTGGAAGTGCTTCACGTCCTAGAAATAAAGGTATAGAATTAGCTACCTGTGAGTATGTCACTTATCTTGATCCAGACAATGAAGCGATTAATGATGGATATGCAAGGCTTTTATGTGATATTAAAAGTAGAGAGTCTTTAGATGTTGTAGTAGGTAATATTTCTAGATACGACTCTTCTTTAAATAAAAAAGAAATTAATTACTATAATACAGCATTTAAAATAACACATTCTGACATAGTAAGGAATCCAAAAGAATTACTAAAAAAATCTAACTTAAAAGTTCAAAGTATACAGGCGTTGATAGCTAAAAAAAGTTTAATAACAGATAATAATTTGAAAATGGTAGAGAGCGCAGCTGGCCAAGACACTTTGTTTTTTCAAGAACTACTAGTACATGCTAATGAGTTAAAAATAGTTAATATGAATATTCATGTTTACTATGCAGCAGTTGATAATTCGGTTACAAATACTGTTTCAAGTAATTTTTATAAAAAATATTATAAAGTTGAAAAGGAAAGAATCAAATTTCTCCATAGACACGACTTATTTGATATTTACATTAACAAAAAGTTCCCATTATATTTTGTCAATTGGTACCTAAAAAAACTAACATCCTTAAAGAAAGGTGAGGAGTCGGAGTCTTTAATTATTTTAAAGAAAATATATGACATGTATTCACCTTATGTAAAAATAGATGACGACTTAATAAAAATGTTTAGAAAATATGTAGAGCGGGGCAGGTACGTTGATTTTGTAATATACTGTAAAGAAAATTGTAAATAGATGGTTTTGTTCACTATTGAATAATTTCAGGAAGGTTGTAATTAGAGTCTTGAATATTTTGATTTAAATTATTTTGCATTATACTAGGGTTACTATCAGTACCTTAGTTTTTTACATAAAATAGAAACTTATAAAAAGTTTTATTTTTTGGAGGTGTTTAAATTGAGAAGAATTACTAGTATATTACTAATTTTTATTTTTACATTTGCGGTGTATTTGCCACTATCTGCAGTTGAAAAAGAAGATGCGTATAAATTTGTAGAATTAAAGAAAGATATTTTAATAAGTGAACATTTAACATTAGAGAAAGGCACTTTTGTTTTTGTAGAAGAAACGGAAAAAAATAAAAAATTAATTAATTTTGAGGGAAATAGTTTTTTGGTGAGTGAGGATTCTTTAAAGTATTTAACAAAATCAGAGAAAAAGGATTTGCTAGAAAAAGTTAATTATATAGATAATGACTCTATAAAAGAAGATAAATTCTCCTATCAAAGAGTAGATGAACTGTTTGGTGCAAATGGTGGGAAAATAAAAATTAAAAAGAACGAAACTGAAGAGGATGTTAAATTACCTGTTCATATATTAAATGGCGCTGAAGTTGTTTATATCGGAAATACAGTATTTTATGTTGATGAAACAGATTATGAACAAAATTTGCAGAGGAATGAGGAAGCAGTAGAGGAAGAGCAACTAGATGAGGAGAATGGTGAAGCAGTAGAGGAAGAGCAGCTAGATGAAGAGAATGGTGAAGCAGTAGAGGAAGGGCAACTAGATGAGGAGAATGGTGAAATAGAGAAAAAACAAAAGGGTGACCATAATTCTAATCCAAAAGTAGTGGAAAAAAGAAATTTAAAAGCAAGCATGGCACGAAGTTGGGGAGACTATTTCAAAGTTACAAGTGATAATGCAACAGTTTATGATATAAGGAATGGAAAATATAAAAAAGTGGGGCAACTTATTAAGGGGCAAGAATATAAACGAGTAGGTCAATCAGGTAATTATCATAAAATACAATATGGTGATTATTATGCATATATTCATACAGGACATACAGAACCTTCGAATGGTAGTAATATAGCTAACGAAAATACCAAGTATAATAATAGTAATAGAGATTTTATAGCAAAGAATGATATAACAGTCTACGATAATAGTTCAGGTTCATTTAAAGCTTTTGGAATACTTTCTGCTGGAACAAAATTTGCAATAGCAACAGATGCGGGGAATTTCTGGAGGATTATTTACGGTAATAGAGTAGGCTATGTGTATAAGAGTGGCACAAAGGTACCTTTTCAAGAGAATGATAATTATTTTAAAGTTACAAGTGACAATGCAACAGTCTATGATATAAGGAATGGAAAATATAAAAAAGTGGGGCAACTTATTAAGGGGCAAGAATATAAACGAGTAGGTCAATCAGGTAATTATCATAAAATACAATATGGTGATTATTATGCATATATTCATACAGGACATACAGAACCTTCGAATGGTAGTAATATAGCTAACGAAAATACCAAGTATAATAATAGTAATAGAGATTTTATAGCAAAGAATGATATAACAGTCTACGATAATAGTTCAGGTTCATTTAAAGCTTTTGGAATACTTTCTGCTGGAACAAAATTTGCAATAGCAACAGATGCGGGGAATTTCTGGAGGATTATTTACGGTAATAGAGTAGGCTATGTGTATAAGAGTGGCACTAAAAATGAATTTAGTAATTCAGATAATTATATTGAAGCAACAAGCAATGGTCCAGTTTACGATATAAGAAGTGGTGATTATAAAAAAGTAGCGGAATTGGAGAAAGGTCAAGTCTATCGACGTATAGGGCAATCAGGGAACTATCATATTTTACGTCTTGGAGATTTCAGAGGTTTTGTTCATACTTCACATACAGTGTTAGGAAATAAAAGTAAAATTACTAATGAAAAGGAAAATGAAGAAAATATAAATGATAAGATAGTCATAACTAAAAAAACACCTGTATATGATAATACATCTGGGAGCTTTGTAAAGTTTGGAAGTTTAACAGAAGGTGTGATTTTTAGAATTGTCTCTAATGGTAATCACTATGCTAAAATAATCTTTGGAGACAGAATAGGTTTTGTTAATAAGAAGAATTTTAATGTATATGGTACAGAATATACTAAATATGATATTAGTTTAAACGAAGCAGTAAACATCCAAATGACTGCAGGTCCGCAGACGGATAAAAAGTATGATACCTATGTTTCAAAAAATTATATTAAAGATGGAAAGGTAACTGCTACTACCTTAAACGTTAGAGGTGGCCCGGGATCAAGTTACTGGATAGTAGGACAGCTTTCCAAAGGTACAAGTGTTGATATTATTGATGAGAAAAATGGTTGGTATCAAATCGACTTTAAGAAACGTTGGGTTAATGCAAGTCCAGAAGATGTAAGATATTATTTAGACCCAAATAATTTCATTAATGACGAGAAACAAAAGTTTCAATTTTTAGATTTGGCAAGGTCAAGCGATGTGACAGCAAGTGTATTAAATAATTACTTGAGAGGAAAAGGTTCATTAGCTGGACAAGGTCAAGCATTTATTGATGCAAGTCGTGTTAATGGGGTAAACGATATTTATTTAGTTTCTCACGCTGTGCTAGAGACTGGAAACGGTAGTTCTACTTTAGCTCAAGGAGTTGAGTATAAAGGGGTCACCGTATATAATATGTTTGGTATTGGTGCTTATGATTCATGTCCAATTGAGTGTGGTGTTAAAAGAGCATATGATGAGGGGTGGACTACACCTTATAAAGCTATTGTTGGAGGAGCGAAGTTTATTGGTGATGGCTATATAAACAATGGTCAAAACACACTATATAAAATGAGATGGGATCCACAAGCAATGGATGATAACAATAGATTTGGTAAACAGTATGCTACAGATATTGGATGGGCATCAAAGCAAGTATACACAATGTATAACCTTTATCAAGAAATAGGTTCCTATAACTTATATCTTGACGTTCCTGACTATAAATGATTTTGTTCTCTCGCTATTTAAGTTTGGGATAGCCAAAGGATAGAATCATAGTCGGTATGACATGGAGCCATGACTTGCATGATTTATGAGCCAAATCAATATGAAAAGGGGATTTGCTTACACATAGAAATGCATGCCCTCCACTCCACAAAACTCCTTGTCTATCACCTGTTTCAATACTAAATAGTGCTGAGATTGATTTTTCTAAAAAGTGTAAAGTAAAGTAGTGCATTTAATTGATAACCCGCACTACTTTCTTTTCTCTAAAAATGTAAAAATAATATTGTTTTAAAAGTAATATTCTGCAAACTAAAAAGATAGCATAAACACTGCATTAAATTTTCGTAATAATTCTACATTGTTTTTAAATTATAAATGCTATTTGATGTTAACACTAAAATTAAAACTTTGAGGAGGTTTATTATGTTTAACGAATATAAAAAAATTTACACAGAATTCAATGATGTACCAAAATTGGAAATAACTACAAAAAAACCATTTTTGTTGGAAGTAAATAAAAATGGTGTCAAATATGAGTTTTTTGTAAGAATAAATAAAAAAAGTAGTAATTTATTAATATTAGGATCAGGTGCTTATAAACCTTCAACCATGACCTTGCCAGTATTCCAAAGGCATTCATGGATTGATGAATTAGAAGAATCAATGATTTTTTATAATGATCCCACATTATATTTGGATCATTTAATGTTAGGATGGGGTTTTGGAGATCTAAAAGAGCATTATTTAAAAAATATTTCAATGATATTAAAAGATTTAAGTGATTTTTTTAATTATAAAAATGAAAATATTTTCTATTATGGTAGTTCAGCAGGAGGATTTATGTCATTGATGCTGGCTTCCATGATGAAATCTTCTACTGCAATTGTTAATAACCCTCAAACAAAAGTTACAAATTATTATGAGGTTCATGTGAATAAATTAATGAAAACTTTGGATATAACTAAAGAGATTGCTGAAACAGAGTACGATAGTAGGATAAGTGTATTATCTAGTTTTAAAAAGCATAACTATATACCAAAAGTAAAGTATTTACAGAATTCTGTTGTTGAACATGATATAAATAATCATTTAATACCGTTTGTATCTCAATTAAAAGAAATTGATGAGTCTGTTTTAACAAACGAAATTCAAATTGATTTATATTTTAATAGAAAGTTGGGTCATAATCCTGTGGGGAAAAGGAAGACGATAGAGTATATTAAAAATGCAATTAATTAAAATAATACAAAACACATTTATAATAGCCTTAATATACGTCAATAGTTGCTGTTCGCAAAGTCAGCAAGCTATTGTGTAGGCAGTGATGAAATAAAATTATTAGGTATGAAAATTTCATTAATTTAACCCCTTGGCTCCCTATGTGTTTAAGTGACAAGAAACAGAAGTGCCCCCAAATCTTGTATAATGGTTGTCGTCGTAGAGAACCATTAAAATGGAGGATTACACGCTACGGCCTTTATATGGCAAACTTGCTTATTTGACATCAAATAATTATACGACAGGGTCCTCACCCCAAAATATGGTAGACTTGGATGCAATCTATTACAAATAAGTAATTGTAGAGTAGTTTATTACGAATGACACTTTAATTATTAACGTAATTTATTTCAAGCATGTGATTAACCACTACTAAAGGAAGTCAATAGCATATTTTTAAAAACGTGGATGCTAATTCGAGGGAGAATAGGAAAAATGGCTTATTTGACAAAGCTAATCTACCACTTTTATGAAGATAATGGAACATAATTGAATGTTCCTTGAGTTTTCGAACTCAACAATGTACACATGAGTACATTTTGACATCGTAACACTTGTTATCTGTTGCAAAATTGATGCAACTAATAAATCAGCCAAAATCTGTTTACATCTTTCAAGATATATTTTAATGACTTAAATAAGATGTTTTTGCATTGCATGAAACTATACTGCATCATATAGAAATAAATTTAACTTACAAATGCGTGGTCTAACTC
>NODE_25_length_52712_cov_275.491760
TTGCTAACCGGGCGCTTGCGCCTTTGTTCCTGTAGGATAGCTTCAAGCTTTACTCTTATTCGAACCTATACCAACGTGCTATTAAATATGGTATAATTTAATTTGTATGTCTACAAATTAGGGGGATATTTATGCAGCAAGTTACGAGTAAAACGAAAGGAAAACAAAATAACGTTCTCCCTTTTATTCCTGAAGGTGATTTTTATTTTACAAAAGGTATAGAAGCTTTCCAAAAAAGAAAATTTGATAGTGCTGTCAAGTGGGTAAAAAAGGCAATTGATCACAAGCCTGATGAAACTTTATATCAATGTCAATTATCTATTATATATACGGAAATTGGTGCATATCATGCTGCAAATGACCTTTTAATGAATATACTAAAGGTTTCTGAGAATGTCGATTGTTACTATTTAATAGCAAACAATTTTGCTCATTTAGGCTTATTAAATGATGCAAAAAAGTACGCTCATCTCTATATGGAAAAAGATCCGAATGGCGACTTTAAAGAAGAAGTACTCCATTTATTAGAACTACTAGAAATTGAAGAAGACCTAGAGGATGAAGAGTTGGAAGAAGAGGATGAGCTTCTTATCTACCAGGAAACGGTTTTTTACCATATGGAGCATCATGAGTGGGAAAAGGCGATGCATATTTTAGAGGAAATGCTTGTCTTGTTTCCAAATCAACCAAATATAAAGCATGAATATGCAGAAACGCTCTTTTTTTTAGGTTATGAACAGCGAGCGGTTCATATGGAGCTTGAAGAAATGGAATCAAATCCAACTTCACTATATGGATGCAGTAATTTAGCTATATTTAATTATTATTTAGGTCAAATGGAAGCATATAATTTCTATATCGAGCCATTACTAAAAGTATATCCAATTCACGAGCAACAAAAATTACGTATTGCAGTAACATTAGCCCGAACAGGGCAGTATGCAGCTGCTGTAGATAGGTTTAAAATGCTTAAAAAAGACAAATTGAATGGGCATTTATCATATTTTCGCTTTTATGCATTAGCTTCATACCATATAGGAGACCATGAAAAAGCCATGTCTATTTGGAGGGAAGGGTGTAAAAAACATCCTGAACTAAAAAACGAAAATACACCTTGGCATGAGTGTTGAAGCGCCTTGAGCAGAATAATAGACGAAAGTTGTTTTGTTTATTAAGCTAAGTATGGCTGAATTATTTATGAGAAAAGAGGCGAATACAATGTCTGATATTAAAATGTATGATGTAATCATTGCAGGAGCAGGCCCAGCCGGAATGACTGCGGCTGTCTATGCCTCTCGAGCTAATTTAGAGACACTAATGATTGAACGTGGTATACCGGGTGGCCAGATGGCGAATACAGAGGATGTTGAAAACTATCCAGGTTATGATCATATTTTAGGACCAGATTTATCAAATAAAATGTTTGAGCATGCGAAAAAGTTCGGTGCTACGTATGCGTATGGTGATATTAAAGAAGTAATAGATCATGGAGCGTACAAAACGATTGTTGCTGGACAAAAAGAATACCATACGCGAGCACTTATTATAACTACTGGTGCACAATATAAAAAATTGGGCATCCCTGGGGAAGAAGAGCTTAGCGGTCGAGGGGTTTCTTATTGTGCTGTTTGTGATGGAGCGTTTTTTAAAGATAAAAACCTTGTTGTTATTGGTGGGGGAGACTCTGCAGTGGAAGAAGGCATTTATTTAACGCGATTCGCTAACAAAGTAACCATTATTCATCGACGTGATGAATTACGTGCTCAACGTATTTTGCAAGATCGTGCTTTTGACAATGAAAAAATCGACTTTATTTGGGATACTGTCGTAGAAAAAATTAACGAAGGCGCCGGGAAAGTAGGAAGCGTTACTTTAAAGAACAATAACACTGGTGAAACCTACGATCATGAAATTGATGGTGTATTTGTTTATATCGGCATGGTACCTTTAAGTGAACCTTTTACATCGTTGGGTATTACCAATGAGGAAGGGTACATTCCAACCAATGAAAATATGGAAACAAAAATTCCTGGTATATTTGCTGCTGGTGATATTCGTGAAAAAACGTTACGTCAAATTGTTACAGCGACTGGTGATGGAAGTATTGCAGCTGAACAGGCCATTAAATATGTGGAAGATTTAATGGAAGAGTTAAAAGCAACACATTCGTAATTAGAGGTTTCTTTTAAGAAAAATTTACGATGAGTCATTGCTTTTTAATCGCGCTGTAATATAAGCGCAATATTCATGGGTTATAATAAAAATAACTAATTGACCCCCTTTTAATAGATAGATTAGTTAATGGACACAGATCACGTATCTGTGTTTTTTTCTGTTTTTAGACGTAAAGTATAACAAAAACAACAAAGATTTTCCTAAAAACACCCGGGTGATAGACAAGTTTTTGCGAAAAGAAGAAACGAAGACACTCCCGAAATTTGTTCTTGCTGTGTCATGAAGCAATAAAGTCTGTTTTCCTTTCTCGTTAGTAGCGCCTCATTAGCATATGTTTCCATCTCCATATCATAGCTTGTCATTCTCTTGCTTTTAGGAAGTTTCATTTTCAACATAAAACTAGTATAATTAGATAGGGAAAGAAAGTTTGTTTATTTAGTTTCGGTTCATTTAGAGGTGATAGGAATGCAACAAGTAGCAAATTGCATATTATTAAAACAAGACCATATTTTATTATTAAAAAAACCGAAGCATGGCTGGTATGCAATGCCTGGTGGAAAGATGGAATCTGGTGAAACGATAAAAGAAGCCGTTATTAGAGAATATAAAGAGGAAACTAATTTGACTATTCAAAATCCGCGTTTAGCTGGGGTATTTACATTCAATGTTTTACAAGATGATCAACAGATGAAAGAATGGATGATGTATACATTCACTTGTCAAGACTACAGCGGTAAACTGGCAGATTTTTGTAGAGAAGGAGAGCTGCAATGGGTTCCCGTGAATCAGGTATTACAGTTACCGATGGCTGAAGGTGACCGGTTAATTTATAAGCATATTCTGGAAAGTAAACATGTTGTATCAGGAACTTTTACTTATACACCTAAAGATGATTTGATTACCTATCGAATAGATGGTTCGTCCGATACGAAGTAATTTTCTAATGTCATTCTGCAAGGAAGCCAATGAAAGAGGGAGATAATGAATATGAGTAAAAATCTTGAAACAAAATTAGTAATTATTACAGGAATGTCAGGTGCCGGTAAAACGGTTGCAGTGCAAAGTTTTGAAGATTTAGGGTACTATTGCGTTGACAATCTTCCTCCTACATTATTGCCAAAATTTATTGAACTCATGAGAGATTCTACAAACAATATACAGCGGGTAGCTATTGTCATGGATTTACGTGCTAGAGAATTTTTTGATTCCTTGTTTGAATCTTTGGATACTTTAGCAGATGAAGAATGGTTAGATGAACATGTTCTATTCTTAGATGCAAAAGATGAAAAGCTTGTCAGTAGGTATAAAGAAACGAGGCGCTCACATCCGCTGGCGGTTGGAGGTTTACCGCTTAATGGAATCCGGCAAGAACGAGAAATATTGGATGAACTAAGAGGAAGAGCACAAAGAATTATTGACACGACGAATTTAAAGCCGAGAGAGCTTCGTGAAAAGATTGTTCAAAAGTATTCAGAAGAAGATCAAGAAGTATTTTCTGTGCACATGGTTTCATTTGGTTTCAAATATGGTTTACCAATTGACGCCGATCTTGTATTCGATGTTCGTTTTTTGCCGAATCCTCATTATGTAACAAATTTACAACCATTAACAGGTTTAAATAAAGATGTATCTTCTTATGTATTTCGATGGACAGATACACAAAAATTTATCGTAAAAGTACTTGATTTATTGCAATTCATGTTACCACAATATAAAAAAGAAGGAAAGTCACAATTGGTTGTTGCCATTGGTTGTACTGGTGGGCAGCATCGCTCCGTCGCACTGGCTGAACATTTCGCTAAAGAATTGCATAAAGACTATATTACACACGTCACGCATCGTGATATTGATAAAAGAAAGGGACAATAATATGACTGAGGAGAAACGTCCGAATGTAGTAGTTGTTGGAGGGGGAACGGGGATGCCTGTCCTACTCCGAGGTCTGAAGGATTTACCTATTCATTTAACAGCATTAGTTACTGTAGCCGATGATGGAGGAAGTACGGGAAGGTTACGTAATGAAATGGCAATTCCTGCTCCAGGGGATATTCGTAACGTGATTGCAGCTTTATCTGATGCTGAACCGATGTTAATTGAATTATTTCAGCATCGTTTTGATGTTTGTAATGGCTTATCTGGTCATTCACTTGGAAATTTACTCCTAGCAGCAATGAGTTCGATTACGGGGAATTTTAATATGGGGATTAGAGAAATCTCTCGCGTCCTAAATGTAAAAGGAAAAATATATCCGATCTCAAATGATAACATGTCGCTCCATGCTGAAATGGAGGACGGGACAATCGTGTCTGGGGAGTCGAAAATTCCTTTATCTAACAAAAGAATAAAACGTGTTTTTTTAAGCCCGCAGCCTGTTGAACCATTACCGAATGCAGTACGTGCTCTAAATAATGCCGATTTAATCGTTATTGCACCTGGTAGCTTGTATACAAGTATCATGCCGACCATCATTATGCCACAAATAGCAGAAGCAATAAAAAATGCAAAATGCCAAGTGGTATATGTTTGTAATGTCATGACGCAAGAGGGCGAAACTACTGGTTATACAGCTGCTGACCACGTGCAAGCTATTTGTGATCATATTGGAGAAGCGAGTGTTGATGCGATTGTCGTACATAATGAACCCATTGAAAAAACGATACGAGAGATGTATGCAGAAGAAAACGCTTCTCCCGTGGTATATGATATAGAGCGTTTAATAGGTATGGGCCTGCAAATTATAGAGGGAGATATTATTGATCCGACACAGCCTACTTTAAGGCATGATAATCATAAAATTGCATCATTGCTACATTCGCTTTTGAACAAATGAATATTGTAGATAAAAAAGGTGTCACGTCAATTTTGTATTTGAAGAACTAGTGTAATAGGAGCAAGAAAGGAAATAGCTTTCACAGAAAAATTTATTTTAAAAACGAAACAATGTAATCTGTAGCCTTGGTGGCCGCCGTTAATAGCACCTACTATTGATCTGTAGAAGGGAGGGATAAGTATGTCCTTTGCTTCCGAAATAAAAAAAGAATTAACAGCAATCGAAGTAGATGATTGCTGTAAATATGCGGAATTAGCTGCATTAGTTCGAATGAATGGGGCAATTTCAATATCAAAGCAAAAATATACTTTGGATATACAGACGGAAAATGCTGCTATAGCGAGAAGGATTTATTCTTTAATTAAAGCAACTTATGATACAAGAGTGGAATTATTAGTAAGAAAGAAAATGAAATTGAAAAAAAATAATGTATATATTGTTCGTTTGAATGAAGGTGTAAGACCAATTTTAGTAGATCTCCATATTTTGCAAGAACCAATGACGTTTAATCGGGTTATTTCTGATCATCTTATTCATAAGTCTTGTTGTAAGAGAGCTTATTTGCGTGGAGCATTTCTTGCTGGTGGGTCAGTGAACAATCCAGAGACGTCTTCTTACCATCTGGAAATTTTTAATATTTATGAGGAACATAATAATTCATTTTGTGATTTGCTTAACCAATTTGAATTACATGCTCGTAAATTAGAACGAAAAAACGGGTATATAGTTTATATAAAAGAAGCAGAAAAAATTTCAGAATTCTTAAGTATAATTGGTGCTTATAATGCTCTATTTAAATTTGAAGATGTGCGTATTGTTCGAGATATGCGCAATTCGGTTAACCGTATTGTTAACTGTGAAACAGCAAACTTAAATAAAACAATCGGAGCAGCTTTTCGCCAAATTGAAAACATACAGTTCATTGATCGTACAGTTGGTTTGGAGCAGCTACCAGAAAAGCTCAAGGAAATTGCTGTTCTCCGTGTGAAACACCAAGAAGTTTCCTTGAAAGAATTAGGCCAATTAGTAGAAAGTGGTAAGATATCTAAATCAGGTGTAAATCATCGTTTGAAGAAAATCGATGACTTCGCCGAAAAAATTAGAAATGGCGAGTTTGTACCTTAATCTTTGCTTACAAAATGTACCATGATATAATGGTTGTAAATTATAAATGTTTTGCATAGATGCGATAACATGGAGAGGGGTTCCTCTCTCCCATGTTGTAGTAATAGTTTGCATAAAGTAAAAGCGATATGGGAAGGCTTTTAGGTTGATGCTAGCGATATCAGAGGAGAATGATAACGCTTACTGTAGAGGGAGAGAGGATGATCTAATTGGTTGAACGGATAATTAAAGTAAATCTTTCTACTGGTCTACAAGCTAGACCAGCAGCGGAATTTGTTCAAGAAGCAAATCGTTTTCATGCTCATGTTTTCATTGAAAAAAATGGGAAAAAAGTGAACGCAAAAAGCATTATGGGATTAATGAGCATAGCTATAGTTGCTGGAGAAGAGATTACACTTATTGCTGACGGAACAGATGAAGAACAGGCTATTGAAAGGTTAACAAAGTTTGTTTCTGAAACATAGAAAGCCACCCAAAAAGGGTGGTTTTCTATGTTCTTTAATCAGGTTTACGCTCTAGTACCTTATCAATTAAACCGTATTCTACAGACTTTTCAGCTGTCATGAAGTTATCGCGATCTGTGTCACGTTCAATGACTTCAATTGGCTGTCCTGTTCGTTCAGAAAGGATTTGATTAATTTTTTCACGCATTTGAATGATTCGACGTGCATGAATTTCTATGTCTGTTGCTTGCCCTTGTGTTCCACCTAGTGGTTGATGAATCATTACCTCACTATTAGGTAATGCGTAACGCTTGCCTTTGGCACCCGCAGTTAATAGGAATGCCCCCATAGATGCTGCCATTCCTGTGCAGATTGTAGAAACATCTGGCTTAATGAGTTGCATTGTATCGAAAATTGCCATGCCGGCAGTGATTGATCCACCTGGTGAGTTGATGTATAGTGAAATATCTTTTTCAGGATCCTCTGCGTCTAGAAACAATAATTGGGCTACAATGGAATTTGCAACGTTATCGTCAATCGCACTTCCTAACATAATGATTCGATCTTTAAGTAAGCGTGAGTAGATGTCATAGGCGCGTTCACCGCGGTTAGTTTGTTCAATTACTGTTGGTATTAAATTCATAACAATTATCCTCCTCTATCTATTCGTATATCTTTGATATCGATATATTTATCATAACTAATAGGTCAAATAAGGTCAAACAATAAACATTGAAGTTTGACAAATATACATCCATTTATTCCCGTTTTCTATGAAAATAAACATATAAAAGAAAAAAGGGGTTGTCTATTATTAGAATACAGGTTATAATATCCTATGTGTCTTCATTCAAAATAAAAATATGCGCCCGTAGCTCAGGGGATAGAGCAACGGTTTCCGGTACCGTGAGTCGGGGGTTCAAATCCCTCCGGGCGCGTAAAAAAGATTTTATATCCGAGAAAACCATCGGAAGTTTTTATGGTACCTCATACTGTGATTTTTTATAATTTATTAGATGACTAAAACGTCTCTTTGTATTACTGTCTATGTAAGTAATAAAAGGGGCGTTTTTATTTTTTCTATAAAGGAATAGTTGTGCAGTAAAAGTGCAGCATGCCAAAAAATGAATGGAATTAAAAAATCTAATGAGGTTAATTCTTAATGCTATAATTGTGGATTTAAAAAGAATGTGGTATATTAAATAAAGAATTTACTTTGTCATCTTTAAGGAAGGAGTATCTAGCTCATGAAGAAAAAAATACTTGCTTATTTATCAATGGGATATGGATACTCTACTGCTGTTTTTTTCTAAAAGTTATATAAATTGGTGAAGTGTGCCCAAAATAGCTTTTGAAGAATAATAGTAGAATAATTTGATGGCGAGGTAATAAAATGAACGGAAAAATTACTAGAAAAAACCCTGTAACAATGCCCACTCCAGTGGGTAACTATACGCATATTACAAGAATACCTAAAGAAGCAGATCTTTTTGTAACCTCAGGGCAAATTGGAGTGGACATGAAGGGAGATATCCCGATTGATTTTAACACTCAAGTTAAAAACACCTTTATTAATATGAAACATGTTCTCGAATCGGAAGCATTAGATGAGAATAACATCATTAAAGTAAATATTTGGGCTACAGAAAAGATCGATTGGGACTATCTATATTATGAGTGGGATGGCCTATTTGGTGAAAATTACCCTGCAATGACGATTGGCTATATCTCTGAATTAGGCTTACCAGAAATAAAGATTGAAATTGAACTATGGGCGGCTAAGCCTGAATAAAAGTATTTCTTTGCATTTTGGAATTTGTTTTGTATGCACCCTCCATTATTGCTCATTTCGTAGCAATGGAGGGTGTGTTTTATATTTGCTGGAAAGTTTCATGTTGAAGTTGGAGTAATACGTCCTAAAGAACAGGCAAATTAATTACAACTTAGCTTGAGGTGTGGGGGTTCTTCTCTATCGGTTCAAGGATACGCTTAATTTGTACTATAGTAAACTACCATGGCACGCATTTCGAGCCAGCATCTATTATGGAAATAACTTGTAAATGAAGTGGACGAACCGCAGAAGCAAGCATAAGCCGTTCACATGGGAAGCGTTCAGCTGTTTTTGCGCATCTTTCTCCTTCCGAAATCCGGGTTTTAAACTTACGAATGAAGGGAAAGGATTAGCTGCATTTTGAGAAAGATATTGGAGAGGATCCGTGTGCATTTATAACTCCCACACAGATATGCGAGGGAAAGGAACACAATCCAAAAAGATAGGTTCCTTTCTCCTCGATCTATAAAGATTGGTGCTAACCAAGTTTTTCTAAAAAAACAAAGGAATTTGCTCTACCATTGTTAGAATGCCTAAGTAACCCATCAACACAACTACAATTCCTCCAGTTATTGTTAACCAAAGTGGATGTTTATACGAACCAACAATTCTTTTCTTATTTGCAGCCACCAATAGGGTTCCTAAAGCAAGTGGCAAGATAAGGGCATTTAAAGCCCCTACTAATATAAGCATCTGAACAGGTTTGCCAATGAAAGCAAATGTAGCTGTAGAAATGATAATAAATAAAATGGTAATCCAATTATGATATTTTTCGATCGCTGGACTAAAAGAACGAATAAATGAAACAGAGGTATAGGCTGCTCCAACTATAGAAGTTATAGCTGCTGCCCACATAATTACGCCAAACAGTCGATACCCTATATCACCAACGGCTAGTTGAAAAACGGAAGCAGGGGGATTGCTAGGGTCTATGCTTAGTCCTTGTGAGATAACACCGAGAACTGCTAAGAATAAGGCCACACGCATTACACCTGTAACAACGATGCCAGTTATAGAACTTTTTGTTACGTAGGATAAATTTTTTTCTCCTTTTATTCCAGCATCTAACAAACGATGTCCACCTGCAAAGGTGATGTAACCACCAACAGTTCCTCCAACTAAAGTAATGATGGCATACATGCTAATTTTTTCTGGCTTTACCGTGTTTATCATCGCTTCCCCAACAGGTGGAGAGGTTTTAAAAGCTACATAGAGCATTAATAATATCATAATAAAGCCAGCAACTTGTACCACTTTATCCATTGCTTTACTGGCCTCTTTTATGGTGAAAATCAAGATAGCAAAAATGGCGCTTATTATTGCTCCATAAATGGGGCTTAAACCGAGCATAGCATTTAAACCTAGGCCAGCTCCAGCAACGTTTCCTATATTAAAAGCGAGACCTCCTAACACGATGAGAATTGCTAAAATAATGCCAAGCCCAGGGAGGACTTTATTAGCAATTTCTTGACCTCGTAGCTCTGTTACTGCAATAATCCTCCAAATATTTAGCTGTGCAAACACATCTAATAATAAAGAAACGAATATGACAAAGGCAAAACTTGCTGCTAACTGTTGTGTAAATACAGTCGTTTGTGTTAAAAATCCTGGACCTACTGATGAAGTCGCCATTAAAAAGGCTGCTCCAAGAAGAATGCTTCTGTTAGATTTCTTTTTCACTTTTTTTGTCTCAAGTTGAGAATGTATTTTCTTTGCAGTCATGTAGTTTTTCCTTTCTCAATTAAACTGGGGAAATTCGGATGTTGTGTTTTTGGAACGCATCGGTTATATAAGCAGCAAATTCAAGAGCATGTTTACCATCTCCATGGATACAAATGGTATCTGCTTTTAGTGGAACAGCATTGTTTTGTGTAGAAATGACTTTACTCTCTGTCACCATACGAATTACTTGCGATACTGCTTGTTCTCTGTTGGTAATTAATGCATTATTTTCATTACGAGAAGTTAATGAGCCATCTGATTGGTAAGTGCGATCGGCAAATACTTCGTGGGCAGTCGTCAAACCGATTTTTTCTCCGGCTTTCGCAAGTTCACTGCCAGATAAAGCATACAATACTAGATTTGTGGAAAAATCATTTACAGCTTGCGCAATGGCAGCAGCCAATTCCTTGTCTTTGGCGGCCATATTATATAAGGCGCCGTGAGGCTTCACGTGTTGCATTTGCGCATTGTATGTAGTTAAGAAAGCATGTAGTGCGCCAATTTGATATACAACCATATCATAAGCCTGTTGAGCTGTGATCGCCATCTCTCGCCTTCCAAATCCAATTAAATCTGGCAAGCCAGGGTGCGCTCCGATCTTCACTCCATTTTCTAGAGCCAGCTGCACTGTTTCTCTCATTACAGTAGGGTCTCCGGCATGAAAACCACAAGCGATGTTAGCTGAGGAAACATACGCTAAAATTTCCTTTTGTTCACTTAGTTTATACCTTCCGAAACTTTCTCCCATATCACAATTTAAGTCTACTTGATATACCATTATCTTCTTCCTCTTCAATAGATTTAATACTAGTTTTTAAATTTTTAGTATAAAGAAATAGTAGCATATTGTTTTTATGTTGAAAAGATTGTTATTTATTGTTTAATTAGAATTTTGTCACATGTCATATTGACGTACTATTTTTATAAGTCGTATAATCAGTATATGTTTTTATCATTATTTCAAAAAATGGATTAAAGAAGGTAATTGAATGAGTTGTGTTCTAAATAAAGTAAAGATTTGGCCGTTTAATGAATCTGCTCTTATAGTACAATTAGGAGATGATTTAAACCCAATCGTACACCAAAAAATATTGCAATTCGTAACTCTTTTAGAAGATACCCCTTTTGTTGGATTTATAGAATGTGTGCCTGCTTACCTTAATGTGACTGTTTATTATGATCCTTATACGGTGTATGAATCGCAGCCTTTTCATATAACACCTGTATCTCCTTTTGAGATCGTAAAGACTTACATAAATGGGCTACTACATAAATTAAACGATGACAGGAAAATATTTATTGGCCAAAAGGTTGTCATCCCTGTTCTCTATGGTAGTGATTATGGCCCAGATTTAGAGTATGTCGCCAATTATCACAATTTGTCCATCGAGGATGTCATTCGTATTCATACGGAAAAAGAATATTTGGTCTATATGCTTGGTTTCGCCCCTGGTTTTCCTTTTATTGGTGGTATGAGTAAACAAATTGCTACTCCTCGCAAAAATACACCCCGCTTAACTATTGCACCAGGATCAGTGGGAATTGCTGGAGCACAAACAGGGGTATATCCTTTAGCGACGCCAGGAGGCTGGCAAATTATTGGCCGTACCCCCATTGATTTATTTTTACCTGATCAAGTACCGCCATCCTTGTTAAAAGCTGGTGATACGATACAGTTCGTATCCATATCCCTGGAGGAGTATAGGCAATATCGATGGGGAGGGAAGGAGAATGAATAGTGTACGTGTGCTCCAGGCAGGTCTGTATACAACAGTTCAGGATTTGGGTCGATTTGGCTATCAAAAATATGGAGTAATTGTAAGCGGACCAATGGATGCTTATTCTTTACGGATTGCTAACTTGCTAGTAGGAAATGAAGAAAAAGAAGCGGTAATAGAAATGGCGTTAGCTGGAGCAACCTTACAATTTAATGAATCGCATGTTATTGCTATTACTGGAGGCGATTTAACGCCCAAATTAGATGGGAAACCAGTACCTATGTGGCGTCCGATTTTAGTGAAAAAAGGTTCTGTTCTCCAGTTTCGATTTGCTATTAAAGGGTGCTATGCCTATGTTTCCTTTGCTGGAGGTATTCATGTACCAAAAATAATGGATAGTAAAAGTACGTATGTAAGAGCTGGCATAGGTGGATATGGTGGAAGGACCTTACAAAAAGGCGATACTTTTGCTTGTGGTGATAGGAGTCCTATAGCAGAAGCACTCGTGCATCAATTAGAACGCGCCCCTGATCATTTATCTTGGTCAGTCAATCCTTCTCCACTCATTACCTTTCATAATCATTCATTCATTCGAATTATGAAAGGTAATGAATTTGAGCAATTCGATAAAGGAAGTAAATACGCGTTCTTTCATGAAAATTATACCATTACAACGCAATCAGACCGAATGGGGTACCGCTTAACGGGTCACTTGCTATCCTTGACTGAAAAATTTGATATGCTTTCCGAAGCAGTTACATTTGGAACCATCCAAGTTCCTCCAAATGGACAACCTATTATTTTAATGGCCGACAGCCAAACTACAGGAGGTTATCCAAAAATTGCTCAAGTTATTTCGGCCGATTTAGCCACGCTTGCTCAAACACGACCAAATACTTCTGTTCGTTTTCAAGAGGTGCGTTTAGTGGAAGCGGAGGCGATATTGTTAGAACATAAGCGTATATTACAGCAAATAGCAGCTCGTATTAAATGGAAAGCCTTAGGATGAGCGAGAATATGTGCTGCGAGAGGGGTAGGGGGTGAAAAAGCGCTTTTCCTTTTTTTATAGTTTGTTCGTTTTGTTTTTGGGGCAAACTTATGGAAGGTGATGCATGATGAAGGCTTCAGAAGAAGAAAGTAAACAATTTGATAAAGCGTTAGATACTTTTATTGAGCTGTATAACAATATGGAAGCGGACGCCCCCCCTCATTTCTTTTACTGATGATGTTGTCGAGCAAATTGAAGCAGCTAAACAAGTATATGGAGAAGCTCTTGTTCACGAAAAAATTAATTCCATTGTTCGAGAAGCACTTTCCTTGGTAGCATTAACGAAAGATCGGCAAGATACAGAATCTCAATCGTAGATTTCTTTTGAAATGACTAAAAAACGTACACACGTGCGGTTTTTTGTGGTATAATGAGAACAAACGTTCTTTAGGGGGCTATACGATGAACTCCATGTTACAGTGGTCAAAGGAGAACAAGCAAAAACTGGTTCTGTTTTATATGGATCAAAATAACCAAATAACACAACGATTCATACGTGTGATAGAGATATACGAAGACGCATTTATAGCATTTTGTTTTTATCGTAAAGAAGTTCGCAGGTTTAAATTTAGCTATATCCTTTCTTGTGATCGTGTGAAAAGAAAGGGAAGTGCATAAGATGAAGATATATGATCGAGGGACGATAAAATGGACCTCTATGATGTTACCAGAGCATGTGGATGTACTTCAGGATATGTGGGAAAAGCTTGAGCGCAAAAAAATGCCTATTTTGGACGAACAAAAGCTGGAGGAGTTGGATGTCCAATTACAAGCTGCCGTTCGTCAGGGTATCGTTATTGAAATTAAGTACTTCAATGGTCGTGATTTTTTAACTAGCAAAGGGAAGGTAAAGCAGATCACAAATGAGTGTCTTTATTTGCAATCAGGCAAAGCAATCAAGCGGAGGCAAGTGTTGGATATATGGACGTAGTAGTATGATGGTTGGTCTGCATTTCTAATTGGTGGGCCGCCCTTATGTGTATGATAAAAAAAGGGAATGCTTTTGCTATCGCCAGAAAGGCTTGGCGATAGCCAAATTATTCTAAATCTGATGGACATTTATTAGCTCTTGAAAGTATCTTCGTTTATAAATATCACTTGTTGACATCCTACCTATTTCGTTTGCGGTTCGTAAATATCCCAAGCTGTTTTTAAAGCTTTTACAATATAATCTGCTACTTCTTCTATCATGAGAGAATCGGTCTGTACTGTTGAATGATGCGTTTGATAGATGACTTTACGTTCATGAAATAATTGCTTGATTTCTGCTATGCTTTTTCCTTGTAACACAGGTCTACTGTCAATGAGTAAATTAATTCTATCCTTCCATGAATCCCAAGATAAATCAAGGTAGAAAACAATACACTTTTCTAAGCAAATGCTTCTAATTTCCTCTTGTAGGAAAGCACCTCCACCTAATGAGATGATTTTTAACTTTTGTTCACATAAACTACGAATGATTTCTTTTTCTTTTTTTCTAAAAAACGGTTCGCCATATGTTTTAAATATATCTGTGGTTGGCATTTTAAATATGTTTTCAATGACCTGATCAGCATCAATAAAATCTCTGTACAGTTTTGCAGCTACTGATTTACCGATAGAAGTTTTACCAACTCCCATAAATCCAATTAAAACAATGCTTTTTTGACGTATAGGGATTTCATTATACATTGGGTTACCTCTTTCTTTTTGACTTGCAAATAAAGCGAGTCTTCTGTTTAATAAGGATCTTATTCTTCACTCATTTGGTTATTCATATGATTTACATGTTCTAATTTGGGGAGCGGAGGTGTAACAGCCCCTTACATCAAAGAAGTTTTGCTATCTTTCATTAGAGAAAATTACATGTAATAAGATTATTTTATTTTATAATGGCGCATCGGCTTCTAGCTAGTCATTACTTTTAACAAAAAGCAAACAATAAGTTATATTTTATTTATTATAAGCGAAAAGCTAGTGACTTGTACAAGGAAAATTATATTTTTGTTGGCAATCCTGTCTAATAGACTTATAATAAATATTTAATAGAAGCGGCGATATGTAAAACAGATGATTTGCTATTGTCTATGAATGATGATCAGGCTTGAACCAAGGTGCTGACTCCCAGCGGAAAGAGCATGAGCTTGCGCTTTTTGCGAATGTCAAGTATGTATAAAATTTCAAACAGAAAAACATAAAATGTTCGTAATAATGGGTGAAATAGTAAAAATAGTATACGAGGAGGCGTTAGGTGTGGAGACGGTAAAAATTAAAAATTTACATTTAGGAAAAGGAATGCCAAAGATTATCATTCCAATAATGGGAAAAACATTGCAAGAAATGAGCCATGAATTAAGTGAAGCTAAGCAGGAAAAACCTGATATGATAGAATGGCGTGCGGATGCTTTCTTACATGTCAATAATATAGAAAAAGTACTTCGTTCACTAGCAGAAATTAGAAAGTTAATCGATGATATTCCATTGCTTTTCACCTTCCGTACTTATAAAGAAGGGGGGAGGAAAGAAGTAACGCTTAACTACTATGAAGAATTATTAAGTCAAGTTATAGAGTCAGGATGCATTGATGTCATTGATGTTGAACTATACATGGAACAAACGATTACAGAAAGACTGATACAATGCGCTCGACAAAATAATGTAATTGTTCTAATGTCTAACCATGATTTTCAAACCACTCCGGCTAATGGAGACATGTTAGCACGTCTAATAGCCATGCAAGAGACTGGAGCAGATATTGTAAAATTAGCGGTAATGCCGCAAAATGAAGAAGATGTTTTGCGTCTATTACAAGTTGCGGCAAAAATGAAATCAACCTATGCCCAAAAGCCATTCATTACTATAGCAATGGGGCCATTAGGTATATTAAGTAGGATTGGAGGAGAAGTTGTAGGTTCTGCCGCTTCTTTTGGCTCGGCGATACAAGCTTCTGCTCCCGGACAAATAACAGCTGTTGAATTAAGATATATGCTACAAACGATCCATCGTTATTCGAAATAATAATAAAAAGCTACCTCGCTATAAAACGATGTAGCTTTGCTTGTTGAAAGTTATTTTTAAAGTACTTCAAGCAATCCACAAGAGTGGAAAGTGGTGGAGTTGTTGGCGACTAATAGAGAGAGTTGAACTTCTTGAACTTTTAGGAAAACATAAGATTAGACGACAAGCTAAGTTTTTCTCATATTTTTGATTAGCAGAATAGAACGGTTTCACTAGGGAAAGTATAAATGTTTTAAGATTTATCGCGTAAGCAACATTACGGCTTTTTCCACATTGAATTGGCAATTAGACCAGTTTTTCTAACATGCTTTCGCCTACCAAGCAACCTGCTCGTTAGTTTGTTCTTATATAATGTCGCAATGCTTCGCAAAACCAAAATTGGTATTCTATTTGGGCAATACCTCTTGAAATAGATGGAATGAAGATAGAATTTAATATCTTCCCACTGCTGGTCATACTCCTCCTGTTTAAATCTAGCAACATCGATTACTTTAATCGTATTCGCAGGTGTAAGAATAATATTTCGTAGATGGATATCAGCTGGGTTTAGACCTTGTCGTTTTGCATATGCAAATGCTTGATCAGCTTCATCAATATGCTTCTTTGTAAAAGGGATTCCTTGAACTAAACAATCGTATAAGGTAACTCCGTCAATATAATCGAGTACGAGATAATTAGCACCACTTGCGTATAGCTCCGGAAATAAAGCACAATCTTGTAATTGTTCATAAACAGTAGCTTCTTCGCCCGCTATATGCTCATAACCTGATGGAAATACTTTAATTACTCTATTTGTCGATCGGATTTTACATACAACTGCACTTCTTCCGCTTCCGATAAGCGTTAAAGCAGGGGACATACTAATAATAGTAAATCCATGCTTTTCTTCCCTTATGCTTATACTTGCTACTAAAACAGATATTTCGCCAGGGTCCAATGTAAACACTCCTTGTCTAAACAAGAATAACTTAAAAAACCTCAACTATTCTGCCTATTTGTTTGGTGCTGAATAGCTATTCTAGCTAATTTGTCTGCTTGCTTATTTTGTTTTTCCGGAATCCATTTAATAAAAAAGTGCGGAAAATCAGAGGCGTGCTCACATATTTGGTGTAATAATGGGATGAACAGGGTGTTTTTGGTGTGATTTTTCTCGATTGTATCTACAACGATTCTAGAATCAGATCGAAAAGATAAAATATCAGAAGGGAATGTATCTTTGCAGATCATTAAAGCTTTAATAACTGCATGAAATTCCGCTTCATGGTTGGAAAAATCCCCTAAAAAATAGCTGTATTTATAATGTTTCTGTCCATGTTTGATATAAACACCCGCACCACTTGGTCCTGGATTACCACAGGATGCACCGTCTGTATATACCTCTATCATGCGCATGTTCCTCCTTATGTGTAAGCTGATTATAGCATATAAGATGGTGTAGAAACACGTTAATCACTTTTAGATGGAGAATAAAAGGGAAATAATCTATAAAATATGCTTTGCTATACGATAGAAAAGGATACAATGTTGACTTCATGATAGTAAAAGAATAGATTCCACATGTGTTATAAGTTCTTTTTAAAAAGACAATATGGTCTTCTCTAGAAGGATTTTTGTTTTTATGGCACAATAAATGAAAGGGCAGAGAAAGGGGAATGGTCATGAAATTACAACTTGTTAATGAACAAGTCTTACAGTGGAAGATGAACCAATCCTTAATGCAATCGATTCAAATATTACAACTTTCCAATACAGAACTGGTGGATTATTTAAAAGAATTGGAAAAAGAAAACCCGCTCATTGAAGAAATAAACTATGATGACCCTACTCTTCCATATGGTTCATCAACGGACGATGTTATAGCACCTGGAGAAATCAATGCAAGTGAGTTAAGCATGTACGACCTTTTGAAAAAACAGTTATATATATTACATATACCTGAAAAAATGCGACCTATTGTGTTATATGGTATTGATTCCATAAATGAAAACGGTTACTTGGATGTTGAGTTACAACTTTGGGCAAAGCAGTGTCATGCGACATTAGAGCAGGTAGAGCAAGCGGTAAAACTTATCCAATCACTAGAACCAGCTGGAATTGGCGCCAGAACCTTAAGCGAATGTATTATATTACAATTAAAAATTTCTGCTGCGGATAAACCATTAGTACATAATTTATTAGAAAATCATTTACAATGGGTAGCGGAAGAAGATGTAGAAGCTGTAGCCAATGAATACGGTAAAAGTGAAACATATGTAAAGGGTTTATTTGCACAAATTAAAGCATGCCACCCGAAACCAGGGCACTTACTTGATACGAAGATAGATCATTACATTATTCCAGAAGCTTCTATTTATAAAGAAAATGGGAAATGGCAATTATCTTTTTATTCGTGGAGCAAGCCAAAAATCACTTTAAATGAGGCATATTTTCATATGGAAGGGGTTGGAAAAGAAACGGAGAAATATATTAAAGAAAAACAAACGCAAATAGAAATGGTGAAAAAAGCGATTACTTATCGAGGTGATACATTAGAACGTGTTATTCAATGTATGGTTGAAAAGCAATCTCTGTATTTTGAACAGGGCACACATATGATGCAGCCATTAACATTAAAAGATATTGCAGAAGAATTGGCATTACACGTTTCCACTATAAGTAGGGCCATTGCTCATAAATATGTGCAAACACCAAATGGCATTTTACCATTAAATTTCTTTTTGCAATCTGGCGTTAAGCAAAGCAACGGCACCAAAGCTTCTGCACTTGCAATTAAGAATATGATTGCTGACCTTATAGCGCAGGAAGATAAGTATAAGCCGCTGTCTGATGAGAAGTTACGAAAATTGATCGCTGAGAAATATACAATTCAAATTGCGAGACGTACAGTCATGAAATATAGAGAGCAACTACAAATACCATCATCTACGAAAAGAAAGGAATGTTAGTTTGGTAACGATCCATTTTTATACAAAAAAAGCTTGCCTTTTATGTAATGAAGCAAAGTTTATGTTAGAATTTTTTCAAGATGAATACGATTTCGAAATTCGAGAATGTGATATTTATACGAATGATCTTTGGTTAGAGGAATACCAGTTATTAATTCCTTGTGTAAAAGTAAATAATGCAATATTGGACGCATCCCAACTAAATTGGCATACGTTAAAAATTCTTTTAGATCAACATGTAGGTAATAAAAAATGAGATATGCACATTATTTTTCTTGCTAGTGCTTTATGTGCTTTTTTTCAAAAATACATCAAGTATTTGATATAAGCTTAAAATATTTAAACATGCTGTACGAAGAGCTTATTAGAACATAAATCTTATCTGATATAAGTTACTATCCTACAGTTTTTTAAAAATAATAGCGAAAGGTTGTTGTATATGGGGCATGTTGTTTTTATTCATGGGCTTGGGCAAAGTGCATCCAGTTGGCAGGATACGATTGCTTATTTAAGCGAATATCGTAATATATATAGTCCAAACCTTTCTGCGATGCTTCAGCATAAAGAGGTCACGTATCAAAATTTGTATGATAGTTTCAATACCTACTGTGAAAATTTTGACGAACCGTTACATCTTTGTGGGCTCTCATTAGGCGGAGTATTAGCTTTAAATTATACAATTGATTATCCTGAAAAGGTAGATTCATTAGTATTAATAGCTGTGCAATATAACATGCCGAAAATGTTGTTGAAATTGCAAAATATGGTATTTAAGTGTGTTCCGAAGTCTTCCTTTCAAAATATAGGCTTCGAAAAGAAAGACTTTATTCAGCTAACAAATACAATGACTACGCTTAATTTCAGTGGAAAATTAAGTGATATTATGTGCGATACTATGGTTGTTTGTGGTAGGAAAGACCATGTAAACAAAAAAGCATCAAAAAAATTAGCAGAATACATTTCAAATTCAGAACTTCAAATGGTTGACAATGCAGGACATGAAGTAAATGAACAAGCTTCGAGAGAATTAGCGAAAATACTAAAAGCTTTTTATGAGAGAAAATAACTGACTCTAAATTCATTTTGTCAACGATTTAATAAAAGGTTCTACCAAATTACTTATTTTGGTGTTAAGGTTTATCGAATTAAGAAACTGTATTATTGATATAAAGACTTGGCGATAAGCCAAGTTTTACTTCATATTTTGTCTAATTAAATTTGCTTCACATAATTTTAACATTAAATCGGTTGTGTAAATAAATAAATTTGGTATAATATACATGTAAGCAAGAAAACATAAAGCAAGGAAAATTTTTTTTTGCAGCTTCCGGGACGTATTAATTCCACCCGGGACTCCAAAAGACCAGGTGAAGGAGTCCTTCGTAATGAGAAACTTGATTCAACTACAAAAAAGGCTGCTACCTGATCTGTTGGATGTGATGCAACGACGTTATGCAATGTTACGCACTATAGATTTGTTGGAGCCAATAGGTCGCAGGGGATTAGCTGATAACACAAATGTTACCGAGAGAACTGTACGAGGAGAAATAGAACTTTTACAGGAGCAAGATTTAATTCAAATTACTGCTAAAGGTATGTTTATCACAAAAGCGGGTAAATTAATCTTGGAACAGTTAGGTACATTTATGAATGAAATTATGGACTTGCGCGCACTAGAAAACAAACTAAAAGATGCACTGTCCATTACTGATGTTATCGTTGTTCCTGGAAATAGTGATGATCATGAGTGGGTCAAGCAAGAAATGGGAAAAGCTTGTGTAGCCAGTTTGAAAAACATGGTTGGTGAACATCCGACCATTGCTGTAACTGGTGGAACGACAATGGCTGCTATTGCAGCGGCAATGACACCTTTTGAACAAAGCAATGAAGCCCTTTTTCTTCCAGCTCGAGGGGGTATTGGTGAAAAGGTAGAGAACCAAGCGAACACAATCGCAGCTGAAATGGCTCGTAAAGCTCATGGTGACTATCGGCTACTTTATGTCCCTGATCCGTTAAGTGAATCGGCTTATCAAATGATTATCCAAGAGCCAAGCGTCAAAGAAACATTGCAGCAAATAAAAACTGCAACTGTTGTAATGCATGGTATTGGTGATGCGTTAACGATGGCATACAGAAGGAAAACAACTGCAGATATTGTGGAGAAACTACGCAAACATCAAGCAGTTAGTGAAGCATTTGGTTATTATTTCGACAAAAAGGGAAATGTTGTACATAAGGTGCGTACAGTCGGAATACAACTAGAAGATTTAGGAAAAGTTCCTTTTGTTGTTACCGTTGCTGGCGGTCGCTCCAAGGCGCAAGCAATTGCTTCCTATTTCAAACGAGCAACAACAAACCTGCTCATTACAGATGAAGCAGCGGCGGAAGAGATTTTAAAGGGAATATCCACCCTTTAATATATATAATTTAATTCATTTTTAGGAGGAATTATCATGGCAGTAAAAGTAGGAATTAACGGTTTCGGTAGAATAGGACGTCTCGTATTTCGTCTAGCTCTACAAAATGAAGATGTAGAAGTAGTAGCAATCAACGACTTAACTGACGCTGAAATGCTAGCTCATCTATTAAAGTATGACTCTGTCCATGGCATGTTGAAGGAAGAAGTTTCTGTCAATGGTTCAAATATTGTTGTTGGTGGAAAAGAAATTAAAGTAATGTCTGAAAGAGATCCTGCTCAATTAGGCTGGGATAAACTTGGTGTAGAAATTGTTATGGAATCTACAGGACGTTTTACAAATAGAGAAGATGCACAAAAGCATCTTGATGCAGGTGCAAAAAAAGTTATTATTTCTGCACCTGGTAAAAACGAAGATTTAACAGTAGTAATGGGTGTTAACGATAAAGAATATGACCCAGCTAACCATCATGTTGTATCGAATGCATCTTGTACGACAAACTGCTTGGCACCGTACGCTAAAGTATTACATGACAACTTTGGTATTAAACGTGGACTAATGACTACAATCCACTCTTATACAAATGATCAGCAAATCCTTGATTTGCCACATAAAGATTATCGTCGTGCTCGTGCAGCAGCACAAAATATTATTCCAACAACAACAGGTGCTGCTAAAGCAGTAGGGAAAGTTCTTCCAGAATTAAATGGTAAACTAAATGGTGGAGCTGTGCGTGTACCTACACCAGACGGTTCTCTAGTTGACCTTGTAGCTGAATTAGATAAGAATGTAACAGCAGAAGAAATCAATGCAGCACTAAAAGAAGCTGCAGACGGTGAACTAAAAGGTGTTCTTGAATACAGTGAAGCACCACTTGTATCTACAGATATTTTAGGTAACCAGCATTCTTCCATTGTAGATGGTTTGTCTACTATTGTTCTAGAAGATAACTTAGTGAAAGTTGTTTCTTGGTACGATAACGAAATGGGCTACTCTGCTCGCTGTGTTGATTTAGCAGTATTAATGAAAAACAAAGGACTATAAGAAAAAATAGCGGGGGAGGAGCATGGTTATTCCTCCTCCGTTTTTCCTTGTAAGAAAAGATATAAAATGTTTAGTAGTCTTCGGAGAAAGGGATCTTTGTATAGTTTATGAAGAAACTGAAAAAGTTAGAACTACGCTTGACATTTTAGCGATAGCTTAAATGAAAACAAGCGATTGGTGTGCTAAGACGAAGAATGAATGAAGTAGAAATTTATTTTTTGGATAGTTCTATTTCTTTGTACCTAACAATTCGATAAAGGGATAATTACATATCCTACATTTAGGAGGCAGAAGAACATGAATAAAATGTCAGTAAAAGACCTTGATGTTAAAGGGAAAAAAGTTTTTTGCCGTGTGGATTTTAATGTACCGATGAAGGATGGAGAGGTAACAGATGATACAAGAATTAAAGCAGCTCTCCCTACCATAGAATATTTATCCAATCAAGGTGCAATTATCATTTTAGCAAGCCATCTTGGTCGTCCTAAAGGGAAGGTCGTAGAAGAACTACGTCTCGACCCTGTAGCAAAACGACTAAGTGATTTAATTGGGAAAGAAGTAGTTAAAACAGATGCCGTATATGGTGAGGAAGTGCAAGAGGCTATTTCTAAGGTAAGCGAAGGCGACATTATTTTAGTTGAAAACGTTCGTTTCGAAGCGGGCGAAGAAAAGAATGACGAAGCATTGTCTCAGGCCTTTGCTGATCTAGCAGATGTGTATGTCAATGACGCATTTGGCGCAGCTCATCGTGCCCACGCTTCCACAACTGGTGTAGCTGAAAAGCTTCCAGCTGCTGCAGGATTTTTAATGGAAAAAGAATTATCCGTTTTAGGTAAAGCATTAGAAAATCCAGAACGTCCTTTCACAGCTATCATTGGTGGTGCGAAAGTAAAAGATAAAATCGATGTTATCGATCATTTACTTGAAAAAGTTGACCATTTAATTATTGGTGGTGGCTTAGCTTATACGTTTATTAAAGCGCAAGGTTATGAAATTGGTAATTCCCTATTGGAAGAAGACAAAATTGATCTAGCCAAGCAATTTATGCAAAAAGCTAAAGACAAAGGCGTAGATTTTGTTCTTCCAGTTGACGCTGTTGTAGCTGACAAATTTGCTGAAGATGCAAATAAAAAAGAAGTGGACATTGATCAAATTCCAGCGGATTGGGAAGCATTGGATATTGGTCCTAAAACATCAGAAAAGTATGCTGAAATTGTTGCTAAATCTAAATTAATTATTTGGAATGGTCCAATGGGAGTTTTCGAAATGGAAGCTTTCGCGGATGGTACAAAGGCAGTTGCTAATGCATTAGCAAAAACAGAAGGCTATACAGTAATCGGTGGTGGCGATTCAGCTGCTGCAGTAGAAAAATTTGGTCTAAGTGATAAAATGGATCATGTATCTACTGGTGGAGGAGCTTCTTTGGAATTTATGGAAGGTAAAGTTCTTCCAGGTGTAGCTGCTTTAACTGACAAATAAATTGGTATGAGGTGAGACGATGCGCAAAAAAGTAATTGCTGGAAACTGGAAAATGAACAAGCTAGCAAGTGAAGCGAGTCAGTTTGTCGATGAGGTGAAAGTAAAACTACCTCAATCAGACAAGGTGGAGGCTATCGTTTGTTCCCCATTTCCTTACTTAGCTCAGCTTGTGGAAAAAGCAAAAGGTTCGAAGTTAGCAGTTGCTGCTCAAACGATGCATTATGAAGAAAGTGGTGCATTTACAGGCGAAGTAAGTCCTGAAATGCTCGCAGATTTAGGTGTAACATATGTTGTTTTAGGGCATTCAGAGCGTAGAGAATATTATAACGAGACAGATGAAACAGTGAATAAAAAAGTGCATGCTGCATTTAAACACGAACTAACACCAATTGTTTGTGTTGGTGAAACACTAGAACAGCGTGAAGCTAACGAAACAATGGATCATGTCGAAATGCAAGTTACAAAAGCTCTAGAAGCACTTAGCGAAGAACAAGTTGCTAACACAATTATTGCTTATGAGCCGATTTGGGCAATTGGTACAGGAAAAACAGCAACGAGTGAACAAGCAAATGAAGTTTGTACGCATATTCGTGAAGTGGTTGCAAAACTTACTTCTAAAGAAACGGCAAGCAAAGTCATTATTCAATATGGTGGCAGTGTAAAACCTGCAAATGTTGATGAATTACTGGCTCAATCCGATATTGATGGTGCATTAGTTGGTGGAGCAAGCCTTGAACCAGCATCATTCTTGCAATTAGTGGAGGCAGGTGCCAAATGAAACAAAACAAACTAGCGGCATTAATCATCTTAGATGGTTTCGCTATTCGTGACGAAGAAAAAGGGAATGCTGTCAAACATGCGAACAAACCTAATTTTGACCGCTATTGGAATCAATACGCCCATAATCAGCTAACAGCTTGTGGTGAAGCTGTCGGTTTACCAGAAGGGCAAATGGGTAATTCTGAAGTTGGCCACTTGAATATTGGTGCGGGGAGAATTGTGTATCAAAGTTTGACCCGTGTTAATTTATCGATTAAAGAAGGCGAATTCTTTGAAAAAGAAGCGTTCATAAAATCGATGCAACATGCGAAAAAAAATGGGAAGGCGCTGCACATTTTTGGATTGCTTTCTGATGGTGGTGTGCACAGCCATATTAATCACCTGTTTGCGCTTTTGAAGCTTGCAAAAGAACAAGAACTAGAGAAAGTTTATATCCATGCATTTTTAGACGGACGAGATGTTGGTCCACAGACTGCTAAAACATATATTAAGCAAACACAAGATAAGATAGCAGAATACGGAGTTGGGCAAATTGCGACGATTTCTGGACGTTATTATTCCATGGATCGGGACAAGCGTTGGGATCGTGTGAAAAAAGCATATGACGCCATGGTGTACGGAGAAGGTCCGAAATACACGGATCCACTCGCTGTTGTGGAAGAGTCTTATGCTAGTGAAATCTATGATGAGTTCGTCATTCCATCCGTTATTACGAATGAAGCTGGTGACCCAGTTGGAACTGTGGAAGATGGAGACTCCATTATCTTTTACAACTTCCGTCCAGATCGCGCTATTCAAATCTCACGTACATTTGCCAATGAAGATTTTCATGACTTTGACCGTGGAGACAAAGTGCCGAAAAACTTAGACTTTGTGATGTTAACGAACTTTAGCGAAACAGTAAACGGCTATGTTGCCTATGAGCCGGTTAATTTAGATAATACAGTTGGTGAAGTTTTAGCACAGCATGATATGAAGCAATTGCGAATAGCTGAAACGGAGAAATACCCACATGTTACGTATTTCATGAGTGGGGGACGTGAAGCGGAATTTCCAGGTGAAAAAAGAATTTTAATTAATTCACCAAAAGTAGCGACATACGATTTAAAACCAGAAATGAGTGCTTACGAAGTGACGGACGCGTTATTAGAAGAACTCGAAACTGGTGACCGTAATGCGATTATTTTAAATTTCGCCAATCCAGATATGGTAGGACACTCTGGAAAATTAGAGCCAACTGTTAAAGCTATCGAAACCGTTGACGAGTGCCTCGGAAAAATTGTTGATAAAATTATTGAACTTGGCGGACACGCTATTATTACAGCCGACCACGGTAATTCGGATGAAGTCATTACACCAGACGGAAAGCCAATGACTGCTCATACAACGAATCCGGTTCCTGTTATCGTTACAAAAGAGGGGATCAGCTTACGTGAAGGCGGAATTTTAGCAGACTTAGCCCCAACCTTACTTGATTTATTAGATATTGAAAAGCCAAAAGAAATGACTGGCGAATCATTAATAAAATACTAAAACTAACAAACGTTTTGAAAAAAAGGAGACGATTTGAATGCCATATATTACAGATGTTTACGCACGCGAAGTATTAGATTCTCGCGGTAATCCAACCGTTGAAGTAGAAGTATTTACAGAATCAGGTGCTTTTGGTTCTGCATTAGTTCCTAGCGGAGCTTCTACAGGAGAATATGAAGCAGTAGAATTACGCGATGGCGATAAAAGCCGCTATCTAGGTAAAGGTGTCTTAAAAGCAGTGCAAAATGTGAATGAAGTAATTGCGCCTGAACTATTAGGAATAGATGTAACGCGTCAAAATATTATCGATGCACTAATGATTGACTTAGATGGCACTGATAATAAAGGAAAATTAGGTGCAAATGCTATTCTAGGTGTTTCCATGGCTGTTGCACACGCTGCAGCAAGCTATTTAGAAGTACCACTTTACAACTATCTTGGTGGATTCAATGCCAAAACATTACCGACACCAATGATGAACATTTTAAATGGTGGGGAACATGCAGACAACAACGTAGATATTCAGGAATTTATGGTTATGCCAGTAGGAGCAGAAACGTTCCAAGAAGCACTTCGTACGGGCGCAGAGATTTTCCACTCCTTGAAAAATGTATTGAAATCAAAAGGTTACAACACTTCTGTAGGGGATGAAGGTGGTTTTGCACCTAACCTTGGCTCTAACGAAGAAGCATTACAAACGATTGTAGAAGCTATCGAAGCAGCTGGCTATAAGCCTGGTGAAGAAGTGAAATTAGCAATGGACGTAGCCGCTTCTGAAATTTACGAAGATGGCAAATACAACTTAAAAGGCGAAGGTGTTGTACGTACTTCTGCAGAAATGGTTGATTGGTATGAAGATATGATTAGTAAATATCCAATCGTTTCTATTGAAGATGGTTTAGATGAAAATGATTGGGATGGTTTCAAACTTCTAACAGATCGTCTAGGCAAAAAAGTACAACTAGTTGGAGATGACTTGTTCGTAACCAATACAGAAAAATTAGCTAGAGGTATTGAGCAAGGAATTGGTAACTCCATCCTTATTAAAGTGAACCAAATCGGTACTTTAACGGAAACATTTGAAGCTATCGAAATGGCAAAACGCGCTGGTTACACAGCTGTTATCTCTCACCGTTCTGGTGAAACAGAAGATGCTACCATTGCAGACATTGCTGTAGCAACAAATGCTGGCCAAATTAAAACAGGTGCTCCATCACGTACGGATCGTGTAGCTAAATACAATCAATTACTACGTATTGAAGATGAATTAGCTGGCATGGGCGAATATGCTGGAAAAACAGCATTTTACAACTTGAATAAATAACAAATAGTTAACGACCTCCCTGTTCGTGTAATAGCGAATAGGGAGGTTTTTAATTGGCTTTTCACCCGCAACTTTAAGATAAACGATGAGGTTATGTATTACTGTGTAGTGAAGGATTGGGAAGCTTTTCATGCTATCCCAAATTAGCTTTCAGAAAATGCTTAAGATTCTATGGCTATAGTATAAAAAGATACAATGATTTTCGTTATATAGACTTGTTGGTAAGTCAAGTTTTTCCTTCTTTCCGCTGTGTTACTACATGAAGGTCAGGTATGGCTGCGCCAGCCAAACATCTATAAAGGTTTTTGGCTTTATTATGGTTTGTGCTTTAATTAGTGCAGTCATCTATTTCATATTGTTTAGGATCTGGAGCCTATCTGAAAATAATGGAGGGAATAGAGAAATAGCGTAAATGAAAAATTGGTGTAAAAAAGGTAGTAATTGTATAGGGTGACGTTTAGAAACCGAGAAAGCTAATAACAAATAAAGAATATTTATGGTAGTCCTGAATGCTAGTAAATATTATAATCTTGCAAAAAGTACCGAGAAAGGTATGTAAATAAAAAAATAGTAATGAAGAAATAGCTGAAAGATTTATGTGAACAGCTTCTTGATAGCGATTACAAAAAGGTAGTCGAGCAGCTTTAATTATCATCATTAATATGTAATTGTATTGTCTAAATCTAGCTTAAGTATAAAAACGTTGCTAGTTTTTTCTCGAGAATGAAATCAGCTTAGAGCATGTTCTTTGTTGTGCTATCTACTTTTCAAATTTCTTTCTTCCTAATAATAGCTAAATAGACGGATGATATAACACCTTGTAACAAAAATATCGCTAAGACATAAAAAGGGAAAAATTCTAACTCCATGATGTTAAAAATAGCTGTCAAGAACATACCTAGAAAAATTCCACCAGTTAAAAAGTTATATGATAGTGACTTAACTCTTAATAAAATAAGTCGACCTCTTTCATCTCTCGATTCAACTGATTTTTCAAAGTTTGATTTGTAAAGTTCTGAAACAATAATAATTACTAAAAAAATCATCACTAAGGTTGTAGACATTTAAATTTCCTCCTTGTAATTAAAAACTTCTGTAATTGGTTTACCTAAAGCTTTTGATACTTTAAATGCTAAAATGAGTGAAGGGTTATACTTTTTATTTTCCATAGCTGTAACTGTTTGGCGGCTTATACCTACTTCTTCAGCTAGTCTTTGTTGTGTCCATTTCTTTTCTGCCCTACATACTGCTATTCTATTGCTAAGCATGATGACCACCTTCTTTAGTCGTAATTATTAAAGGGACTTAAAGATATATTAAAAATATTACTTAGTAAAGTATTATGTTCATAATGTAAAATATTATATTCTTTATGTCAAGTTTTTTATTCAATAAACATTCATTTTCCGAAGTTTATGTATTTATAATTTGTTACAGTTATTGGATATGTTTAATAAAAAACATTTGGAAACAAGACATAGTTAATGCTATTTCCTTGCACAAAAAGACCTATTAAAACTTGCTAAATCCCTTCAAATATGGCATAGTTACTTATGGAAAGACAACTATATAATAGCATACAAGCGTTGTAGGGGGACCAGTGTTGCTGGTTGAGATTGTATCCTTAAGATACGGACTCTTAGAACCTGATCTGGGTAAAACCAGCGTAGGGAACATGTCGATAAGAAAGTATCATTTGCATGTGGAAAAAGCCCTAGGTGTACGTAATCGCCTAAGGCTTTTTTTAAACTCATGCGTGCTTTTCAAAATGATAAACATCCAATATCAACAACAAATCTAAGACAGAATGGATTGTTGCTAGACTTCCCAATCAGGTCATTTATCCATCAATGAAGGGGAAAGCTAAGTCGATCGTGAAATAAAGTTTTCCTTATTCTCTGCACCTTACATAGCTGTAGTTATACTGGAGGAGGAGACAGATTGAAAAAATTTATTATGCTTAGTTTGCTCATTGTTTTACTAACAGCATGCAATGCAAATGACAGTGAGCAAGGTAAAGAAGAAAAATCAGCAGATAAAGCACGAAAAAAAGTTTCTGTAGTGCTTGATTGGACGCCAAATACGAATCATACAGGACTCTATGTAGCGAAGGAAAAAGGCTACTTTGAAGAGCAAGGATTGGATGTTGATATTAAGATGCCAGGAGAAGCAGGTGCTGATCAATTAGTGGCTTCTGGTAAGGCTGATTTTGGTGTAAGTTACCAAGAAGGGATTACGGAAGCAAGAGTACAAGATATCCCTATTGTATCAATTGCAGCAGTTATTCAGCATAATACGTCTGGATTTGCCTCGCCAAAGGAAAAAGATATTACCGAGCCTAAAGACTTCGAAGGAAAAACGTATGGCGGCTGGGGTGCCCCCCTTGAAAAAGCAGTAATTAGCTCGTTGATGAAGCAAGATGATGCTGACGTTGAGAAAGTGGACATTGTTAATATGGGCGATACCGATTTCTTTACTGCGGTAGAACGTGATATTGATTTTGCTTGGATATTTTATGGTTGGACAGGCATTGAAGCGGAACTTCGAAATGAAGAGATCAATATGGTTTATCTTACTGATTATACGGAAAAATTAGATTACTATACGCCAGTATTGGCAACCAATGAAACGATGATAGAAGAAGACCCAGATACGATTAAGCAATTTTTAGCTGCTGTAACAAAAGGGTATGAACTAGCAATTGAAAACCCTGATGAAGCGGCCGAGATTTTAATTCAAGCCGAGCCTGATTTGGACGCAGACTTAGTAAAGGCAAGTCAAAAATGGTTAGCGGATAAGTATCAAGATGATGCAGCTAGATGGGGCGAACAAAAACTAGAAGTATGGGAAAATTATTCGACCTGGATGTATGACAATGATTTACTGGATAAGCCTCTTGACAGTGAAAAAGCGTTTACGAATGAATTTTTACCAAACAACTAAGCAAGAGCAAGGATTCGTTAAACAATAAATGAGCAAACGTCACATTATTTTGTGGCGAACACTTAGATTCAAAACAGAAGTAACGGAGGAGACGTCATGGCTAATGCACTTGTAAGTGTACAAATTATACCAAAAACGAAAAACGGGGAAGATGTAATTCCTTATGTAGATGAAGCGATTGCAATTATTGATGCTTCTGGGGTTCCTTATCATGTAAGCCCTTTGGAAACGACGATGGAAGGGGAATTATCCAACTTGCTTGAGATTGTGGAGAAAATGAACCAGCGGATGGAAGAATTAGGTTGTCCAAGCGTTATTTCGCAAGTGAAGATATTTTTCCAGCCATCAGGGGCTTCGATGGATACGTTAACGGAGAAATATCGGTAATGGATAGGAATGTATTGAGAAGAGGATGGCGGCCAGCTTTGGTCCTCATCCTTTTGATTATCATTTGGGAGACAGCAAGTAAGCTATTTGAGGTTCCGGAATGGATCTTGCCTCCCCCTACATCTATTGGGCAAGAAACCATCATTGGCTGGAGCGATTACAATCATCATCTCTGGGCAACCATTCAACTATCTGTGATAGGATTTGTTATTGGCAGTAGTGTTGGAATCCTAGTTGCTATTTGTTTACATTTAGTGCCAGTTTTACGAGAGGCGATCTATCCATTATTAATAATTTCACAAAATATTCCAATCATTATTTTAGCTCCATTACTCGTTGTTTGGTTCGGCTTTGGCATATTACCTAAATTAATTGTGATTACACTCGTCTGTTTTTTTCCAATCACGATAGCTACTTTGGGTGGGTTTCGACAAACAAGTCGTGAATTACATCATTATATGCTAATGGCTGGTGCCAATAAACGGCAAATCTTCTTCAAATTAGAATGGCCACATGCCTTACCATCCCTATTCAGTGGCTTGAAAATCGCAGCTACTTATAGTGTAATGGGGGCAGTTATTTCCGAATGGCTTGGTGCGAGTGAGGGAATTGGTTATTATATGACACTTGCTTCCTCATCGTTTCGAACGGATCGCGTATTTGTTGCGATTTTGTTTATTGTCACGTTAAGTTTACTGTTTTTTGGACTGCTTTCTTTTGTAGAACGAAAAGTGGTAAAAGCGCCTGCTCAAGAAGATGAATAATAACGCTATAGTTTTTCATTGCGATATGGAAGAAGGAGAATGAAATGGGGAAATTAGACGTACAAAATGTAAGTAAATCGTTTGGTAATCAGCAAGTGTTACAGCAACTTTCTTTTTCGGTTCAAGATGGTGAGTTTGTGTCTATATTAGGTCCATCAGGGAGCGGGAAGAGTACATTATTTAATATAATTGGTGGCATTACCGCTCCAGATACAGGTGCTATTTATTTAAATGGACAGGATATTTCGGGATTACGTGGAAATATTAGCTATATGCCACAGAACGCTTCGCTTTTTCCATGGCGAACGGTTTTACAAAATGTTTTGCTTGGGGAAGAAATTGTTCTTGGCAAGACAGATGAAGAAGAAGCACGGGAAATGATTGCCAAAGCTGGGTTACAAGGTTACGAGCAAGCATACCCGCATGAATTGTCAGGAGGCATGAAACAGCGTGTTTCTTTTCTTCGTAGTATGAAGAGTCCACAATCGATGATTTGTTTAGATGAACCTTTTTCTGCTTTGGATGAATTTACGAGAGCGGAAATGCAAAAGTGGTTACTATCTATATGGGAAAAACATCGAAGATCCGTTTTGTTTGTTACCCATAATATTGAAGAAGCATTATTTTTATCCGATCGAATTCTTGTATTGTCAAATAAACCAGCAAGGATTCAAAGGGAGCTTGTTATCCCCTTTGAGAGACCACGTGAAGAGGAACTTGTGTTAAGCAAATCTTTTTTAGATTATAAAAAACAGCTTTATTATGAATTGAGGGAGTAAGCATGAATGTAGCTATTATCGATGCACATATCCATCTAGACATGTATAAACAAAAGGAACGACAACAAATCCTCCAGCAAACAGAGCGAACGAAACTAGAAGCAATGGTTAGCGTGTCCTATGACTTACCATCTTGTAAAATGAATCTTGATTTACACAAACAATTTGAAAGGGTGAAGCCTGCGTTTGGTTTTCATCCTGAGCAAACTCTTCCAACAGAGGAAGATCTGGCAGATTTGTTGCTGTATATCGAAAAGCACCATTATGAAGCAGTCGCTATTGGTGAGGTTGGTTTACCATATTATAAACGGCAAGAAGATCCAGAGTTAAAATTAGAAGCTTATATCAAAGTCCTAGAGGCATTTATAAAGCTAGCCAAGCGACTTGACCTACCAATTAGTTTGCATGCCGTTTATGAAGATGCAGATGTCGTATGTGATCTATTAGAGAAGCATTCTATTCAAAAAGCAC
>NODE_26_length_14732_cov_340.947723
ATCAACGTTAATCGACTTACCTATCATGTTATATTTATCACCATTACTAACCAATGCAAATGTGACAGGTTTAATTGCTTCTAACTCTATAATTGGAGATGAAGGAGCTGTGCCGTTATTTTCGATTATTCCAGCGTCTTCGGTAAAATCATAGGTTTGTTCTTCTCCGTACTTATAAGGAGATGGACATAATATTGTTAAAGTCCCGTTATGTAAAAACGTGTACTCGTTTACTTCATCGGCAACTTCAGGGATTCCATAATAAACTTTTTCTGGTTCATCAGGAAAAATAATAGGCACAGGTTCATTTACGTCGAGTATCTTATTTAATAAATCAATTTTCCTTCTTATTTCTTCCCGACCTTGGGCTCTTACTTGTAATTCGATTATTATTCTTCTAGGAGGGTGGCGTTTTCTGGAATAATATACTCCGTCCATGTTAGAAATATTTATAATCGTTAGCTCATTTGAAGTTAACCCCCTGCCTATAACAGATTTAATTCTAAAGTGTGGCGTTAAATCTAATCCGTTAAAAATCATAAGTGATGTCTCCCTTCATTAAACCTATTTATTCCCCCTCTAGCTCTATCTATGTTTTCTTTTATTGGTTTCCATAATACTTTTCCTGCATAACGACTATCGATTAAGACTTCTGAAGGCTCAATAATAATCTTCTGATTATTATTCATTCTGGATAAAGTTTTAGAAATATCAGTAGATCTTATTTGAAAACCTTTTATCACCTCAGCAATGTAATTATGCCCCGCATGTGCCATTCTATTTGTTCCCAAAGCTACTTCTGGAGTCGATGTCATAACCATTGCACTGGATAGTTTATTAATTTCATCATAAACAGATTTAGCATTATCTTTTATCCCCAAGGCAATTCCTTCAGGTATCCATCTACCAACATCATCCTTCATTACTCTAGATGGAGAATGTATTCTTAATGCGCTTTTCATTGTACTAGCAACGCTATTAGCGATACTTCTAGCTGTAGACATCACTCGTCCTCGACCAGACCACAAACCTTGATTCAAACCAGCCATTGCGTTTCTACCAATAGAATTAAATTGAGACATAGTATTTCTAAATGGATTAGTTAATGATTTAGACAAGTTCTTCATGGTACTAATTTGCTTCGGTGTACCTGACTTTAGTCTATTAAGCATATTTGACATCGACTTTTGAGCAATTTTCGGTAGCTTATTTAACGATTTATCAATTCGCTTAATGGAATTGTCATATCCTTTTGTGATTACTTTAAAACTTGAATCGGAACTTTTTATAACCGATTGAAACATTTTTTTCACAGCCTGAATAACCTTAGATGTGCCTTGGTTTATACCTAAAGTAAGCCCTTCTGTAACGCCTGCTCCGATTTCTTTAAAAACTCTAGATGGGCTGTTAATACCTAATGCTTCTTCTGATGCGTTCTTTGTGTCGTTAGCCATTTTTTCAGACGCTTTTTTAGCATTTTTCGACCCGTTACTAATACCGCTCGCCATCCCATTGGGTATGGCGTTACCCACGGATTTAAAATTAGCGGACTCTATTTGTTCTGTTAATGACTGTTTTGCACCTGTTACCAAATGACCAACAGCTTCCATAACGCCAGATTCTTCAATGCCTAAAGATTTACTAAGAGCGTCGGTTGCTGTATCTCCACCTTTTTTAAATGCTTCGCTTAAAGTTGCCAGTTCCTCATCTGATGCATTTACCAAAGCATTTACATGTCCCGCTGATTCTGGACCCGCTTCTCTTAAAGTATTCAATAAACCTTCATCCACACCGCGTTCAGCCAGAGTAGCAATATTATCTGCCCAATTACTTATAACCTCTTGGTTTTTCTCAAGATTATTAGTCATTTCACTAACGGACAGTTCAGACTTCTCGCTTAACGTATCAAACATATTCGTCGCTTGTTCTTTATAAGTTTCCCAAGTAGATTGCATGGACTCAACGGTCTTTTGTTGTGATTCGGACAGTTCTTCAAACTTGAGTACCTGATTATACACGCCGTTTTCAGTAGCCTCTGTTATATTAGCCATTGATGTCGTTAGCTGTTTCTCTGTGAGTTTTTGTTGTTCTGCTAACTGTTTTTTAGTCTCTCTTAAAGAGTTTTCTTGTTCTCCTAATTCCGCTGTTGCTTCTTTGTGGTCCTCTTTCGATATTTTCTCATCATCATGCAGCTTCTTGCTTTCAGCTCTAAGCTCGTTAATTTCACTAAGTTGCTGATCGACCTTGTTTTGTTCTTCTGATATCTCCAATAATCTTTCTTGTGCTGCTATACCTGCCTCTTGCTCTTTCATTAAGCCTACCCTAGCTTTTAACTGTTCGGATGACATACTCAGAGCGTTAGCCTCTTCATTATAAGCAAGATTTAGTCCCTCTACCCTTCCATTAAGTTGCTCAATGTATTTTGCTAACATTTGCTTTTCAGTAGCTGACTTGTTTTCCTTTTCTGCTAATTTTTCTATCTTATCAGTTAATTCTGTATTGGCTTCTGCAGTTGCTTTAATATCCTTTTGATTTTCTTGATAGGCCTCAGAAGAACTATTTAGGGAATCTTTTAATGAACTTGTTGATTCACCTAGTTTTTCGGTCTCTCCATTAAGTTTTTTGGCTTCTTCGCTAGATTTATTAAACCACTTTACTATCCCTACTGCCGCACCGACTAATGCACCAATTCCTGCTGTAACCCAACCTATAGGACCCATAAGTATTTTTTTAGCTGCAGCAAGAGCGATAGTGGCAGCTGTAGCTAACTTTATTTTCCCTGTCATTACACCAATTACCAAAGTGCTTAATTTTATTGCTCCCGTTTGTGCGGCCGTAGCAACAATGTCCGCTTTTTTAGCTGTAGTTGAAGCAACTTGAGCAGTCATTTGTGCTTTAGTAACTAACGTTAATGCTTTTTGTGCCGATTGCGCCGTAGCCAATACTGCATTAGACGCTTTTATTGCGGCACTTACTTTAGTAACTACCATAAGACCCGCATAAGCTGTTACTGCTCCCATTATAGCTGGAGATAACGCCTTGACTACAGGTATTATTGCTCCTACAGCTGAGCCAAAAACTTTAAATAGTGGCGTGGTACTCTCTATGACTGCTCCAATTACTCTAAAAGACGAATTGACAATCCCTTTTAGGCTATCAATGTTTTGAGCAATGTCTTTTCCGGTGACCTCTTTTGATAATTTGTCAAAAGAACTTATGATGTCAGCTATACCTTTAGCTGCCGCATTTCGTAAGTTACTTAAAGATGTAGCTATCCCTAAACTGTTTTCTTTAGCTAATTTAGCCATAACGCCTGTTCCGGTACCAACTTCAATCAATTTATCATTAAATTGATCCATTGTTATTGTTCCATCTTGCAAAGCTTTGTAAAGGTCATTTTTAGCACTTCTACCTGTATATCCAAATGATTCGGCGATTTTCAACAAACCAACATCCATTGTTTCTGATAAAGTATGCCAGTCGTCTAATTCAAACTTGCCCTTTTGAAGTGCTTTAAGATACTGATCTGTACCACGCTTAGCTTCTTCGGCGCTTGATCCTGATCCTAGCAATGCATTATTTAGTGCTAACGCTGTGTCTGTTGCTTTATCCATATCATTAAATGACGTGTACATACGTTGTGCGGTCGATGATATTTCATCAAGTTTTGTTGGTAGTCCATCTATTCCATCTGACAATTTGTTCATAGCTTTTTCTGAATCCTCAGCAGACACACCTAAAGCTTGAAGTACTTTAGGAAAGGTATTAAGTGTGTCAAAACGGGAAATAGCATCATCCATAGATGCGCTTAACGTTTGAAATGCCGCAGCACCAATTGCAACAAGGCCTAACGACGTAGCTAATTCCTTAATGCCAATAGATGCCTTATCCGTGCCATCTGCAGCATTTTTAGCTCCGTCTGACATGTCGTCCAAACTATCTGTAGCACCCTTTACGCTAGAACCGGCTTTTGAACTACTTGCTCCAAGGCTATCTAAACTGCTTTCAGCTGCTTTAATACCTTTTCCTGAATCAAGTCCAGCTTCTTCTAGTTTGTCTAATTCTCTAGAAGCGAGTTTGACCTGTTTTCCATCGACTTCAATTTGTATTTTTATAGACCCATCCGACAACTACTCCACCTCCTCCTGATCATCGTCATCAAGTGCATATATTTTTTGGAGTTTCCTCATGGATTGCTTATATTCGGTTGATTCTCCTTTCGAGGGTTCCCATTGGCGTATTTGTATAATGCGCTTCATAATTGTGTCATCTGGCAGTCCTTGCAATAGCGATTGAAATTCATGCCAATGTAAACTACCTTGTTCTTGGTATAGATTCATTCCGTAAGCCTGTTGAAAAGAGGCAAAAATATATTCCGCATCTTTATCTAAATCAATCAGTTGTTTTTGTTCCTCATGTTGCACTGGCAAAGGATTACCTTTCAAATCATATTCAATCGGTTGTTCATTTTCGATATAGATAAAAGATTCATAGACGTGATTCCACAAATCAATTGTTATTGCTTCATCAAAAGGTTGTTCTCCAAACAACAAAATAAGGCATATTTCAGCTTTCTCGTAGTCTCTTAATAATTCATCATTAAGCACATCAAATACATCTAATACATTGTCAAAGGCTAAATCAATGGCATATTCTTTACCATCATATTCAAAGCTAGTGACCAGAGGATCGTTCAACCTCATACATTGTCACCTACTTCTTGCTAGACTTTTTATTTAAGTACTCATTTTTCTTAGCTTCTACTTTTCCAGAACGTTCTTCCTCTTGTTCTTCAATCCGTTTAGCTATAGCTATCCCGACAGCTTCTAAAGCTTGCTCTAGAGCTAAGATATCAGGGTGTTTTTTGTAGATTTTTTTAAAGGATCCCTCACCAAAAATAATGTCATATTGGGCAGCAATAAACTCTTTGTTTACATCAAGAGCAGCATCAACTGTTTTTACATCTAAGCTTTCGATTTCAGCATTATCAGGAAAATGAATATGCTGTGCCTTTTCTTGCGCTTCTTTTAACTTTTCATTTGCTAGTTCATTTACATTGAAAAAGCGTCTTAAGTTTTCCAAGGAACTGTCAAACCATAGTTCAATGGTGCCTATTTTCACTGGAAAACCTGTTCGTTCAATACCTATATTTATTTCCGACATTAGTTTATCCTCCCATTAAAAAGAGACGCCCTATAGAGCGCCCCCCTTCTCATAGTTATTTTAGATTTACAATAGCCCCATCCGTTGTAGATTCAACATTTTCAACAGATGGGGTATTTACTCCCCCGACGGTGGAGTTGTTAGATCAGTCTCCTTTGGTAGCGTATCAAATCTAATGTTACAGCTAAACGCTTCGTAAGCACTAGCGTCGCCAGCGCCTGCTACAATTGCCGATACCGTCGCTCTACCAACCCATTCTTTTTTGCCATCAGACCTAACAACTTTATGCCAAATTTTACGGCCATCACCAGTTTTGTATTTTAAACTTGCAATTAATGCCTGGGCAGGGTCATCTGGGTTAAAGTATCCTTCGGGCGTGTATGCCCCTGCTACAGATATAATATCTGATTCTAGAGTTCCATCACCATCGTAAAAAGCCATATCTTCTGTTTCTTCCTGTGTATCATCACCAATAGTTGATATATAGTTTGCTAGTTCTAACCAGCCATCTTCCGTTGGTTCTTGATCAGGAATATATTCTTGTACAAAATGCCCACGCAAAGCGTTCTTTCTTCTTGCCATCCTTATTCCTCCCTAAATACTGTAATTTTTGCTTGTATATTCAATAAAAAGACGTACCAACCTTGTTCATCAGCGTTATTGATGAAAGGCTTATTCGTTATGATTAACTCTTCAAACTCAAAACTATCATCAAAACTTTCCAAGACTACTAGATTTTCCAGTTCGTTTTGAACTAGCCAAAGTGTATTATGAATTTTACTTTGCAATTTCGATTTCATTGCAATTTCATAATTTAATTGCTGGTCAGTTGTGCCATCCATGTATTCTGTCACTACTTGGGATCCAGGTAAAGGATATAAAGCAAGTGATTCTTCTGCACCTAAATACCCCAATTTGCAGGTAACAGGAAGCTTAGGTATGTCATTTATTCTGTCACTTAATCGTTCCATAAAATCCACTACCAATCAGCTCCCTTCATAAATGCGTTAATCCAATCACTCATAAATATCCTTTTCGCTTTCATATCCCATCTTGGTCCTGTTCCGGGTGTAGTGTAGTTATACATAGGCATATAAAATAGTCTGGCAGCATAAGGCGTGTCGTAATTAATTGCTGTGCCATCAATGTCTATAGTTGCGGTTTGTCTTAAAACTCCTTCATCCATTGGTACAAATTGGTTCATGTCGGATAAAGCTTGGTTCGCTAGTGATCTTCTGCCTTTTTTAATTATCTGTGATTTTAATTTATGTTGCGCACCTTTTAAATTAATGTCAACTCGCGCCATCAGACCACCTCTAACTCATACGAATAGATGGTTTTAGAATAAGCTTCATAAATTGGAATCACCTTGGTTACAACGTGGTCTTGATCATCAAACATCAATACCGACTGTGCTTTAAATGCAGGTAATGGATCGGTTATGCCTTCATAACAAAAAACAACCGCATTATATAGCAGTTGCTTACCGGATGTTGTTGAAGTATATTCAGCACCACGATCAATACGGCAATGCTCAATTGAGATCGGTTTAGCATACTCGGGTTCAGACCAATTATTTTCACCCAGGTATTCTTTGTATTCAAATGAATCAATACAAAAGTCTTTTGGTGGTTTCGGCATTACCATACACTCACCCCAGAAAAGAGTAGTCCAGTACCTTCTAGGTAGATGTACACATCTTCTGCTACCAGTGACTTTCCACCTGAACTAGAACGACTTTTGTTAGTAACCGTTGTACGCCCAGCACTAAACGATTGTGGTGATTTATTAATTCCTTCAAATGTTGTTGCTCCTATTTCGTAGAAAAACTCAATTTGAGCGCATAAAGCCTGTTTAAATTGAGTTACCCTCCACTCATTATCTTTCGTAATGTCATTTTTAACATAGAAATAGCTAGTTTCAGCATTTAACACCGCACTAGCTTTTTTAATTAAACTCTTAAAAGTTGATTCCTCAATATCTACTTCAGATATTTCTTTAAATTCGTCATACGTAAGATAATTCATTTTTATTCACCTTCTGGCGGCGATTCTGGCTCTGGTTCAGCCAATGTTAGGATATGTGTATCAGTAAATGAACCATCAGTTGTAGTAACCGTTGTAGTGTATTCTCCTGCTGGCACATCTGCAGACCAACTAATTAAACCACTGTCGCTAACCGATAAGCCAGTTGTAGATGGTGCAATCGCATAAGATACACTCTTATTAGTTGCATTAGAAGGTGATAAAGTAGCTGTTAATTGTCTGCTTCCAGTTGTTCCTGCCTCTGCATTGGAAGTTTTAGGAGATAGCTTCACTCCCGTTACATCAATTGGCAGGGTTTTAAATGCAGGAATGTCTATTTTCTCGCTTTCTCTGTCTCCTTCGACTCTAACAGCTTTATAGTCTCCTGCCTTAACACTTTGATTAGCGCCAATTCCTGTGATTCTAAGAGGGCTTTCACCCTCTACGACCACATCATTACCTTTGTAGATTTTAAACATAAAAGCCCTCCTTATTTTAAAATGATGACTGCCCCGTCAGTCGTTGGCGCGACATTGTCAATATTCGGGGTCGTTACTCCCCCAACTGAACAACTTTGATAACAGCTTTTTTGTTGGCAGGCAAAATAAACTCTCCTGCTTTACCAGCACCTTGAAAAGCTACTCCGTCAAAGTCCTCAGACTCAATAGTTCGTGTTGTATTGATACCAGTAAATTGCTTACCAACACCAGCAATCGACGTATAAGCAAGTTCACCAGTTTGGAATTTTGTTTCTGGTACTTTTTTGATAAGAAAATCTTTGAATTGTAAGATGTTGTTCGTATCAACATTTGCACCTGAACGCTTAGCAGTCGTTGTAATTGGATGGTCAACGATTGCATTGTATAAAGCTGGTTTCACCCATGCCATTTTTGTACCAACGGCTTCCATATTTGTATAAGCTTCGTTTAGTGAATTAAACAGCTTTAGCACTGGATCATTTGCAATCTCAGCTAGTTCAAACACTTGATCAGCAACCGTAGAAATAAACTTACCGCCATGATTATCAAACATTTGTACTTTTGCTTGTGCTTGTAAATCTGATCGGTCTGCAATAGTTGCAGCAAAATCATTGTTTACAGTATGGCGGTCAATTCCTTCATGAAATACCCATTCCCAAGTGTAAGGTACATCTTTATCTGTGTAGATAATTTCTTGACGATCGCCAAAACGTGATGATTTACCTGTTCCTGTTCCAAAACCTACATTTTCGTCTTTGTTATACTCCGTTCCAATTACAACAGGAATATCACTTGTTTTAATGGAGAAAGCTGTTTTGTTATGAGTAACTCCGTCTAATGCTTCCAACCCGCCACCGAAAAACTCTGAAAAATAAGCACGCTTTTGGTAAACAGCTTGCAATAGTTCTTTAAATTGTTTTTGATAGCTTCGCACTGCTTGATTGTTGTTATTTCCTGCAGCAAAGTACTGTAGGTTTAATTGTAATAGTTGTTGCTTTTGCTTTACTGTCATTTATATTACCTCTTTCTTTTAATTATATTTTGCTAGTTTTGCAGCAAACGGATCATCATTTCCCGTATTAGTTCCGCCGTTTGGATTACCTGGTGTGACAATCGTTGGTGAGGGCGGCTTTTCTTCTGCTTCAAATAGATATGGCTCGTTCTCTTTTAAATTATTCAATTGATCGTCAAGACCTTTAAGAATATCGCCATCAAGTTTAATGGTATCCATATCTAATAGAGCCTTAACAGCCTTGGTGTTTTTAACTTTCGCGCCAGATAAAGTGTTTTCTAACTTGTGATCAAACGCCTGTTGTTCAAGCTTCTGCTCATATTCCGTCTTTGTTGTTTCATTCTGTTGCTTTAATTCTTCAATTTGGGCAGTTAGTTCTTCATTACCTTCGGCTTTTTTTCCAAGTTCCTCTAGTTGAGTATCACGATCTGCTAATTGCGTTTTATAGTCTTCAATTTGGCTTTCAAGAGTATCTGCTTTTTCGGCCTTTTCTTTGATCGAGTTTACTACTTTGCCATGGCTGGTCATTACTTTATCAATCAGTTCATCTGACAAACCTAATTCTTTTAATTCTTCTCTATTCATCTTCCATTCCTCCTACATTTGTTGACGTGGTCTTGTCCACGATGGATTAGTTATTTTACGCATAACTGCGATAAAAGCGCATAACAAAAAGCCCTGTTTATACCGTCTGTTGGCTAAAGACGAGGGTTATTCGTTTCTAGCAATAGAGGCGTTCGCCCACATAACTGATGTTTCCAGATTAGTTAATGCAACTGACTTCTCACGACTATTAGGACAAACTTCTTCAAGCAAATAAGCCAGTTCCTTAGCTTTCTCTCTTATTGCATTATATTTCTCAACCTGCCCTTCCTTTGGTGCATGATAACTAAAGTTATTTTCGATTTGGTTGTTCATTTTATATCCTCCTAAGACTTCAACATTTTAAATACTAACTTCAGGTCTAATTACCTCAAGTTCTCCATCATCATCTTTTAGACAAACTGAATTCCCGTAAGATTCCATAGCCTTATAGCCATCTTTCAAAATAACATCATCAGGTGATATAGAAGCTACTAACTTCCCAGCTGGATCTACAATGTTAATGATTTTATTAGACAAACCCTCACCTCCTAACAATCATTTTTTATATGAAAAATCCTCTAATAAAGTAGATAGAGGTGTATATACCTTTTCACGCTTATAGTTCCTGCTTAGATATTTACCATTCTTTTTTAAATGATCACGCATAGCCTTTTGCCTGCGTCTTACCATCATTCTCCAATGCCCTGCTTTATCACTACCTAATTCCTTAGCAACCATAAGGTTTTTCTTATACTTAACAATCCCTCTTTCAATACGACGCTGAGTATCTCTTGCTTGCGCTACTCTAGCATTTAAATCAGCGTCATATTGTGGCTGATTATTTGTATTTACATCAGGAATAAAAGGTACATGTAAATGACGGCAATTCACTCCTCTATGACCTCCAGCTGTACCGTATTCAGCACCCCAAGATGGATCATAGATTGATTTATACTTACTGCCTTCTGGTATTTCGCTAGGCATTCTTAGATCTACTACATTGCCCTGAATGGCAGAACATTGTTTTCTTGCCCCAGCGTGACTTGTAACAAGTACCGTATAAACGTCATATTCAGCCATACGCCCTGTTCTTAACTCATTATAGGTATTTCCTAGTGTGGACTTTAAAACGGTTCTAGTGTATCCTTCTAAGCTCCATGTGTGGCCGCCTTTATCAGTTAAAGTGGTACGAATGCCTTTTTGTGCTAAATTTGTAATAGCTCGCTCTAACGATTGTTCAAACGTATATAAACCAGTATTAAACATTGCAGATGTTTCATTCAATACATTTTGATAGGCTAGTTGAGCTGTACCAATACCATAATTAGTGGTAACGAGTGTTTGATTAACGTAATTATCAATCTCATCCCAAACTTGATCATGATAAGCCTGCATAACCATATCTAAATTATTGGGCATAGGCTTTGTTGGATAAGGCATTGACCTATCTATATCTTTTATAACGCCAACACCTGTATCTTCAAACATTCTCTTAATCTCTGATTCAGCAACACCAGATGCCTTAGACAAAAGCTTGACCACCTCATTATTAAATAACCGCAATTCGTACAGTTTTTGTGCTTGCCACTCAGCAATATCTTTAGAACCACTATTCAGCCGCTTTATAATAACCCTAATTATTTCACCTTCAAGACTGTTATATAAATCAGCCATGTTATTAGACCATAAATCTATTTGATATGGTGTTATCATTCTTCATCACCAAATAAATTATTGGAAGCCTTATTATCTAATTGAGACGGATCCATACCGAGTTGTTCTGCCTGTATTTCTTGTAACCATTGTTCAGCTGTATCTTTTGGTACTTTAAAAACACGCTGAATAACCTCAACGGTAGGAATAAAACCGTACGTTTTTGCTTGGCCGTAAAATTTTAGTAGCGCTGATCGATCTTGAAATACTCCATCATCAAAGTCAACGCCAATATGTTCAAATGTAGGTATCTCACCGCTAAACAAACCGTAAGCTTTTGCTAGTTCTAGAACAGATACAACCAATCCTTTAATAAACTGCTCTACTTCGTATACATGGTCATTCCTGGTGCGATACGTTAAGTCATTCTCACTAACGATTTCTGTTGCCGTCTTCATACTACGGCCGTCAAAAGAAAATGTACCAACAGATAGCTTTAGCTCCATTTCAAGTGTTCTCAAAGATTGATTAATTGCTGATATATATTGTTCAGTCCGGATGTCGCTAGTTACATCTTTCACTGGTTCTTTTCCATCACCCATATGAGCTGATTTATAAACATTGACATCTGGATCAAATACTTGTTTAGGAGGGTTACCAGCTTCATCTGGTAATGTATTAAGCATTGAATCACTAACAAATACAGTTCTTTGCCCCATTTTGACTTCCCACCAAAACTGATCGTATGTGTCATTTATTTTTTTGAGGGTAGATGTTGCATTATCAGCTATCCCTAACCCTAATGGACTAAGCGGACATATGTTATTAAATCCTGATGGCTTCACATAATTAAATAACGGGCGTGATAGATTCTTTATTTCTGTCCTTTCTTGTAAGTTTTCGTATAGCTCATCCAACGGCACCCGTTTTCCGACTTCACCCTTGTTGTCTGACTTATATAATTCATTGGTAATAACGTACAAATCATCTTCCCATTCGTGAAATTCTAGCAAGGTGTAATAAATAGTTTTGTTTCTTTCGACCTTTGTTGTGACTGATTTTATTACACCTTCCGAAATGCCATTACTATTACTGCGCAATGGAAAAAAGGCATTTGCCAATGCCCAAGAAAATTCTATTTCGCCTGACTTACTATCTACATAAGGTCTTACATTTAGACCACCAAGGGCAAATGTAGGCTCTAAGTAATCTGCTAAATTTTTCTTGAATTTGTTATGTTCAAATACATGTTCAATAAAATCATGAGCTGACTTGTAGCTATTTTCCTTCTTTTCTTCATCTTTTACATCCGATACATATATCTCACATTGCTCGTTAAATACAAGTCCAGCAAGTACTTCAGCACTAAGCTTTCTCATATTCAGCGTCATATAATCACGTTTTTTTAAATGACCATGTGAGTTAATATATTCCACTTGAGGATAATCGCCTTCATACTGTTTTAAGTTGAGGTCTATCCTAGCTAACTCTTTTGGATCAATGTTTATCTTAGGGTGGTCGTTAATAGTTTTTAACGTTTGACCTGACAAAGCGTAACCTCCTCTCTTAAATAGATTTTTAATGCGATCTATGATTTGCAAATTACCACCTCCTAGACTTTTAAGCGCAAGTCTCTAGCGTTAGCTGTGCAGAAGTATTGAAAATCATCACATGTATGATCATCTTCCTTAATAACTTTAGGATCATCAGAGTTAAGTGTATTCTCGTCAAACTGATATTTCTTATGTTCTTCGATGAAAATATCATTGTTATCTGCATATCTCAGACCTGTTCTATATGGATTTTTAAGATAATAAAAACGCCCCTGAGCTAATAAGTCATGGACGTAATCAATCATATCTATTTTCTTTTTCTTAGCAACCGGATCCCAATGTTGACCATAATCTTTATAGTATTGATTTCTTAATGCAGCTTCCGCGCTATCAATTGTACGTTTTTGTATCCTAGCGCCTTTCCAATGATCTTGTGTTGATGTCGCTTTAATAAAATCATGAATATCCTTAGACAATTCACTAGGTGCTTTCTTTCTTACTTGACCAGCTGGACTGTAATAATACGTGTTCAAACGAATTACCTTCCCCTTTGTCGTCAGTCCATAACAGCCGCATGATGTAGCAGACACAGAATGACCAGTATCCATAGAGTAATATAGAGCGATGATTCTATCATCAGAAGGTAATTCGTCAAGTGGTTTAAACAAATTCATATTATAAACATTGGTTCCAAGCCCCACAGGCTCACCAAGGTACAAATAACGGGTAATAATCATAGTCATTATTTTTGATACGTTCAATATCCTGTAGCATCTGTTCAGTAACAAATCCTAGTTCGTCGTTCTTGTAGCTTGAATCATGAACCAGATAATTATCTTCGCCAACCATGCTATCAGACCACTCATTTATCCAACTGTATGGGTTTCTGGGTGGATTATATGACCAAAAGAATCGCACCATATCAGCTAATTGATGTTTTTGCCTCATGAATGTAGTGTTAGTCTGGTCAAATTCTTCTGCATCATTAAACTCTGCCGCTTCTTCGTACCAAACAGCAATAATATTCCCAATATCATTTGATTTTAACTTTTGGAAATCATCTTGGCCATAAAAATAGAATGTTGATCCAGTCGGCTTGTGCGTTATCTTGAATGGCGATACTGTACAACTAAACTCATTTAATAGTCCAAACTTGGTTAAAGCCCACTGTATCTTTAAATAAACCGAATCCCTTATTGTGTTTGCTACTTTACGAATGACAACAATATTAGCTTTCTCGCCTTTTTTGATGTATCGCAAAATCATATAAACTAGCAACAATGCTATCACAGATGATTTAAAAGAGTTACGACCACCACGCAATATGTTATATGGTTTATTAGTCGTCCATACCGATTTAAAATGTGGATTGACTTCTTTTTGTATATTAACGGTGACTTTACTCATTTTCTTCACTCCACGCATCTACAATTGTAATTGTTGGCGGAGTATTACTGTTGTCATCTTTGGACAATTTCTCGGTTTCGGCTTTTGTCTTATCGATAACAGCTCTCATTCTTTCAACTTCCAGCAGCCTATCATCGTCATAATTGGCCAACTCATAAAACTGTTTCAACATGCTTCTTAGTTCGCCCATAGCGCGACTTTGGGAATTTAAAAAGTTCGCCTGTTTATCCCAAGCGAACTGTATTTCCCATTCATTCTTTTCTGTTGAAAAATTATCTCCGTCGGCTGTTTCTGTTTTCTTAACTTCTTTTGTTAAATCATATTTATCTTCAACAAACATAATCTGTTGCGCTCGCATAATGGATGCAAACTGCATTTTTATGTTCATCCATAGAATATCTAATGGAGCAATGCTATCTATTTCGTTTACTATCTCCAGCGTTTCTTCTGGTAAGTACTTGGCGAACAAACCGTGTTTAACAGCATTAGTATTTCTTTTAGGAGCAGCACCGCCAGGATTTCCTATAGCATTTTTGTTACCTGGTTGACCGCCTCTTTTTGTGTGCACACTTTTTTCTTTGGGTGCACCCTTATTTCTTTCCCAACCATGACGCCTTTTCCACGACTTTACGGTATTAATCGATACTTCATATTTATCAGCTATATCCTTATATTTCATGCCTTGGATATAATCTTTTTCAGCTTTCTTATGCTTGGCTTCCATTTACATCAACACCCACCTCCAACTTTAATCGAGTTTGTTTTGGGTAAAAGAAAAGACACCTCATGCTTGAGATGTCTTTGGATAGTTATGTTGTTTTTTTGATTCAAGTTGTTATTGATGCTAATTATTTACTAATCATATTTTATTGTGCCATCAGATAGC
>NODE_27_length_20437_cov_307.561676
TCACGCCCGTGCAAAAATCGCTCGTGCTTGGGATGAAATCGCTCACGCCCGTGCGAAAATCGCTCGTGCTTGAGAGGAGATCGCTCACGCTTGCGCAAAAATCGCTCGTGCTTGGAGTAAATCTCTCCCGCGCGAGAATGCTCACGGAGTTAGTGGCAAAAAAGGAAAATTATTAATGATAGATATATAGATAGGTTAGAAAGTAAAGAGGGGGGGAGGAAGGGCTAGCAGCTGGTGGATTCCATGCTTCTCATTTGAGGTTGATTATAGTACGCATTTATTTTCCCTTGATAAACGAGATGGAAAATGCCTGCATCCTCCAAGTCATGAGGAGTAACTAGGGGAGCTGGTTTATTAAACTTGACTACATTGCTCTCTTGTAGGACTGTAGCTACGAATTGTGAGCAGAAAAAAGCGTTTTTTCTATTAATCGGGCGTTTAAGAAGAAACCCAAATAAACCGATGAAATTGTATCGATAAGCATCTTTTTCTGCATATATGTTCTGAATATATTGGTTTATTAGTTGCCACTGTTCTTCTGTGATGGATATGGAATAGATAACGCCGTTTGCATGTTTAAATAAACCTTCATGCATATTTTCTTTTACAAAACCACCTATAAATGGATTTTTAGGAGCTTTTCTCCCAAAGCTGTAGACGTGCTCAAGTTTTTCATCAAAAGCTATAGAAGCATGATTGTATGGTTTTTTTGTATACAATTTAATTAGTCTTGTAAGCCATGAATTTGTATCTGTAAGTAATAAGTAGATTTCTTTTTGTTGCACAATCATCTCTCCCATCTGTATGTATTCTTTTTCTGTGCTATCAGTAGTATTATTTTATACGAAAAAGATTGCGATTTGGATTCTAAAAATTTTATATCCATAGTCGTACTGTGGAAATTCCGTTCTTTCATAAGCGTTTTGTTTTAAAGTAGCTGCATAAGTTCCTTATAAGTCTATGCTAATTATAATCAATATGAAACTATTATTAAAGATGCTTAAGCTATATAATAGTCTAAGCCTTCCGATGTATAGATTTAATTATCTAATGATAGGTACTGTTCATTATTTAATAGTTAACTATAGTTTATACCTTGCTACTAAATAATGCAAGGTAGTGATTTGGAGTTCTTTTCTATGTGTACAGAAAAATGGTTCACATAACTACGCTTCGTTTACTGCTAAAATTCATATATATGTAATGCTTTTTGTTCAAAATGATCACTTGGGCATGTTGCTACTACATAGAATATGTGATGATTCAATGTAACTATCTATGTTGTTTTACCTTTTAGGTGACTAATTTCGCTACCTTCAAGTTGGCGCTTATCAGACTTCACGAATAGCTGGGAATATTAAGATTTAAAGTAATGAAGCTTGTGCATGAAAAGGTCGGAGTAGTTCCATTTTTACTCCGACCGATGAACAAAAAGCTCTTTGACACTACATGAAAACATAAAATTTTAAGGGAGTGAAGTAATCCTAACTAGTAATAAAGCGTAGATCGCATTTAGAAAGCTAACTTGGTAAAATCACAAGTTAAGCTAAATGGATTTTTTACACTACAGAAAAGTATAAAGTTTCTAGAGTATAAGCAAAAACTAAGGTATCCGCCACAAAATTTGGCGACAAACCAAGTTTTTCTAACCATATAACTTTGCAATAAGTTAACCCCTGCCTAGATTTTTTTCTTTCACTGCTTTTGTCATTTGACTCCAAATGGATCCTTTTGCTTCTTCTCCGTCTTTAATTCGTGCTAAAGCCATTTTTGCTTGCATGCGTACTTCGAATTCAGGGTCGTTCACTGCATCTTCCAAAGCTTCTATAGCAGTTTCATCGCCTCGCTCATATAAAAACATCGCAGCACGCCAGCGAACTAATCTGCTTTTATCTTTTAGTGCCTCGATCATCGCTGGTATGGCTTCGGAAAAACCAAGGTCGGATAGGCAATCACCTGCCGTTCGCCTTACGTTAACAGCCTTATCTTTTAGTGCTTTATATAAATATGGAAGCACTTCTTTATTTTCAATCATACCTAAATAGGCAGTAGCTAACCTGCGAACGGATGCTTTTTCATCCGCAAGTGCTTTATTTAAAACAGGTAAGTCTGCTTTGGAAGGTTCCATGCGGTCTAGTGCAGCATACCGTTCTTTCCAATTGGGGTGATCTAACATCTCCATTGTTACTTTTTTATGATAGGAAGAAATAAATGACGCATCATTTGTTTTTGCATATTGAATGAGATTATGTAGTCGTTTTTCATCATAGCTTGCAGTAATTTCTTCAACGACTTCTTCTCCCACAGTCTCTATCTCGCCATAGCGGGGATTTTGCTCAATCCATTTGCGCTCTTCCAACATATTATCAGATGCCGTTGAAGCTTCCATTACGGCGTCCATAAATCGCTCTGGTAAACCAAACCGCTTTTCTGTGTTTCCATCTGTTACTTTTACTTGCATGGGGATGTAGCGAAATAATTGCAAATATACTTGAACTTCTCCAAAAGCTTCATCTGTATTTAGGAAACTTGTAGGTGAAATGGCATTATTTTCTTCTGCAGAGCCTAGAACTTCGCTTACTTTGGGCAAGATGTCTTCCCAAGCTACACGCGGATTTCGTTCTAAAGCGATAAAGTCGACTACTCTATAAATACCTTTTACTCCGTTAATTTGAAATAATTGCTGTATATAGGCAGGTGCATCTTGTAAGTCATCCTGAAGCGTGTAATTGAACGTTTCCCCATCTTGTAATTGTTCATTCACATTAATTTTCATGGAATATGGACTGGGGGTCGGTTCGATCGATATGATTTGCATGTTATAAACCTCCTCAAGTATGAAACTTTTTATGAAGTAAAAAATTAAAGTGTGAAACCATATTTTCTAAATAAATCTTAACAAAAAAGCAGATTATAATCTTGTGCAAGGGCTTCTTCATGGATCGTTTATTCCGTTGGTATTTCACTTTTTCTATTGTGCTTCTTTTCCAATTAGATCTAAATGACGGGCGACTCTTGAACAGGGATTGTTCTAGAAGCTTAGATACTGGATAAAACTAGCGCTGCAATTATATGTTATACTAATAAAGTTGTGTCTTCATAGGAGAGTCTGTCATTATGAATGGAATGATGTAAAAATAATTCCTTACATACTACTTAAGAAAATGAGCTAAGATGATAGTTTGCGAGCCGTTTATGTAAGCGCAACAAGTTAATGCATAGGGAATAAGTTTCTTGTAAGGGGGAAAAACAGATGGAAAAACTACCAATGAGTGCCTCGAGAACGGTTCAAACAAGACTGGTTTTACCGCCGGATACAAATCATTTAAATACGATATTTGGTGGTAGAATCCTAGCATATATTGATGAAATTGGTGCGTTATGTGCCATGCAGCATGCTAAAAGTACAGTAGTAACCGCATCGATTGATTCGGTAGATTTTTTATCGCCAGCTAAAGCTGGAGATGCTTTAACGATTGAAGCTTTTGTTAGTTATACAGGAAGAAGTTCGATGGAAATTTACGTTAAAGTAACAGCGCGTGATTTAATTAATCAAAACGAACGGCTAACGACAGAGTCATTTCTCACGATGGTTGCAGTAAATGAGGAAGGCAAGCCAGTACCAGTGCCGCAAGTATATCCAGAAACGGAAGAAGAGAAGATTTTGTATGAGTCGGCACCGTTTCGTAGAGAGAACCGGAAGCTAAGATATACAAGTCGAAATAAATAAGTAAAGAAAAAACTGTTGATTTCTTATGGATTGACAGTTTTTTCTTATTTTAATTTATAGAAAAAAATTTGAAAGAGTCTTATGGAGCAATTCATTATCTATCATACAAATAGATTGCTTGATGAAGGAAATTCTTACACCCAGGTTTTTCATACAAAGTACACGTAGCTATTGCTGTAAGACTACCATTTCAAACACTAGAAAATCTATATGACAAGTCTAAGTGGAAATTAAAGCACTTAAATGCCCAATTTTCACTGGTGGAAAAATACTTCGTGACTAATAAGCAGAATATAATCGTTTTGAACGGAATATGTAACGATTAGCCGAGTTTTTCTATAAGTAAGGAAAGAAAACGAGTTTCAAACAATTGCCGATCTTCCTCAGAAAAAGCTTTTGGCCCTTTCGTTCGTTTTCCGCTTTTCCTTGCCATCGCATTTAAGTAACGTGTCTGTAAAAGCGAATCTATATTTTCATTTGTGTATAGAAATCCTTTATGGTGCATCACATGGCATCCTTTAGCAAGTCCTAATGAAGCGAGTCCATAATCTTGTGTAACAATAATATCTCCACGACTTACGAGTTGCATAATACGGTAATCCGCGGCATCAGCCCCTGAATCTACATAGATCGTTTCGACCCCTTCTGGATTTGTTTTACTAGAATAATGGGAAAAACTTTGCACGAGTGTAACTGGGATGCGATATGCTTGAGCTAACTTTATAATAGACTCTTTAACTGGGCAAGCGTCGGCATCAACAAATATTTTCATGAAAACAACCTCTCATCTGTTTATCTCGAATAATATGGCGGTAAATGATTCTTCAAAAAATAAGCTTGTAAGAAAATAAAGAAGCAGATAACGTTACGTCAACTCCAATTTGTTTGGGATTTTTAGGTCATGCTTTTAGGTTACGAGCAATTCAAAGGCTTATAATTTCCCATGTATGGAAGGGAAGATATGCGATAGGAAAACACAAATTGGTCAGCAGTTTCCCTATCAGATGTAAGCCGAGTTTTCTTCACATGCATTGCAGTGAGCATAATTCGAACAGAAGAAAAAGTCAAGTAGCGTGAATAAATAGTAAAGGGGTGGATGGAGTTAAAAATGAAAATGCAAAACCTTTGAAATACCTCACAAAGTTAGGAATATAACTCTGTATCCATAAAAATGAGCAAAGTAAAAAAATGTATATCTTTTTATAGAGATATCGTTTATAATTACGAACTAATATAACTGTTTTATATGAAACCACACTGTTGTATACCAATGAAAGAGTAGCAAAAAAAATTAAAGCGATTACTATTTGTTTTATGTACTGTGGGAACATATAAATTCTAGGATGATCCAGCGCAAATGAAATGTTGACGAGGAGGGAAGTCATGCAATTAGTTACACCGAGTTTAAAATGGGAGTCTGAACATCAGGCTTATTGCAAAGAGTGGGGGTCATCAAAAATGATCCCAAACAGTTTCAGTTTAGATGGGTATACAGATTACAGTGTTTATTTGAAAGCATTAAGGTTAAAGCAAAAAGGAAGTGAGCATTGGGTTCCCAACTCTAATTACTTCTTAGTTAACGGGGAACAAAAAATCGTAGCGATGGTTAGTATCCGACATGAGCTGAATGACTTCCTCTGGAGGGAGGGCGGACATATCGGTTACAGCGTGCGACCATCACAACGTAGAAAAGGGTATGGCGCGAGAATACTAGAGGAAGCTTTAGCTAAATGTAAGCAATTGGAATTAGGAGATATTTTAGTTACATGTGCGGCAACGAATGTTGGCTCTGCAAAGGTCATTATGCATAATGGTGGCGTAGAAGCTGAATCACATCGAGATGAAAACGATTTGGAAACAAGACGATTTTGGATAAAGAATGGTTGAATTCCCTTTTTCAAAGCACTATAGCAAAGTTGATTCCGTATCAGCGAAATGATGGCTTACACCACAAAGATTTGGAGATGATGTACTGCGTAGAGAGTTTCGCAGCATGAATAAGCAAAACAATTAGCAATGGCTTTCTGTTAAAGCTAATAAATAGACAAACCGCATGAAAGCTCTTCCCGTTTTTGTTTTTGAGTGAGCTCATGCGGTTTATTTTAAAAAAATTGTTCCTTTAGCTTTGGCATTTTCCCCAATCTACAAGGCTTCGCGTAGTTAAATCTTTCAGAGTAAGTGGAAAATTAAATGAAAAATCTTCAAAGTTACAACGATATTTATCCAGTTGATCTTGCCCACAGGAATTACTTCCTAATCCGTTCTGTTGTTTATCCAAGTGAAGGATGAGATAATCGCGTTCCACTGAATTAATCGTATGCTTTGCCATCTCCAAGTCCCGGTCTTCATACTTGGAAACGCTAAAGTTTAGCGGATTTTCTGTGTGGATGAGTATGCCTTTATTCTGCTTTGCCAAGCCAATCCAATCGCAATCCATATGGTTTCCATTTTCTTGCAATAACTCATCTACATGTGCATGGAATATGCCATGGTAAGCGGATTGGCAGGAATCAACGTAGTTCTCGTGTGGACCTAAGCCGCGCCAAGACACGTTGTCGTATTGTTGATGAATAATGGATCTTTACTCCAATTCTTTGCAACATGGGTGGTGCATTTTCTTTGCGTCCAGAAGCAATGCCAGCAATGGCGACTTGTAATTTCCCATCTGGCGTGATGGTATAGCGATAGGTTAAGTCATAGTACCAGGAACTGTTCGTTGTCCCGTAAAAAGCATGGATTATCCAAATAAAATGGTTATCATAGTCTACGTTTCGAACGATGTGATGGTCTAAGTGCATAAAGTATTTGGTCGGTAATCCTCTAAAAGATACATATCATTATCGATCAGAGCACGCCCATGTAAAAACAGGACCTTATTAATTATTACTACGTTTATATTCGCTGAGGATGCCATTATGCCTAAGTTTTTTCCTTATAGAAATGAATATTGTTTACACTATAGGAAGTATAAGGTTTTATTCGGTTATAGTATAAGCAAAACGGAGCCGTTTTTTTACAAGATAAGAATAATGGAATAGCGGTGTCCGGATCGATCGCACAGCAACAAAACAGCTTCACTTCATTACCTTAAGTAAGTCATCATTGGTTCGTGCTAAATAGGAAGCCGACAAAAACGAGCTGGCGGAGGGCGTCGGCATATTCCTGATGCAGGGCATGATTCCTGTCTCAATGAATACTATCCAGTCCCCTGGCTGCTAACCAGAAACTTATGCCTTTGTTTGAAATTCTAGCAAAGTACTTTTATATAAAAACTTTAGCAATGATAGCAACATCTTTCCCTTTTGGTACTCCTCTCAAATGGTCTACATTTCCACCTTCAACTTGCTAATTATGTTTATATATTATATACTACATTACAAGACTAATGCACTCATGTACATGACGGAAAGGGGGTTGCAAATTTGCTGTTAGATACGAGTGGGATGAAACCGATTTATATTCAAATTGCCGAGTGGATAGAAGCAGAAATATTGAATGGAAACTTTTTGCCACATGATAAAGTGTATTCGCAATATACGCTTGCTGATATGTTTACCATTAATCCGGCAACGGCGGCAAAAGGATTAAAACTCCTGGCAGAAGAAAATATTTTATACAGTAAACGAGGACTAGGGAAATTTGTAACCCCAGAAGCAAAAGAAATCATCATGGATAAGCGGAAAAACCAAACATTAAAACAATTATTGGAAGATGTAGTGGTCGAAGCTGAACAGTTAAAGGTGGATGAACAGGAGCTTATGCAGCTACTTCAAGCAACCATAGCGAAGCGGAAGGGGAGAAAATAATGGAAGCGATTGTCTGTGAAGGGTTGACAAAAAAGCAGAAACAATTGACTACGTTAAAAGAAGTGTCTTTTTCCATTCCTGAAAATACGATCGTAGGCGTTGTCGGTCGAAATGGAGCAGGAAAAACGACATTGCTTAAAATTTTAGCTGGATTATGGAGGGCATCAGCTGGAAATGTCCATGTGTTAGGAGAAAATCCGTTTAATAGTTTATATGTATCAACAAATACGATTTACATTAGCAATGAAATGGTATTGCCGAACTCGCTTTCTTTATCGGTGTTACTAACAGAAGCAGGTCGTTTTTATCCGCGGTGGAATGACGATCTAGCTAGACGGTTAGTTGAATACTTCGGGTTTCGGGGCAATGACTTATATACACAGCTTTCAACAGGTAAAAGAAATACATTTAATGCAATTATTGGACTGTCTTCCCGCTGTCCGATCACAATATTTGATGAGCCAACTACAGGAATGGATCAGGCAGTGCGCAATGATTTTTACCGAGCTTTACTAAAAGATTATTTGCAAGTACCGCGTACAATTTTACTATCTAGTCATCATTTAGAAGAAGTAGAAGAGTTATTAGAAGCTGTATTGCTACTGGATAGAGGGAAAAAACAACTCTATCTCCCTATGGATGATGTAAAACATGAAGCTGTAGGTTTAACGGGGAGAACAGAGATGGTTTATACATATACACAAGCCAAAACGGTCTTTTATCGAGAAAGTATTGGTATGGATACAACGTATACGGTGATAAAAGCGAATCAAGTGGATATGGAAAAAGCAAAACAGCTCGGTATTCAGGTAACTCCTGTATCCGCAAGTGATTTTTGTGTTTACCTAACGCGTGCAGGAAAAGGAGCGATTGATGATGTCTTTCAATAATATTTCGCTGTCATCCATTGTTTGGAAGCAGTACCAATATAAACAAAAAAGCTATGTTGGTATGTATATGTCTTTAATGGTATTGCAGCTTATTGCAATACTAATTTCTATAGAAGGTACACTTTACACGGGGGAAACTACGGATGTTTTTACTTTAAACATGCATCACTATTCTGCAGATGTCGCCTTCTTCTTCACCGTTATATGAGGAGGGATCAGCGCTACATTGCTTACGACAAAGGGATATTGGGTAGAAAATTTTATGTTTGTAACGAATCGTCTTAGCAATCATTTGGCAAATATTATGTTATTGACTACGGTAAGCATTGTAGGTGGGATAACGGCATTGTTAACCAAGTATGTAAATGTCGTTATGCACTATATGTTGCGTGATGAACCGATTATACAAATAAGTACGTTAGAAAGTTCTGAGCTGATTGCTGGTGTCCTAGCTATGATTTTATATATATTGTTCGCTTGTGCGATTGGGTATGTATACGGAATTATTCTACAATGGAATCGTTTTATAGCAATTGTCATTCCAGTTTTGCTCGTTGGTTTGAACTTTGGACTCGGCTATATAGGCTTATATGCAACAATGTATGATTTTTATCTTCAAGAAACTTCTTTCCTGTTATTTATAATAAAAGTGCTAGTTACAATTACTGGTTTATTTGGTTTAGCCATTGTTCTATCTAATAGGAAGGAGGAATTGAAATAATGGGCGTTTTAGCGTATTTGCCTCTGTTAATTTTGCTTCTGTTTGTTGCCATTATTTTTGGTGTTCTCAAACTCTCTAAACATCGTTTTCGTCATTACCATCAATATGTAAAGTTTATTTTTCTAGGGTATGTCAGCCTACTATTGATTGCTGCCGGGATCTCAATTTTTGTTCCATATAATGAAGTTGTTAAAAGCGATGCGAAGAAAACGGATATCTTTTTGAATAATTATTTTGCAGGTGACCGCCATTGGCAGGATGTAGATTCCTCCTATCAGCAAAAACAATGGGAGTTTTCTGTATCTTCTAATCAACCATTACATATAGTATCGCCTGATGGTGGCATGGATGTGTATGTGGAAAGAACAGGGGATTTGCAAAATAAAATTGACATCCGTTATTTTCAGTCTCCACACTTTATTAATGGTATCAATGTGATGCAATTTATAGAAGAAGATGTATTTCCAATCGTTACATTTCAAGACTCGCAACTGACGATAAGGGAGCCGAAAAGCATAGAAAAAAACTTTTATACGATACAATCGGAGCTCCCATTTAAACAGTTTAGCGAAGAAAGCAACTTGTCAGATGGGGCGTTTCGTGACGGTGAAAGAATCTTGTTGATTCGTGCTAGTGAGGATATAGAATTGAAGCCGGATGGCAACATCACATATATTAATCAATAACAATCGGATAGTAGATAAGTCTCTAAGGAAATGCTGTAATCGGAGAAATTGACATTTACAGTGTATCTAGATAAGGGGACTTTTTGCTTGTGTTTTTAAAAAGAGTATAAATTTTTTTGTAGTATAAGAAAAACGACGGCGTTCTATCGTCATCAAGACTTTTGCGATAACCGTCGTTTTTATTTTATTGAAATGTACAACAAATATGAAAGAAGTCAACATTGCAAGCGTATTGTCTTTAAAACATTGCCATTTGTCCGTTGCATTGCTACTTCCTACCTACTTGGGAAGAATATTTTTGTAAACAAATATAGGCAAAAGTTCCTCTTAAAACAAAGTTTTCAATACTATATAATAGAAGTAAGTGGATGAAAGACAACATATAGCTGGAAGACAGAAGTCCGAGGTGAGGAAATGGAATCATTGCATTGGATTAATGGACAAATTACCCGAACACAAAATTCACTATATATGCTTCATCTTCAATTAGATGAAAAAAGAAGAGATCTAGAACGACTTGTATTAGCACAAGCAAATTTACAGGAGAACCAGGAAAAACTCAAACAGTATAAAACACAGTGTACAAAGCCAGATTTAACTGAAAATACATGGGCGGGTCACTTAGCAGATCAATATGAGCAGTGGAAAGAACTTACGCTGTTTAGAAGTTATATTGATTTATATGATTATCAATTAACCCAAACGTTGGAGCAATTAAATGATAAAATTAAAGAAACGAAACAATCCATTATTGATATCCGTATGGATTTGTCAACTCAAAGTCATATTTTAGATGATTTATATGGGAAACAACGAAGGGAGTTATTGAATTAATGAGTGACGAAATTAAGGTAACCCATACTCCAATTCAAAAAGCGATTACAAATGTAGAAACAACGAGCAATCAATTGCATGTGAATAGGATAAGTACGCAATTAGCCAACAATACACTTGGTATGGCAAGAAAATTAGAAGAAATGAATGACTTGCTAGAGGATCTTATTTCGAAATACCAAGCATTGTTATTAGAACACGGAGAAACAACAATGAAAGCGGTTAATTTATTTATCGAATCGGAACAGGCTACTGCTTCATCCATGAATTTGATAAAATAAGTAGAAACAATTGTCACACAATTATTAGGCTGTTCATAAAAGTTTTACATATGAAAGAAATCATTCATTACATGGAACAATTGATTGTGAAATTAAGTACATTATAAAGGCACTTGCCATAAGATTTGACACATACAATCGGGTTAAAGAGCTTTTCATTTCTTTATTGGCATGCCATAATAAAGAAAAAACGTAGGTTAGGAATGAAAAAATGGGTAAAGAAGTAACATTACATATAAACGATGATTATAGCAAACAAATGCGAGAAGGGTATCCGCTTATCCATAAAGAAGCTGTAAAGGAGCAGGAGTTGCCAGAAGAGGGCTCCGTGGTTCGGCTATTGGATATGAAAAATCGATTTATTGCTAATGGATATATCGGTGTTCAAAATAAAGGAGTAGGCTGGGTATTGACGCACCGTCAGGGTCCATTGGATCTTGCAGCGTTATTTCAGTCTAAGATGTTAGCGGCGATGAATAAACGCCAAGGCTTTTTTCAATCCCCGGACACAAATGCGTTTCGCGTATTTAATGGCGAAGGAGACGGTATAGGTGGTTTAACGATTGATTATTATGCGGGTTATTACTTAATTAACTGGTATAGTGAAGGGATCTATGCATATAAACAGTTGGTCATCGACGTTTTAGATACATTAGGCGATTATGATGCCATTTATGAGAAAAAGCGATTTCGTAAACATGGTGAGTACGTGGAAGACGATGATTTTATAAAAGGAGAGCGCGGGGAATTTCCGATTATTGTGAAAGAAAATGGCATGCAATATGCTGTTTATTTAAACGATGGTGCTATGACAGGTATTTTCCTAGACCAACGTGATGTTCGTAAGGCAATACGTGATACATATGCTGAAGGCAAGCGTGTTTTAAATACATTTTCTTATACGGGTGCGTTTTCCATCGCTGCTGCGTTAGGTGGAGCTGAGAAAACGACAAGCGTGGACCTCGCAAAACGGAGTAAGCCAAAGACTGTAGAACAGTTTAGTGTAAATGAGATTGATTTTGAGCAACATGAAATTGTGGTCATGGACGTGTTTGATTATTTTAAGTATGCGCGCAGAAAGCAATTGCAATATGATTTAGTCATCCTTGATCCTCCTAGTTTTGCACGATCTAAAAAACGAACATTCCGTACAGCAAAGGATTATCCTACCTTGCTTCAAGATGCCATTTCCATTACAAGTAATCATGGTGTCATTGTTGCATCTACCAATAATGCTAGTTTTGGTATGAAGAAGTTTAAAGGTTTCATCAAGCAAGCGTGTCATAAAATGCACGTGAATTATAATATTCTGGAACAGTATCAACTGCCAGCTGATTTTCAAACGAATAAACAGTTTATCCAAAGTAATTACTTGAAAGTGTGTATCGTGCAAATACAGAAAAAATAAGTGTAAGCTTGATGAAGACAATTGCTTGCTATTCATCTTTTATAAGCAATAGCTGTCGTATTTCCTGAAGATTTATATCCTTTTATAGTGAAAAGCTCCGTTCACCTTTTGCGTGTATGGAGCTTACTTATATCCTATATGACCATTTTCTTTCACATCATCCCTCCATAAAAAGATGTTTTATTTATAAATTACAAACAATTTCGCATGCTCCTGTTGTATATTTATTATTAATAGTGCATAATAATTCATAAACAATTAAAAAAGGGGGCGATAGGATGGTAATTGGAGTGAAAGAAACGTTAAAAGGTTTAAAAGGGAGAGACTTTTTAACTTTGGCTGATTATACCCGTGAGGAAATAGAAGAGTTAATTGATTTTGCGCAAAGATTGAAAGCAAACCATAAAATTGGTAAGCCAGATCCATTGCTACAAGGTAAGACGTTAGGGATGATTTTTGAAAAATCTTCAACGAGAACGAGAGTGTCCTTCGAGGTCGGAATGTATCAACTAGGTGGGAACGGAATTTTTTTAAGTTCCAATGATTTACAAATTGGGCGTGGGGAAACAATTGCAGACACAGCGCAAGTATTGTCAGGATATTTAGACGGAATTATGATTCGCACTTTTTCGCAAACAGATGTAGAAGAATTAGCGAATAAAGCTAGTATACCTGTAATTAATGGGCTAACAGATGTATATCATCCTTGTCAGGTTTTAGCCGATTTGTTAACGATAAAAGAAATAAAAGGTCAGCTTCAAGGCGTGAAAATAGCCTATATAGGTGACGGCAATAATATGGCACATTCGTTAATGCTTGGCGGGAGCATGTTAGGAATGGATGTTGCGATAGCATCTCCGAAAGGCTATCAACCAGATGAGGAGATTGTAACCGAAGCTAGCAAACGAGCTGATCAGTCTGATGCGAGCCTCCTAATTACGGATGACGCTCGAGAAGCTGTACAGCAAGCGGATATTATCTATACAGATGTTTGGGCGAGTATGGGGCAAGAAGCAGAGCAAGCTAAGAGAGAAGTAGCATTTGCTGATTTCCAGGTAAATAGAGAATTAATGCAACTAGCAAAAAATGAGGGCAACTTTATGCATTGTTTACCAGCCCATCGAGGGGAAGAAGTGACTGCTGAAGTGATGGATGGTTTACAATCCGTTGTTTTTCAGCAAGCAGAAAATCGATTACATGCTCAAAAAGCTTTATTAGCTGCTTTAATGAGCGATTAAGTAGAAGTTCACAGGAAATGTGCTCGAATTTGTAGAAAAGTCGCTGAAGTTTATAATATTTACCGAATATGCAAAACGCCTTTACGATAACATACATCGTTTTCTGCGTTCAAGGCGTTCAAATCTTCGAAAAGCAAAAATTACTTTCGTGTGAGTGCTTCCGTTTGTACTGTTTCTTACAGGAATTTAGCCTACTTTTATTTGGGGGGTTTCCATTTTATAAAAAATGAGATTTAAAACGTAGCATATCACCTTATCGTTTTGGAGATATGCTACGTTTTTTAATAGCTGTTTGCATGATGTCCCTATTTCATCCACGTACACGATAGAAAAGGAGTAAGGTTCATATGGTATGAGCCTCTATTTATCTTGAAGGAGTTGGAAAAACCCATCGATGTAGATGGGAGCTCTAAGCCTACTTCTTTTCTACTCGTAAACCTGTAGAATCCATTTTTCTTTGCTGGATGTTGTAGCTAGGAAATGCTGCTTGTAACTTTTGCTTGTTCTGGGTGCCAGTTCCTTTAGGGAAAAAGGAGATCATCGTTGGCCCAGCACCACTAATCACCGTACCATATGCACCAAGCTCGTTCGCTTTCTGTTTGATAGGCGCATAGTTTGGAATTAATTCAGCGCGATAAGGTTCATGAAAGATATCCTTTTCCATCATCTTTCCTGCCATTGGATAGTCTTCGTTCATTAATGCTGCAATAAAGACATTCCCAATACTGCTTGCTTGTGCAGCATGAGCTCGTGAGTACGTATCCGGTAACACATTTCTTGCAGCTTCGGTTTTTAATTCATCTTGTGGAATAAAAATGATCATATCTATGTTTAATTGATCTATTCTATAAATATCAACAGAAGTATCCTCGTTATAATTCGTTATGACAAGTCCACCAAAAAGAGCCGCACCCACGTTATCGGGATGGCCTTCTTGCTCTGTAGCTAACTGTAGTTTTTCCTCTTTTGAAAGGTGAAGCTGACAACATTGGTTGGCTAATTCAATGCCAGCAATAATTGCTGATGCGCTACTTCCCAAGCCACGAGCTAATGGAATGGAACTATCGATGGTTAAACAACAAGTAGGTAGTTCTTTTCCGTATTGTGTAGCCGTATGTTGCGCTATTTGATAAATAAAATGATCTGTATAATTGTTGCAAGCTGGGAGTAACAGAGACTGTTGGTAGATTTTCCATGCATCATTTTCAGAAACAGTTAATGTAAGATATAGATCCAGTGCTAGTCCTAATGAGTCAAAGCCAGGTCCGATATTTGCGGAACTGGCTGGTACAGAAATGGTAAAGTTGTTCATACGTTAACCTGTTTCGTTATATAGTCTATTACTGCCTGTTCATCATTTGGCAATGATACAGGATCGATGTTTAATTGATCGATTGCTGTTTGTGGATCTTTTAACCCGTTTCCTGTTAACACCGCTACCACTTTACTTCCTTGTTTAATTGTTCCGTTGTTTGTTTCGCGAATAACGCCAGCAATGGACGCATTAGATCCTGGTTCAGCAAAAATTCCTTCCGTTTGCGCTAATGTTTTAAATGCATGGATAATTTCATCGTCACTAACAGCTTTTATCATTCCTCCCGACTCATCTCTAGCAGCTTCAGCTAATTTCCAACTAGCAGGGTTTCCAATCCGAATCGCTGTTGCGATCGTCTCTGGTTGTTCAATGACTTGATTTTGAACGATGGCTGCAGCTCCTTCCGCTTCGAATCCGAACATTTTTGGAAGACCTGTTTGCTTAAAAGCGTCGTATTCTTTAAAGCCTTTCCAATAAGCACTGATATTTCCTGCATTACCTACAGGGATAGCAAGCACATCAGGAGCACTTCCTAAGGCATCACAAACTTCAAAAGCAGCTGTTTTCTGTCCTTCTATCCGGTAAGGATTCACCGAATTAACTAAGGTAATGGGCTGGGTTTCACTTAAATGACGTACCATCGTTAATGCCTCATCAAAATTACCATCTATTTCGACAATCTCTGCTCCGTACATGATCGCTTGTGCTAGTTTACCGAGCGCGACTTTTCCTTTAGGTATAACAATAATTGCTTTGATGCCAGCTTTTGCAGCATAGGCTGCAGCAGAAGCCGAAGTGTTTCCAGTTGAGGCGCAAATAATAGATTTACTACCTTCTTCGATTGCTTTTGCGACAGCCATTACCATTCCTCGATCTTTGAAAGATCCAGTTGGGTTAGCACCTTCTATTTTTCCATACAATTCAATACCTAATTTTTGTGACAAGTTTGTCAATGGAATAAGCGGGGTGTTCCCTTCATGTAATGTTAGTGCAGGTGTATGATGTGTTGTTGGTAAATACTCATGATAATGCTTTAGTAGTCCCGGCCACTTCATCTGGCGCATCTCCTTCCACTTTATAGTAGCTTTTAATTTGCTGGACGACATCTAGATCATAAAGTTGTTTTAATGCATTTTCAAAAGTTGCTAAAGATGTTTGATGTGTAATCAAAATGATTTCTGCTAAATCTTGTTGCTTCATTGGTGTTTGTAATATACGTTTAAAGCTCACATGTAAGTCATTAAATAATGTGGAGATTTCCGAGAATGCTCCAATTTGATCTTTGACATGAATACGTAAATAAAATTGTCCAGAACGTTGTTCACTGCTGCGCAATGTCGCAGAAATTCTTGGTTTTAAAGAAGAATTACCATTTACGCCTAATCGCATATTCTTTATTACGGTAATAAGATCCGAGACGATAGCGGTCGCTGTCGGCAAGCTTCCCGCACCAGGGCCGTAAAACATTGTTTCACCAACCGCTTTACCATATACATAAACGGCGTTGTATTCATTCTTTACAGCTGCTAAGGGATGGTCATTGGATAGTAAGGTAGGTTGTACACTCACTTCTATTTGTCCGTCTTCACATTCGGCAGAACCAATCAATTTCATGGTATAGCCAAATTTTTCTCCATACTCTAAATCTGCTAATTCTAAATCTTTAATACCGTTTACTTCTACTTCGGATAAAGCAACATCTGTAGAAAAAGCGAGTCTCCCTAAAATCGCCATTTTTCTAGCCGCATCTAATCCCTCAACATCTGCTGTTGGGTCAGATTCTGCAAAGCCTAAATCTTGCGCTTCTTTTAAGGCTGCTTCGTACGTCATTCCTTCGTTTGTCATTTTTGTTAAAATGTAATTTGTAGTTCCATTCACAATTCCCATCACTTTTTCAATTTTATCTGCAGCTAAACCGTCCGTTATCCCTCGTAAAATAGGAATACCACCTGCTACGCTAGCTTCGTAATAATAATCGCATTTATGCTCACGAGCCGTTTCTTCCAATTCTGTTCCATGTAAAGCAATTAAATCTTTATTGGCAGTAACGACATGTTTTTTAGCTTTAAATGCCTCCAGTGTATATTGATAAGCTTCTTCAATACCTCCCATAACTTCGACGATCACGTCTATTTCTGGATCTTCGAGAACGTCTGTTGGGTCGGTAGTGAGAAACGTTTGTTGCACATTAACGTTACGAGCTTTATCGAGATCGCGCACTAATACACTCTTAACTTCAACAGAACAGTCTAATTGGTGAACAAGCTCTTTTTGCTGACTTTCAATAAGCTTCATAATTCCTGAACCAACGACACCTAACCCTAATAGACCGATAGAAACCTTGTTTCCCACATCATCACCTCATTTTATGTTTAATAGTAATTTAAACACGAAACAAGGAGTATAGCAATAGTGAAAGTTCCCAATAATTAATTTCACTTCAATATTTGGAAGACTTTTATGTGTTTTCATAGATTGTAAAATCTAGCCGCAATGTAAGGAGGCTTTAAGATAAATACTTCCTTATTTAAAATGCAATTATTTTATGGAGATACGAATTCCTTTGCCTTTCCATGTAAGCTTTTTCTATGCTTATTTTAGAGGTATGCATAAATCAGAGATATATTTGTGGAGAAATTGCGTTCCAGTATTAAATTTACGTTAAGAACAGGAGCTCATGTTCATTTAGTTGGCATGATACGAGTAGGTACATTCATATAATTTAGTTGGGGGTGGAAGTGTATGAAATTAAATCCAACAGAATTAGAAAAGTTTGTAGATGCTTTACCTAAAATGCCTATTTTAAAACCAAAAGGGAAGAAAGATTATGTGGATTACTATGAAGTTAGGATGGTTGAATTCACGACTTCTTTGCACAGAGATTTACCTCACACATTGGTATGGGGGTATGAATATAGTGTTCCGGGCCCTACAATTGAAGTGTGTTCCAGCGCGAGCATAAAGGTAAAATGGATCAATGCATTGCCGGAACGACATCTTTTACCTATCGACCATACAGTACATGGTGCTGGAAAGGATGTGCCAGATGTTCGGACCGTTGTGCATGTCCATGGTGGAGTAACGGAGCCGGAAAGTGATGGCTATCCAGAAGCATGGTTTACAAAAGACTTTGGGGAGGTAGGCCCTTTTTTCACAAAACAAATTTATGATTACAGCAATAATATGAAAAGTACTGCGCTTTGGTATCATGACCATACATTAGGAATAACGAGATTGAATGTGTATGCTGGTTTAGCGGGCTTTTATATTATTCGTAGTCAACAAGAAAAAGAGTTGAATTTACCTGCTGGGAAATATGAAATTCCATTGTTGGTGGAAGATAAGACAGTAAATGCAAATGGTTCACTGTATTATCCATCACAGCCGCAACCCCCTATCCCATCTTTGCCTGTATCTATCGTTCCTGAGTTTGTGGGAGAACTAAATATGGTGAATGGGAAAATATGGCCTTATTTAGCTGTGGAACCGCGTAAATATCGTTTTCGTTTATTAAATGCTTCAAACTCTCGTTTTTACCAATTTTACTTAGATTCTGGTCAGTTCTTTTATCAAATTGGTACAGATGGTGGGTTCATGAATCAAACCATTGCTGTGAGACAAATTCTGCTTGCACCTGCTGAACGTGTAGATGTCATTGTTGATTTTTCGAATATGTATGGAAAAACAGTCGTGCTCCGAAACAATGCGCCCATACCTTACCCTAATGGAGAAGCTCCTAATCCAGAGACAGTCGGTGTTGTGATGCAATTTAAAGTAATAGAACAAGCAACTTCTATTGATACAAGTTGTATCCCGGAATTTCCTGGTTGTGTTGATAAAATTGAGACTGAATTAGCAATGAAAGAAAGGATGTTAACGTTAGATGTAACAAGAGATGCTTATAATCGCCCAGTTTTGCTCTTGGACAATAAAACATGGTCTCAACCCATTACGATCTCTCCAAGATGGGGAACCACGGAAATATGGTATCTTATAAATACAACGGGGGACACCCACCCGATTCATATTCATTTGGGTTTTTTTCAAATTATAAGTAGGCAAACTTTTGATGTGGAACATTTTAATGAAACAGGAGAGATTATTTACACAGGTGACCCTATGCCTCCAGAACCGATTGAAAACGGCCGGAAAGATACTGTGCGTGCCAATCCAGGGCAAGTAACAAAAATAATAAAACATTTTTTTACGTATACTGGAAGATATGTATGGCATTGTCATATATTAGAGCATGAAGATTATGAAATGATGCGCCCGTTTATTATTATAAAGTAGTGTGGATATTTTTTATAGAAAATAAGGCTGATTGTAAAACTTTATGGTGGAAAAACTTTTTGTTTATATTGTAAGCGCTTTGGATTCTGTTAGCTATTTTGACAAGCTATCGAATGGAATAAATACAGCATGAAGTTTTCATTCTTTTTTGATATACTTAATGTTATACCTCAGATTGATATAGGGAGGAAACATTGTTGGTTAAAGATGTGAAGTTACAAAAGGATGCAATGCGTGTTTTAAAAGAAACGAGCAGAACCTTTTATATTCCGATTAAGTTGTTAAAGTCAGTATTAAAAGATACGGTCGGCTCTGCATACTTATGCATGCGTGCCATTGATGAAATAGAAGATCATGAACAGCTTTCTGCCGATACAAAGCAGCATTTACTGCGGGCTACTTCTAAGCTATTGCAAACGTCTGTATTTGATAAAGAAGCTTATCTACAATTAATGAAGCCATATCAAGCAATACTTCCAGAAGTTACTATGCGGCTTGCTGATTGGTTGCACGTATGTCCAGAAGATATCGTAGCAAAAATTAAACAGTCTACAAGTATGATGGCTGATGGTATGGCGAAATGGACCGAAAAGAATTGGAATTTACGTACAAAAGAAGATTTAGATGAATATACATATTATGTTGCTGGCCTTGTCGGGGTGATGCTTTCAGATATTTGGAATTGGTATGATGGGACGAAGACAGACTATGATTTAGCCATTGGATATGGCAGAGGTCTCCAAGCAGTAAATATGTTAAGAAATCAACAAGAAGATGCAGAACGAGGCGTTGATTTTATGCCTGATGATTGGACAAGAGCGGATTTATTTATGTATGCAAAAGAAAACTTACAACAAGCGGATCGCTACTTAAAAGATATTCAAACAAGAAACATTTTATTGTTTTGTAAAATTCCGCTAGCTTTAGCGAAAAAGACATTATCGGCTTTAGAAAACGGTGAAGAAAAAATGTCGCGAGCCGAAGTTGAAGCTACAGTCGATGATATTTTAAAAAAATAGATTGATGCGGTAGAAAACATGGAAAAGTTAATAGAAAATAACATGTGCCAGTAAACTTGCGAATAAAATAAAGTATTCTTTCAGGTGTTTTTTTAAAGGAATAAGAAAGCATAAGAATTTGATACTATGGCGTAACCGAATGAGCCACCCTGTTCTATCGCCCAGCAACTAGGCGCCTTCACGAATCGCCTTAAGCTAAGTCATCATCGGCTTGTGCTAAATAGGAAGGCCGACTAAAGACGGGTT
>NODE_28_length_27499_cov_247.176483
TGCTAACCGGGCGCCCTGAGCCTTTGTTCTTTACTATAGGAGAGTGTTTTATCGTACATAAAAGCTGTAGAACGATTTTAACAATAAGCCGAGCTTTTCTCATTGCATGGTGACAATAAATGGCTTGCTTCTAATCAAACACTTTTGCTAACCTAATAAAGTATATGCTCTTGCATGTTATTTCGTTCTTCATACCTAATATTTTGATGGAAGGTAAGGGTGAATTGAAGCACGAAACTAAAAAATTTGTTTACTTCAAGATTTACGTTATTTTCTAATTATAAAATGACCTTCCTTCCCTTTGAATCGATATTGAACAGCGCCATGTAAATCTGTACGCAATATTGTTACTCCTTGTTCTTTAAGTCTTTGCATCACGTCTTGATGAGGGTGTCCGTAAAGATTGTCCCTTCCTACAGAAATCAAACCAATCTCTGGTGAAAGTTGTGAAAGAACTTGTCTATCCGTGGATGTGTCACTGCCATGATGAGCAATTTTTAAAACATCTACAGACAAATTTGGATATTGTTTCACTATCTTCTTTTCTTCTTTTTTTGAAATATCACCAGTAAATAACCATTCTTTTCCTCCCAACGTTGTATGCAATACAATGGAGTTTCCATTTGTATCATTGTTATCTTGAATTGGGGCAAGAACATTAAACCAATGACCAGCGATAGTCACTTTTGAATTCCCTTTTATAGTGGCTAGTTCCACGTCCTCTGTGAGTTGCAGCAAATACAACGCCTTGGTACTAAAAAAAGGGCTAACTACAACCGTATTTACTGCAAAATCTTCCAGTAGGTAAGATACACTTCCAATATGATCTGTATCCTCGTGGGTTAAGATGATAGCATCTAAGTGCTGAATTCCTCGAGAATATAAATATGGCTTTATAATTTGATCATGTACCCGGTCTGAAGGTGCTTGTTCTTGAAATGAAAAAGACGACCCAGCATCAATAAATATCGTTCCTTTACGATAAGGCAATTCAACAACAAATGCATCACCTTGCCCAATATCTAGCATCGTAATTGTCCCATATGGTGATAAATAAGGACGTAAACCATTTAGCGTTAATAACAAAACAAGCATGACCGCAAAACTAAAAGCTTGTTTTAATTTTCCTTTCTCCCATAATTGCATAAAACAAAATAGCAAGACGTAATAGGTAAGTATTATTATCCAAGGTAATGGACCGCTCACCATAGGGTAATGTACATATTCATCAAACCAATAAACTATTTGCATCGCTATTTCGTGAATGTTTAAAAACCAAGTATCCAACAAAGAAATCCAAGGGAAAGGTAGCAAAATAAGCATGAAAAACATGATAGGAATTACAAAAGCGGAGTAATACGGAACCATAAGCAAATTCACAAATATGGAAGCAGGCTGAAATAAAGAGAAGTAATAAAATTGAATTGGTAAAATGGCAATTTGAGCAATAAAGCTAATAGATAACACTTGAGCAAAGCGGCTCTTCGACTGTAATAATATTTGTTTGGACAATAGCAAAGCAAATGTTACTGCAAAGGATAGCTGAAAGCCAACTTGATACATCATATATTTATCTGTAACAAGCAAAAACAAAAATATCAAACTTAAAATATCTGTAACATTCCATTTCCAGCCTGTTTTATGTAGGATAATACCCACACAAGCCATTAAACTCGCCCGTAAAACGGAGGGCTCCCCACCAGCAAGAATAGCATACAAAGGCAAAGATATAAGGATAACCCACTGCGCCCACTCCTTTGTGAGTAGGTTTAATTTAATTAACAAAAAATATACTAGCCCAACTACAATCCCCACATGTAAACCAGAAATAGCAAGTAGGTGACTCAACCCCCAACGTTCAAACAATGCTACGATGTCTTCACTTACATAGGAATCATCTCCAAACACAAGTGCTCGCATCCATCCAGCCGTTTCATTAGTTAAACGCCTATCTATATATCCGAGCACCTTATGTCTAACTCCTTTAAGAACCTGCATTAAACCTGTTTTACTTATACATTTTAATGAATCAATGTCGGTTAACTTTGCTTCATACTTTATTTTTTGTGATAATAAATACTTACGATAGTCAAATTGACCCGGATTTGTAGCAGCGTCTGGTACGTTCCATTCTGCAGTGAATGAACATACAGAGCCATACCGTATAGCTTCGTTATAATCGATCTCCTCGTCTGAAAAATAGGCGACTGCGATTTTTTCATCTGTTTGTTTATCAAGGATCGTAAAAGTAAGGCGGGAAGAAGACTTTTCAACAGAACTTATAATCGTGCCAGATATTGTTGTTGGATCATCAGGAGGAGAGAGTGTGTTATGATTAGGGAGTTCCGGAAGATAAAAGTGGAAAAAGAGAAGAGATAGAATGGATAGCATCACAGTAAGGATGGCTATCCACTTCTTGTAGAATAAATAACATATCCATACCATAAATAGAATGAAAGCAAGACTGTGCAAATTCGTTAACTTAGCCAGCATACTTATCAAAGCAGCAGATGCAACAAAATGCCAATACCCACTCACATTTAATCTCCTTGGACATCTAATTGAAACAGACGTATAGCATCTTCGCTTAAGTTTCTTAACTCATCCGCTTCTAGCACTCCTTCTTCCATTTTTTGAAGAAGTTGTTTTACAAATACTTGTTTTTCCATATAATTCGTATCAACCTTAACATCATCAAGTTCTACTTTTTTTGTTTTTACGCCCGCTTCCGAAAATAGAGAAACAGCGTATGGATGATTATGATAATCCTCTGCATAAATTACTGTTTGTATACCCGATTGTATCAACTGTTTACAGCATTGTAAGCACGGAAAATGAGTGACATAAATATCAGCACCATCTGTAGGAACACCAAACTTTGCACATTGTAGTAATGCATTTGCCTCAGCATGAATCGTTCTCACACAATGTCCATCAATGACGTAACAACCGTCATCAATACAATGGACACTCCCTGACACACTGCCATTATAACCACCAGCTATTATTCGTTTATCTCTTACAATAGTGGCACCGACCATCAGTCTTGTACACGTACTACGAAGAGCCAATAAATGGCTTTGTGCCATAAAATATTGATCCCATGAAATGCGTTCCATTCCTATCTCCCCCTATAATTTCTGTTTTAAAGAATTTCTACTACATGCTAATTAAGCATAGGATTATTTTGATAGTTACTATGGTACTTGAATATCGTCTTCAAGTGACTCTAATGTTTTCTCGCCAATCCCAGAGACTTCTAATAAATCTTCAATTTGTTGGAAAGGACCATTTTCGTCTCGGTATTGCACAATTGCTTCTGCTTTTGCTGGCCCAATTCCATTTAAGGCTTCAATCTCCTCAACAGTAGCTTGATTAATTCTAATTTTAGAAATATCCGTATGTTGCCCATTCGTTAAAGCTGGTGTTCCATTGGCGCCAACGGGCAATACATCAATAACCATTTCATCATGAACTTTTTGGGCTAAATTCACGAGAGACTCATTTGCATTGTTTGTAAATCCGCCAGCAGTTTCAATCGCATCAATGACACGTTCTTCCGTATCCATCTCATACACTCCCGGGTTCTTTACTTCTCCCTTAATATCAACATATATGGAAGAAGTAACATCTTTTTCTTGCCCAGTAGATGAAGGCAGGCTAGGATCTATTGGTTGATCATTCACATCAACCTTCCTTTCCGCTTCATCCTCATCTTTTTCGCCACTCGTTATGAGGAGAACTACAATGATTGCTATAGGAATAGCAATGATAAAAAGAATACGTTTTACTTTATTTGTGTACAAGGGGAATCACTCCTTTTTCTTGCACATAAGCATAGAATCTCAGCGTTTTTTAGCATAAGCTAAACGACAGCTTTTTTCGCCATAGAGATTTGGCCATAAGCAAATTTTTATAAAAAACTAGAGCAAATAACTGCTGTATAATTTACTTCCACAGCAGTTATAAAAACTCCTCTTTGCTTAAAAAAAGCATTTTTATTCACTCTTTTCAGCAAAAAAGAAAATTCGAGCTGTGTTTTCATCAACACTATTAGCTTTTATAGAAAAATCACCATACACTTTTATATTTTGGAAGCCTATTTGCTGTAATAATTTTTTATAAAAATCTACAGAAAAAGTGCGTTGATGATGAAATTCATCAAATCGCGAGTAAGTACCCTTTTCGTTTTTTGAAAAAAAAGTTAGCTCATGATACATCTCACCAATGTGTTCCCCCGCTAAACAAAACCAAATATAACTAGCTTCTTCAGTAACATCAGCAAACGTTTCGTTTATATAGTTTTCCATGACAAACGATAATGCGTGGACATCAAATAAAAAAACTCCTTTTTCACTAAGCGCATCATAAATGTTCTGAAACGTGCGTGCTAACTCCTGTTCAGTTGTTATATAGTTAATTACATCACAAAAACTAACAACGGCATCGAGACCAGTTATGCCGTTTAGTGACCTTACATCTTGACAAACCCATTGAATAGATGTGCCCGTATCTCTACACTTTCTTTCTGCCTTTGACAACATATCTACTGCGTAGTCCACCCCAACTACATGCGGATAAACTTGCGCAAGTCGCCGAGTAATCTCCCCTGTACCGCAACCTACATCTGCTATACATTGAACTTCTCTTCCTTTTAAGAGTTGCTCTGTCCATTGCAACCATTTATCATATGGAGCGTTTTCCATAAATAGGTCATAGCTGTCAGCCATTCTTTCATATACCATCTCTATTTATCCTGATCCATTTCAATGGAATATGTTACAGCATCGCCCCACAGGCGCTCCAAATTGTAGTAGCTTCTTTCATCTTTATGAAAAACATGACAAACTACGTCACCTACATCTACAAGAATCCACCTAGCTTGTTCAAATCCTTCCAGCCGGTGAACAGGGATATTATTTTCTTCCATTTTTTCTTTAATTCCCCTCGCAATTGCTTGCACTTGCCGTTCATTATTGCCATGACAGATTAAAAAATAATCTGCTATTAAAGAAACACCGTTCATATCCAATGCTATAATATTTTCCGCTCGCTTATCGTCACATGCGCGCGCTGCTAATTGTACAACTCGTTCATTTTGCATTAAACAATACCTCCATAACCCAATCTCGTTAAGTAATTATACGCATAAAATGTATCTGGATATACTGTAGCTCCTTTTCCAACTAGAAAATGAATTGTATTGGATAAGGCCATCCAGCATGCTTGTTGTAGATTATTTTCTGCTACTTTCCTCACTTCATTCACTCCTGGAAAGCTTCTTCCTGGTTCTATGTAATCCGCTAAGAAAATAATCATTTCAAACTTGTTCATATTTGCCGCTCCAGTAGTATGATACCTTATAGCTCCTTGTATTACTTTATCCTTTATTCCTAGCTCTTTTTCAATTAAGAGTGCACCAACTGGTCCATGCCAAAGCTCATGATGAAATGCAAGCAAATCTTTCGGTAATGTAGATGACTTAATCCAGCGTGCTAATTCTTCTTGAGGACGATACTTTGCATAATCATGCAATACACCTGCTAACTCCAACTTACGTACATCTTCACCAGATCGATCCGCTAACATTTTAGCTGTTTCAGCAACTCGTAAAGAATGTTCATATCGTTCTTTTGTTAAGTGGGGTTTTACTTTCTCTTTCGCTAATTCAATGTCCATATAAATGATGCTCCTTTATATACTGATGAACAGAATGTGGCAACCAATATTGTACGGAAGTTCCTTCTATACACCTTTTACGTAGGACAGTTGAAGAAATTTCTATTAACGGAATATCTACGATGTAAATCGGAAACGCACTTTCCGTTGAATAATTAGAGCGTTTAACTCCAACAAAAGTTACCAGATTTTTTAATTCCTCTATTTGATACCAATTAGGTAAATATTCAACCATATCTCCACCAATAATAAAATAAAATTTCTTATCAGAGTGACGTTTTCTTAGCTCTTTTATCGTATCAATGGTATAAGATTTTCCAGTCCGTTCTAACTCAATTGTATCCACTTTAAAATAAGGATTGCCTTGAATAGCAAGTCTGATCATTTTCAGTCGATGTTCTGGCTTCGTTTTTACATTGCTTTTATGAGGTGGCGTATAAGAAGGGATAAACCAAACCTCCTCTAAATCTAAAGCGAGGCGTACCTCTTCTGCAATGATTAAATGACCCATATGAGGTGGATCAAATGTACCTCCTAATATTCCTATGCGCTTCATAATCTCATCCTTTATGGTAATACAATGTGCTTGTTTTCTGTTGACTCTTTATAAAGGACAATATTATTTCCAATAATTTGCACAACCTCAGCACCTGTTCCTTCTGCTAATTGTTCGGCAACAATTGTTTTGTCCTCTAAACAGTTTTGTAAAATACTTACTTTTAATAGTTCCCTTTTTTCTAAAACATCTGTTATTTGTGTAACCATATTTTCATTTACGCCTGTCTTACCAACCTGAAAAATAGGTTTTATTTGATTTGCTCTTGCTCGTAAGAATCGTTTTTGTTTTCCTGTTAGCATGTTATCTTCCTTTCAAAATCTGTTTTAATTCTTCATCCATTTGCCCTATATTTGGTTTTCGACCTGTCCATAATTCAAAAGCATATTGCGCTTGGTATAGAAGCATGGTGTGTCCATAATGAATTTGTGCGCCACTTTGTTCTGCTCTCTGTAAAAAATTCGTTCTGATCGGTTGATATACGATATCACTGTAAATGGGTACAGGCGAAAAGTTTGTATCATCTGATAAAACAGATTGATCAACTTGCGGTTTCATTCCTACAGAAGTTGTTTGAATGACAATATCATAGTCATGCAAACGCTGTTCCACATCCTTAAAGGAATATACTTGTGACTGATGTTTGTGACGCCCACAAATCATTACCGCTTTTTCTTTCGTTCGATTAGCTATATCTACTCTTTTAAAGCCCACCTCTTCAAGCGCTGCAAAAATCCCTTTAGCAGCACCACCAGCACCAAGAATAAGCGCTCGTTTAGTGACTTTTTTCAATAAGTTAGGAAACTTGGAATTTAACGAACGAACGTATCCCTTGCCGTCCGTATTATAACCAATCCACTTACCATTCCTATTCACCACCGTATTGACTGCTCCAATTTTTAAAGCTACAGGATCAATATCATCTAAATAAGAGATAATCTTCTCCTTGTAAGGTACTGTTATATTAAAACCATCTACCCTAGACGATTTAAGCTGTCCTATAAATGCCTCAAAAGAATCTTCTGGAGTTACTTCATAGATACAGTAATCCCCTTCCATTCCCGTTGTTTTCATAAATTGCTTATGAATCCATGGCGAAAGCGAGTGTTTAATAGGATAACCAATTAACCCAAACATATATGCCACAACCTACCCCCCTAGTTGAATGATTGCCTAATAGAAACAGCAACACCTTTTGGTCGATGCGCAGTTACTGTAGCACCATCACCTAAGATGCTGACCCAGCCTAAACCAGGAAAAACAATATCATACTTTCCCGCATCTATTCGAAATGTGTCCGAAATCATAGGTGGTATTTGATCGATGGACTCCATGGATGGAGGCGTCAATAGTTCACCGAGATGATTTTCAAATAGTTCATCTGCTTTTTCTAATTTTGTACGATGTATAGAAACTTGATTAGAAAAATAACAGACAAAGGACTGTTTGTCTCCTTTTATAAAATCTAATCGAGCTAATCCGCCAAAAAACAAAGTTTGTCCATCATTCAATTGGTAAACTCTAGGTTTTATCTCTTTGTTTGGTGTAATCAGTTTTAAGTCTTTAGCAGAAATATAATGAGCCATTTGCTCCTTATTTACAATACCTGGTGTATCGATGAGAGCTGAATGGTTATCTAAAGGAATTTCAATAAAACCCAATGTCGTTCCTGGAAAATAAGAAGTAGTAATCACATCACGATAGCCTGTCGATTCTTTAATTAATCGGTTAATAAACGTGGACTTTCCAACATTTGTTGTACCCACAATATAAACGTTATCACCATTTCTAAATTGTTCCATTGTCTCTGCAAGTTCACTTATCCCGTGCCCTTTTGTTGAGGAGATTAAACAAGCATCAGCTACATTTACCCCCATTTGTTTAGCTTGCGCGCGTAACCACTGTAGTAATTTTCTTGTATTAACTGATTTAGGAAGCAAATCGACTTTATTACCTACTAACAAAATCGATTTATTTCCAACTATTCTCGGTAAAGCTTTAATTAAACTTCCAGCTACATCAAAGATATCGACTACATGTACTACTAACCCAGATGTATCCCTAATAGAACTTACCATTTTTAAAAAATCATCATCGGTAATTGCAACATCTTGAATTTCATTATAGTGCTTTAAACGAAAGCACCTCTGACATAGAATATTTTCCTTTGTCATGGATGAGGCAGGCGTATAACCTGGTTGGTTCTTTGCAGTTGTTTGAATGCGTATACCACAACCTTGACAATATATTGTTTCCATCGTTGCTTATTCCTCCCAGCTTATTTTCCCCTTTTTTCGCATATATGCAAGAATACGGCGCTCAATTTTACGATTAAATCTTGTTATCTTCCCGTCTGATTGCACAATGGGGACGACTAGAATTGTATAAAAACCAGCCATATTTCCTCCGAGTACATCCGTTAAAATTTGATCCCCGATAACGGCAATTTCTTCTTCTTTTAAATTCATTTTTTTAGCTGTTGTTTTAAACGCCTTGCTTAACGGTTTGCGAGCACTGAATACAAAAGGGGTATCGAGCGGCTCAGAAAACACGCTTACTCGCTCTCGATTATTGTTAGAAATTATGGTTACGCTAATGTCATGTTCTTTCATTAACTTAAACCATTCTACCACTTCAGAAGTAGCTTCTTTAACGTCCCAGGCAACCAAAGTATTATCTAAATCAGTAATAATACCTTTTATCCCTTTTCCCTTCAATAATTCAGGATGAATCTCAAATATACTTTTCACATGCTCATTCGGTAAAAACTTTTTCAACACACTTTCACACCTCATTACAGTCAGTTGATCCATAGGAATACATATAAAAACAGATGAATCGTCATTTCATCATATATTCTGCAATATAATGCTTGTTTTAAAATGTTTTGCTAGTCCAACAAGCAAATTACTCATTCCTACATACATACAAGAAAACAATTATACCCTAATCCTATAACAACTCGCTACAATAATAAAGAAATTTTATTTTCCAAGCAAAAATTAATAAAAGCAAATGGATTCGTTTCAGAACGTTGTATAAAGAGATTGTTAACAAATATTTTTCTTTTCCAAGAATACCCTTATATTGTAGCCATCTCATTTATCTCTTTTTAAACTTGTATTCACAAGATCTTTGTTCTTCTTTAGTCACTTATTTTTAACAATTTTGCTTATACATTGATTTTCGACATCTCAACAAAATGTATATGAACAAATTTCAGCAAAATAGGTTTTGGTGATTAGAGACTATGCATAAATACCTACTTTATATACATAAATCGTTCGACAAATACTTTCATTTTCTGCATTGTGGATAACTTTATTAACAATTTTCGAGTTGATTTAACTGCATTTATTACACTTTTCTACCATTTATACACAAGTTATCTACAGACCATTGTAGATAACTTACACCTTGTCCGGCTGCTAGGTTCATGATAAATTATTAGTAACTTTATTACAGAAGATTTCCACTTCTAAGGGGGCTGTATTTATGGAACATTTGTCGGATGAATTATTACTCGAATCATATATTACAGCAAATGAATTAAATTTAAGCCCTGATTTTCTCTTGTTAATTGAAGAAGAGATTCATAGAAGGCATTTGTCACATAAAATAAAAGATACAAAATCAGGTTAATGAATTACCCACTATATTAAATATGAAGAAACTCGAAAACCCTTGAAGAATTTGTGATTTCTAAGGGTTTTTTATTTTTATCAACCCTTTATTGTGTTAAAATATTTCTTGGATGAAGCTTGATATACAATGGTATACAAACTCGCACAAATACCATTTTGTTTGGCTAAACCATTTGTTGCACGTAAAAAGAATTTAATCCCCATTTGAAAGTTGTACCGCAATGCTCATTCGTTATAAGGAATTATCAGAGGTGGGCTTTCTTTCATCTTGGCTGTTTGTTTGCTAAACATATACCAAGCATATCGTTGCTAACCACTCTTTTTGGCATTATCGATTCTCCAACCTTTGAAGTGGGGTTCTAACAGCTCCTTATATGTGAAATAAATAATGAGACCCATTTAGTATAAAAATAACAACAAATGATTAAATATCCGACTTTGGAGAAGGATATTTACATGTACCACTTATAGGGAATAGGTGGTTTAGCCCTTTTGTCATATCAAGTAATGAAAAACATAATAGAAAACCGTTTTAGTTGGTGAAGGAGGAATTCCGGTCAAATGATATTTGCAGTTCTTATTCCACTGCTTATTGCATGCTTTATTCCTGCATTAAGTAAATTGAAAGAAAAAATACATACAGGGATCTTCGTTTTTTTTATACCCTTTTTGATTTTCCTATACTTTGTTACTTTTATAGGCAATGACTTTACTCCAACCATGGAACAATATAACTGGATTCCATCTTTAGGCATTAACTTTGATTTATATTTAGATGGTCTAAGTTTATTATTCGTTCTATTGATTAGCGGAATTGGTTCCCTAGTCGTCCTTTACTCCATCTATTATCTTGACAAGTCTGAACGCCTTGGACATTTTTATGTGTATTTGCTCATGTTTATGAGCGCAATGCTTGGCGTAGTGCTATCGGATAATATATTTGTGCTTTATACGTTTTGGGAATTAACGTCGATATCCTCGTTCTTATTAATTGGGTACTGGCATTTTAAAGAGCGTTCTCGCTATGGTGCATTAAAATCCATGCTCATAACTGTATTTGGCGGGTTAAGTATGCTCGGCGGCTTTATTCTGCTGTACGTCGTTACAGGTACAACAAGCATACAACAAATGATTACCCAAGTGGATTTTATTTTAAATAGCAATTATTTGCCACTTATTCTAGGCTTCATACTATTAGGTGCATTTACAAAGTCTGCCCAATTTCCATTTCACATTTGGCTACCTGACGCAATGGAAGCACCAACACCTGTTAGTGCTTATTTACATTCAGCCACCATGGTAAAAGCAGGGCTTTTTCTTGTAGCTCGTTTTTCGCCGATTTTCTCTGGGTATGAAGCGTTTTTTATTATTGTAAGTGTATTTGGAATCGCAACATTGTGTTGGGGCGCTTATATGTCTGTAAGACAAACAGACTTAAAGGCTATTTTAGCTTTCTCTACCATTAGCCAGCTTGGAATGATTATGGCGATGCTAGGTTTTGGCACAAAAGCAGCCGTTTTTGCAGCTGTTTTCCATATATTAAATCATGCGACATTCAAGGGTAGTCTATTTATGGTAGCTGGGATTGTTGATCATGAAACTGGAACTCGAGATATTCGAAAACTTGGCGGACTGGCTACCTTAATGCCCGTTACTGCTACATTAGCCATGTTTGGAACATTTTCTATGGCGGGAGTCCCATTACCATTTCTAAATGGCTATTATAGTAAAGAACTGTTTTTTGAAGCCTCACTAGGATTAGGTGCTGACTTTTGGAGTCAAACTATCCCATTTTTAGCAGTTCTAGGCAGTATTTTTACATTTGTCTATTCCATGTATTTGTTCTTCGGGACATTTACTGGAAAAAAACATTTGGATAAACTACCAAAGAAACCACACGAAGCACCTATCGGCATGCTTATATCACCGATCATTCTTGTAGTTGGCGTCATTACAATTGGTTTGTTTCCAAATATGGTTAACTCATCCTTTTTACAACATGCAGCGGCTGCGATCAACAGTTCTGTAACCTATAAAGACGTTACTTTTTGGCATGGATTTATTCCACCTTTTAAAATGTCGTTAGCAGTTGTTGGAATAGGTACAGTGTTATTTTTAACTCGGAAAAAATGGCAAGGAATTTATCAATTTTTGCCTGGTAAAGTAAGCTTTAATCGTATATATGACGGGATTTTAAATCAGATCGGTCAAGTTTCTACTCGCATTACGAATTACTATATGACTGGTTCATTAAGAACATATATGTCTTTAATTCTTGGCACAATGCTCATTGTTTCGTTCCTATTTATGTTTTTAACAGACGGTTTTGCATTTAGCACAAACGAGTTAGCTAATATTTCATTTATCGAGGTTGCTGTTGTAGGAATTATGATTATTGCAGCAATCGCTACTATCTATATGAATCATAATGTAGCTGCCATCTTAGTAGTCGGAGTAGTTGGTTTCGGCGTGGCTATCCTATTTGTTATTTATCGCGCACCAGATATTGCTCTAACGCAATTAGTTATTGAAACAATTACTGTGGCACTCTTTTTACTTTGCTTTTACCATTTACCGAAGTTGCGCAAATCATCTGACACACCAAGAACAAAACTGATGAATGCAATTATTTCTATCGGGTTTGGAACGTTAATTACTTTAGTGGCGATATCTAGTCATAGTAGTAGGTGGTTCGAATCAATAGCAAATTACTTTGTAGAAAACTCAAAACCATTGGGCGGCGGATATAATATTGTTAACGTAATTTTGGTTGATTTTCGTGGGTTAGATACCTTATTCGAAATCGCTGTGTTAGGCATTGCTGCATTAGCTATCGTCGGCCTTATTAAATATAAAAAGAATAAGGAGGCAGAATAACCATGGAGATTATTACATCTATATTAGCCGGAGTTTTGTTTGCAACCGCCATCTATAATATGTTGCAAAAGCAATTGCTTCGCATCGTTATAGGTACAGCATTACTTTCCCACGGAGCCCATATCCTTATTTTTACAATGGGGAAATTAAAAACTGGCCAGCCCCCTATTTTGACAGATGGGATCGAAAATTATACCGATCCGCTACCTCAGGCTTTAATCCTAACGTCTATTGTGATTAGTTTTGGGGTAACCAGTTTACTTTTAGTGTTAGCTTATAGATCGACTCAAGAAAACGGTACGGACAATATGGAAGAATTAAGGGGTAACGAAAATGAGTAATTTAGTAATACTACCAATTATCATCCCAATGATAGCAGCTATCGTTCTTATCTTTTTTAATAAAAGTGTTCGCATATCCAGAGCACTAACGAAGCTGTTTTCAATCATTAGTTTAGCAACAGCTGGCTATATTACTTGGTACGTACTTGAACATGGCACAATTATATTGCAAACAGGAGATTGGATGGCTCCTTATGGAATTGTTTTAGTCATGGATGGCTTAGCTGCCATACTAGTTTTAACAACGAATGTAATTAGTACTGCCTGTGCATTCTACGCTCCCTATGCTGGTTTAGAAAAAAGAGAACGGTTTTATTTCTATCCATTTTTCTTTTTTCTTATTACTGGTGTGTCTGGCGCATTTATAACCGGTGATTTATTTAACCTATTTGTATTCTTTGAAGTGTTATTAATGGCTTCTTACGGTTTAATTGTATTAGGAGGCGGAAAAGTTCAATTAAGAGAATCGCTGAAATATCTATTAATTAACTTATTTTCATCGATGTTATTTGTTACCACTGTTGCACTTTTATATGCCGTTGTTGGAACAGTGAATATGGCACAAATTGCCGAACGCGTACAAGAAGTGGAACAACAAGGTATTATTACAACGATTGGGATATTACTGTTTTTCGTTTTTGCTACGAAAGCAGCATTATTCCCACTTTATTACTGGCTACCGAAGTCATACATTGTACCGAATCCTGTTATTTCGGCTTTATTCGGCGCGTTGCTAACAAAAGTTGGGATTTACTCTATCTTACGAGTATTTTCACTTATTTTTGTTTATCAAACAGATTTAACCCATGAAATGTTTATTTGGATAGCTGGTCTATCGATGATTTTTGGCATCATTGGTGCATTGTCTACTTCAAATATTAAATTGATTATCGCTTATAACATTATTCCTGCCATTGGATTTATCCTTTTAGGAATTGGGGTTCTGAACGAATCTGGAATTAGTGGCTCCATATACTATCTTATCAACGATATGATCATTAAAACTGCACTATTTTTACTAGTAGGTATCATAGCCTATGTAGCTGGAACATCCGATTTACGCAAAATGGGTGGGCTTATTCATTACTATCCTTCTTTAGGTTGGCTATTGTTTTTATCTGCTGCCGTATTAGCGGGACTCCCACCTTTTAGCGGGTTTATCGGCAAATTGTTATTACTGAAGGGTGCCTTTGAAGAAGGAGAAATCGCTATCGTTATTATCGGTTTGCTAACGAGTCTGCTCATCCTTTATTCCGTTGTAAAAATATTTATTAACGGATTTTGGGGAGATAAAGAAACAATGGGTACTATTATTAAGAAGCCTATTAACGGCTTAATGGCTCCCGTTGTCGCTTTATTAACGATATCTGTATTGCTTGGAGTTGGAGCAGAATTGTTTTATCCGAGTATTGAGTCAATAGCTGCTTATTTACTTGATCCGGAAATTTATATTGATTCTGTGCTAAAGGAGTAATGAATTATGGCTTTTCAAATTGTAATTAATTTAATTATCGCCTTTATGTGGATGTTCTTAAGTGAATCTTATTCTGTTCCAAGCTTTATTGCTGGATATCTATTAGGGATTTTACTCTTGTTTCTTTTACGTCGCTTTATACCAGACACGTTCTATTTTCGAAGAGTGCTAAAGATCGTTAGCTTGATCTTCCTGTTTATAAAAGAGTTACTCTCTTCAAACATTGAAATTGTAAAACTTGTTTATTCACCGAAACCAAATTTTGAACCAGCAATATTTGAGCTGCCAACAGAGTTGAAAAGTAATTGGGAAATTACCTTGTTAGCGAATTTAATTTCTCTCACTCCAGGTACGTTATCCGTTGCTGTATCGCGTGATAACACAAAATTGTTCATTCATGGAATGGATATTGCCGATAACAATGAGGCTATCGGTTCCATAAAGAACACATTTGAAAAAGCAATCATGGAGGTGACAAGATGACGAATATATTAACAACGACAGACAATATATTACAAGTAGCAATCGTGATCTCGTTTATTGGTATATCACTATCATTAGCTCTTCTTTTATATCGTGTTATATCTGGTCCTACACTACCTGATCGAGCGGTTGCATTAGATGCCATTGGTATTAACTTAATGGGGCTAGCAGGCTTAATGTCAATCTACTTGATAACAACAAAGTTAAATGACGTCATTTTGCTCATTGGAATCCTTGCATTCCTTTCAACACTTGCCATTGCAAAATACCTAGAAAAGGGTGTTATCATTGATAGAGACGTGGATTAATATTATTTTAAACCTTATCGTTGCTTTATTCATTTTAGCGGGCACCTTTTTTATACTATCTGCGTCAATTGGCGTCGTTCGCTTTCCTGATGTTTATACAAAATTACACGCAGCAACAAAAGCATCTACATTAGGAATCGCTTTTATTCTTATTGGAGCTTTTACGTATTTATATTTAGAGCATTCTATTGTTAGTGGTAAGTTGCTATTAGCAATCGTATTTATCATGTTAACAGCTCCCGTAGGTGCACATATGATGGGGAGAGCTGCACACTCATCAGGAGTAAAGCCATATTTAAAAAACCAAAAAGATGCATATGAAGAAGCTGTAGAAGAGTATAAAAAAAGAAATATGTATTAGAAAGCCGTCGTTTTTCTTTCAAACTATAAACCAAAAAATATTAAATTGCCTATAGTGAAAAAGCAATGGATTCCTTCATGGATTCTCATTGCTTTTTCTATGAGTAGCCTCCTTGTTTAACTGCTAATCGTTTGAAAGCAGTTTAATGGTAAACCTTTGCCCTCCAGCGATCCATTTTAACAACATCCTATCTTGGGGGACTACTCTTCCAATCACATTTACTCGTCTATCTTTAGGCAAATCGCGTGTAGTTATTTGCACTTCACCCTGGTACCTTTGATAATGCTCATTATCAATTGTTATTGAACCTATACAACGTTCTACACAATTAACAGGAACAATCTTCATAGCTCCTATTGAGGCATATTGTCTCGACTCAACAGAACGAATACAGTCGCGTGCGCGATCAACGCGGTTTGTATGCGTCCCTTTTACCAAATCTACACCTAATTGAGGTATTGCTGGATTTGGTGTTACATGAAGAAGGATTTCATTTTTTTGGTAGCCAGAAAACTGTTCGAACGTACGATCACTAACACCTCTATCTCCAATCAAAATTTTATCAACCATTCCCTTATGACTAAGCTCTAAATATGCAGCAAAAGGAGACGTCGATCTGTGAGCTTCTAACGTTGGTAATGTTGCAAAAATGGGGCCTCTTAACTTTTCATCTCCTGGTATAAACGCCATGACAGATAATCCTTCTTGTTTTAACCATCTATTTTTTTTAATAAAATCATCCCAGCCAATGCCAGTTTCCGGGCGTGGATAAAAATTATGCCATGCTTCAACCATAGAAATATCTAGCCCTTTTTGTTTTAATGTTTCCAAAACATGCGGCGTTAATGTACTTGCATTAAGAGCGACCTTCATCTCTTTTGAGAGGTATACAATCGTATCCTCGTCAATTCCATAATCAACGCGCAGACCAGTTAGTCCCCAATTTACTAACTCAGAAGCTGTCTCCCAGTCAAACCCTAAAGTAATAAGTGAAGTTGGAGAAATATCAACCATTAGTTCCATATTTAATTGCTTTGCTATCTTTCCTAATGCTTGTAACTGGTGTTTATACATAGCTGGATCCTCTTCTGGTATATGCAGAGAGGTAAAAATAGACGTAAACCCTTTTTCATTCATTTTCTTTATGTAAGTGGACTGTTCTTCCACACTTTGTTCACCAATATATACAGAAATGCCTAGCATGAATATCACCCTTTTTTATTATCGCTATTTACCAAGGGGCTTTAATAAACTTACCCCTTGGTAACAGTCAAATAACTTTATATTTTATATATCTTTAGCCATATCTTCTTTAAAGCCGAACAAATAAGTGAAAATAAAACCTCCAGCATATGAAATTACTAAACCTAAGAAATATAATATATACTTTCCATCATCAATAAGCGGAATCAATGACAAACCTGAAACACCGATGCCTTTAGCTGCAGTTTGCATGACAGCTTGAAATCCGCCCCCAATTGCCGCTCCCATACATGCGGTTAAAAACGGCCGTCCTAAAGGCAATGTCACGCCATAAAGCAAAGGTTCGCCAATTCCTAAAAATCCTACTGGAAGACCACCTTTAATAATATTTCGTAAGCGTTTATTTTTGGTTTTCACATAAATAGCCATTGCTGCTCCCACTTGCCCTGCTCCGGCCATCGCTAAAATAGTAAGTAATGCCGTATTATCAAATGTATTAATCAGCTCTAAATGAATGGGGGTTAATCCATGGTGTAATCCAACCATTACTAACGGAAGGAAGAAACCTGCTAATACTGCACCAGAAATAAATCCCCCCATATCGATTAAGGATGTTAATCCATCTGTTATGCCATCAGATAAGACTCCGGCAACTGGCATAACTACATATAAAGAAGCAAAACCAACAATTAAAACCGTAATTAAAGGAGTGAAAATAATATCTACGGCTGCTGGAATAATTTTTCGAACTCGTTTTTCTAAAAATGTCATTAACCAAGCTGCAAAGATGACTCCGAATAAGCCCCCCCTACCAGGAACTAACGCTTCCCCATATATGGTAATATCAGCAAGCATCGGATTAAATAAAATCATACCAGCAATGGCACCTAATACAGGTGTGCCTCCAAACTCTTTTGCGGTATTCCATCCTACTAATACAGCTAAATACGTAAAAATAGCGCCTCCAAAAACAAGCAAGATTTGCATCCATGTCGTTTCTGGATCAACACCCGCATTTTTTGCAAAGTTAGCACCGCCATTAATAATACCTGAGGCAACTAACCCAGGAATTAATGGAATAAAAATATTACCTAATCGACGTAGAAAATTTTTAAAAGGCGTTTTATTTCTTTGCTTTATTTCCTGCTTTTGTAATGCTGCTTTTTCTTCAAACGTCAAGTTTTCATCATCTGGACCTTGCTCCTCGCCAATGCCTAATTTAGTTATTTCACTAACTTTCTCCGCAACACGATTAACAGTTCCTGGTCCAATCACAATCTGTAATGTTTCGTCCACAACAACTCCCATGACACCGTTTACATTTTTTAAAGCACTGATGTCTGCTTTTCCATCATCTTTAAGCTTAAGCCTTAGTCTTGTCATACAATGGCTAACTTGTTTTATGTTTTCTTTTCCACCAATAAACTGTAAAATATCCTGCGTTAGTTTTTCTTCCTTTTTCATTATCTCTTCTCCCCTTTCATTAACGCTTTTTGTACAAAAACGCCCGCTTGGAGAACATTCTCTTTTGCTTTGTCATAGGAGCATTGTAGTAATATCATTATGATAACAATCTTGAAATTAATTTTGGACTTACGTAAATAATCTTTTGCTTCTTTGTGATCTACTCCTATAGCATCCATCATGAGGCATATTAATCTCGCTACTAATTTCTCGTTATCAATCATTAAATCTTGATATACTCTACCAACACCTATCATTGAAGCTGTGGAGATTATATTTAACACCATCTTCTGCGGCCGTACCTACTTCTAAATGTTTTGCTCATTACCGCCCCCTTGTTACTGGAAACATGAACCTTTTTTGCGTTTATTTTCATATGCTAAAAGCCCCTATAACATAAGGCGTTCTCCCACTAACTACAACCTCTATCAACGCATCTGCCTGTGTGAGGTTTCTCCTTTGTAAATCATTTCATCTTATCCTTCGTCATCTTGCGCTCCTTCCACCTTTTTGAAAAGATGTAATTACAAGCTGAACAGCTCGTTCTATTATTAAAAGTTGCGTATCTATAACATTTGCAACCTGTTTATCTTCTTTATTCATATTACTAAAAATTTTAAATGGCATCGAACCAATTTTGTAAGTGTATTCATTTCTTATTCTGTCGTTAGTTTTTCCAACATATGATTCATTCCCTTCTTTTACTATTAGTATAACATAATTTAAAAGAATAAATTATATTATATTATTTATTTATAAAATTATATTTCATCATTTGTGTTTTTACTGTAAAAATGATTACGATCCTCTTTCTTTTTCACCTGTAACGTCTAAGTATTATATAATACAACCTCTACTATTTTTCCCGTCCATTTAAAGAATATATGTCGTAATTGCTTGGACAAATACCTATATACATCTATGTATATATACAATACGGTAAAACGCATTAAGAATTTACTTTAATGATGCGAACCTTCAACCATCTTCATATATTTATTGCATGAACATAGCAAAACCTATTTAGGACAGACACTTTATTCCTCCAAGCTTCATAGTATAAACATATGGGCTAATGACTACTGAGTAAGTACATCAAGGAGGAGGATATATTTGTCCGGCATTTTAAGTGCGCTCGCTTTACTTATTAAAGAAGCGATGTTCTTTGTTTCTTATGTTAAAAATCACGCTTTTCCCCAACCTCTACCACCTGACGAAGAAAAAAAATACATCCAGCGAATGCAGGACGGAAGCGAAACAGCGCGAAACAAACTCATTGAACATAATCTTCGGCTCGTAGCACATATTGTAAAAAAATTTGAAAATACGGGAGAAGATGCTGAAGATCTTATCTCTATTGGAACCATTGGTTTGATTAAAGGGGTGGAAAGTTATTCGCCTGGAAAAGGTACAAAACTTGCTACTTATGCAGCCCGGTGTATTGAGAATGAAATATTAATGCACTTACGGGCATTAAAGAAAATAAAGAAAGATGTTTCGCTGCATGACCCAATTGGTCAAGATAAAGAAGGAAATGAAATTAGCCTTATTGATATCTTAGAAGCTGAAAATCAAAATATTATCGAATTTATCCAATTGAATATGGAAATTGAAAAAATGGAAGACTATTTTGCGATTTTAGATAAACGTGAACGAGAAGTGATTGTTTATCGGTACGGATTAAACGATGAAAAAGAACTAACACAACGAGAAATTGCCAGAAAATTGAACATATCTAGAAGTTACGTTTCTCGAATTGAAAAACGAGCTTTAATGAAAGTATTTCATGAATACTACAGAAAAGAACATAGAGGTAAAAGGGATAAAAAAGAAAGCTAACGTTAAAAGTTTAGCTTTCTTTTTTTGTGTGAGTTAGTCCCCAAATCCTACCCTTGCCGCAAACTTATAACATAGAGTATGAAGCTAGCAATCATCAAACAAATAACTAAGAAAAGAGAAGAAACCCAACTGAGGTAAAGATATCACGGTAAAGCACGAACCGATGATGACTTAGCTTAAGCGATTCGTAAATTCGCCTAGTTACTAGACGACGGAGCCGAGAAGTTTATTGGTATTATACACGAGCCACTCACTTTATACTTTGTTAAAAAAGGCTATTTATCATTTATTTGGGAAGTATTGTTAAACATCTACAGGATAAAGGGGAAATTTTTTCATCATAGATAGTGGCTCGCGCTCTTGGTAACCATGGTGGTTTCTTATCTAACAAAAAATTTGTTGCTTACCTTGAAATGAATCATCGTATACTCGTAGCTTGCACGAATAGTGTATGAAATTATAAAGAAATATCATTTTTATGAAAATATATAATTTTTATAAAAAATAGTATATAATACGTATCAACCGCTGTTATGAAAAAGATGATTTCTTCCTCTACTTGTAGCTATTATAGTTGCGATTTGTGAATTATTTTGTAAAAACTTAAACATGAAGAAAGAAGGTTAAAGCGAAATGGATATATTCATATTTATTTTTTTAATTATATTTATGCTACATAATTTAGAAGAGATTATAATGGTTGAAAGATGGATGAAAAAAACATATCCACGGGTGAAACATAAAGTACCTCCATTTATGCAAAAAGAATTAGATGATTTTAAGGATATAACAGCTGCACAATTTGCAATTGTAGTTTTTGGGGTGTCGATACTTGCATCTATCTTGCTTTTAATATCAATAACAAATGAACAATATTATTTGTTTTTAGGGATTAGTTTGGCTTTCGCTATTAATATCTTTTCTCATCCGTTACAATCGCTTTTATTATGGTGTTACACTCCAGGAGTAATTACAAGTATATTTCTAATAATCCCTTATTATATTTTACTCTTTAACCATCTCTACGCAACAGACATGGTTAACTTAAACATGTTTTTAGGTGCGTTAGTAGTAGTAACTTTATTTATACTAGTATTTCTTTTTAGCCAAAAAATCGGAAAAAAAAATGAGAGGAATCCTATAAAATCTAACTGTCCACTAAGATTCTTTTCTGTTCTGGAACATAGCTTTTCATCCTAAAAAACAAATCGTCTATAAAAAGAACGTAAATTTTAATTTCAAACGTATGTCCACACCATTTAACGGCTTTGGAAATATATTTAAGTAAGGAGTGTGATAACATGAAAACTGCTATTGTAAGGCTTGTTGCACTAAGCTTTTTATTGCTTAACCAAGCTTTAATCACCTTTGGCTATCAGCCCTTACCATTTAACGAGGAAGAAATTTATGAAATTGTTTCTACAATAGCTACTACATTAATGGCCATATATGCATGGTGGAAAAATAATAATGTTACTAAAAAAGCGCAAGAAAATGAAAAATTCCTAAAAGAAAATGGAATGAAATAATATTATATGTACGAATAGGATGATGAAGGTAGCACGATTAACAAAGGAGGATTGCTACCTTCATCATCCTTCTTTTATGTACTAACGAAATATTGAAATAGTTCTCTACTGACTACAGTTTGTAAAAAACCGCTTGACAGAAATATTTAACAAGTTTTTTTAATAAACACTGTACTACGCACTAACTCAGCTCCATGTATTTTTATGACTAAAGCTTAAAACCTGAAAATGCTACCCTTTTCCAAAGTGCAAAAAACGCTAAGCATTTATTGCATTAGCGTTCATCTAGCTTTCTTTTTATTTGACGTTGTTGATATGCCAGCCAAAATCCAGCACTTAATGAAACGAGTGTTAAACCAATAAGAACAATACCATCTTCAGAAGGTCTCAAATACGTATTAATGATAGCACCTAAAAATAAATACATAGATAAGATTAATAACGCACCTATAAACCGTTGGTAATCTATATATTTATATTTCAATCTCTGTTTATTATCCATTAACATTACCTCCTAGTTCTATGATTATCCTAACATAAATTACGTATTTCATAGGGATGTAATTATTGGAATAAACAAATTTGCCAATGTTTCTTACTCGTATTGCAAAACTTTAGTTTGATTGTATAAACTTCATGATGATATTAGCAGCATTTGTGGCTGCAGTATTTAAAAAGGCGTCGAAAGAAATTGAGGATTCTTTTCCAGCAATATCAGAAAGCGCACGTATAATAACAAATGGTGTAGCATATTGGTAACATACTTGTGCTATCGCAGCTGCCTCCATTTCTGCAGCTATCATAGTAGGAAACTTTTCACGAACAAATGTAACACGTTCTCTATCACTCATAAACGAATCACCAGTCGCAATAATTCCCTTTTCATATGAGATGTCTAGATCTGTCAATACATTTACTACTTTTGCGACCAAGTTGACATCTGCATCATACATTGCAGGCATTTGCGGCACTTGGCCGTAAGCGTAATCGAATGCGGTTGCGTCTACATCATGATGGACAACTTGTGTCGAGATAACTACATCTCCTATGTTTAAATCTGTAGCAAATCCTCCTGCAGATCCAGTGTTAATAATGTAGTTTGGAGCAAATCGTTCATGCAGGATGGTTGTTGCCATCGCAGCATTCACTTTACCAATACCGGATTGAAGCAAAACAACCTCTTTATCATATAATTGCCCTTCAATAAATAAACAGTTTGCTACTTCTAACTCTTTTTTAATATACATTGCATCTTTTAAGAAAGCAATTTCTTCATCCATTGCTCCAATAATTCCTATTGTCATCCAAATACCTCCAAATCTATCTGTTAATAATTACACTTTTTAATTGTTCTACCTTTGTTGGTTTCCAGCCTTGTTCTTCTACCCAAATTAAATACACACGGTAAATCTGTGTATTATCTTCTGTAGAAACTGTTGCTTCTACTTTTTCCGGACTTCCACCATTTCCTACCCAATGTGTAACCATGCTATTTTTATCTAAACCCGTTACCTGCGTAACAGCAGTCTCGATTTCTTTTCTATCTTGAGAACCTTCATTATAGTTTGTTGTATGCGTTCCTTTTTGTTCTGTTCCAATTGGCTTCCAATCACCTGTAAAAGCTTTCACGACATTATCATCTGACGATTCAACTTGTTCTGTTTCCACTGAACTATTATCTTCAGCTTGTTCTTCCTCTTTTATATTATCTTGTTCATCTTTTTCATTATCAGAAGACTGGGTGTTGTCCTCATCATCTTCTACTCTAGTAAATTGATCGTTGTTATCTCCTTCCTTACTATCTTCTGTACCGTTATCTTCTGCTTCTGCCTGTTCATTGGAAGTATCTTTATTCTCTTCTGAGGATTTATCGCCACCGCCAAACATCCAAAATCCCAACAGAATGAGGACTAAAACAGCACCTATAATAAGAAAAATTGATATAGATTTAGTATTTTTTCTTCGTTTTTCAAATTTATCTACACGGGAAACTCTATCAAAATCACCCATTATCTCAACCCTCCCATAATTACCCTACTATCATATCATATTTAGTATAAGAATTAATATGCTTAGCATATAACAATTTATGTACTAACTACAAATTTGCCTTTTGTATTAAGCCAAACCTTGCTTATGTGAAATAATTGTTTTTTGTATTAAAGGATCGACTCCCAAACTTTTTTCATAAAAGTGAGTCAATCCATAAGAGCCCTCATAGTTGTTGAGCGTAAAAAGATAGTGAACGCTTTGGCTCACTATCTTTTTGCTTACTTATTCAACTTCGATAATCTTTACAAATATTTCTCCACCAGGAGTAGCTACAGAAACTTCTGAACCAACTTCTTTTCCGATTAAACTCTGTGCCATTGGGGAATCATTAGAGATTTTACCTTCAAATGGATCAGCTTCAGCACTTCCAACAATGGTGTATGTTTCTGTATCACCATCAGGAAGTTCTTGGAACGTCACAGATTTACCTAATGAAACAATGTGCGGGTTTTGATTATCATTTTCTATAATAACTGCATTACGAATCATTTTTTCCACTTGTGCAATTCGAGATTCCACAAAAGCTTGTTCGTCTTTTGCAGAATCATACTCTGAATTCTCGGAAAGATCACCGAAGTCTCGAGCCACTTTTATACGTTCAACCACTTCTTGACGGCGTTCTGTTTTTAGATAATGCAATTCTTGTTCTAATTTCTCTTTCCCCTCTTGAGTCATATAATAGCTTTTTTCTACAGTCATTCTAACCACTCCTTCTTCTTCCTTCAATATATCGTCGTCATACTAATGTAATTTGACATGTTTCTTTTTAGGCTATGCTCAAAACTTTAGTTCTATCTTCTCACTTTAAGTACAATTACAACATTGTACATGTTGTTTACTACTTTTTAACTTATATTTTTTGAGCACAAACTAATAGGAGCTCGACGAAAATGTAAGCGCTCCATTTTTCAAAATTATACTAACCATTACTATGGCAGAATTCGAATATTTTTTCAATACTTTTCATTAAATTTATTACTATGTTTCAAAAGGATATTTTCTATTTTAGTTGCCATAATGTCAATGGCTACATGATTTTGTCCACCTTCTGGAATAATGATGTCAGCATAACGTTTACTCGGTTCAATAAATTGTAAGTGTGATGGTCTGACTTTATGAATATATTGCTCAATTACAGAATCTAATGTTCTTCCACGTTCTTTTATATCACGCATAAGCCTGCGAATAATTCGTAAGTCCGCATCTGTATCAACAAAAACTTTAATGTCCATTAAATCACGTAGCCGTGGATCTTCAAGAATTAATATCCCCTCTAAAATGATTACATCTTTTGGTTGTACTTGAATAACTTCTTGAGAGCGTGTATGCATCTTATAATCATAAACGGGCTTATCTATCGTCTCACCGCTTAATAATTTATGCATATGCTCAACTAATAGGTCATGGTCAAAAGCTAATGGATGATCGTAGTTGGTATTTAAGCGTTCTTCGAATGGGAGATGGCTTTGATCTTTATAATAATAGTCCTGTTCAATAACTAAAATGGTTTGCTCTAAAAAGCGCTGGCATATGGAGCGTGTAACAGAAGTTTTTCCACTTCCGCTTCCACCTGCTACCCCAATAACTACTGGTTGATGATGCATCGAATGGTTTCTCCCTTCTAACTCTGACTCTGTTTGCTACTAATTGCTACACCATCTCCTATAGGTACTATAGTCGTGGTAAACAATGGGTGTTGCATTAGCCAATGATTATATTCATTGATCTTTTCCACCATTTTTTTATATCTAGATGGAACGATACGTTCGTTGGCAACATATCCTCGGAATAAAACATTATCCGTAATGATAATACCTTCATTTGCTAGTAAGGGTGTAACAAGCTCAAAAAAACGACGGTACTGGCTTTTAGCAGCGTCGATAAATATTACATCAAAAAATGCTTCGTTTTGCAAGTTTTTTAGTACTTCTAAGGCATCCCCAGATAAAATTTTTATCTGCTGTTCAACTTGGTGAGCACGAATATGCCCCTTGGCTTCTTGATATCTTTGCTCATCTTTTTCTATGGTTATAATTTCTGCATTAGGTTGTGCTTCCAGCATGCGTAAAGCAGAATAACCAATTGCTGTACCGATCTCTAATATCCGCTTAGGCTGTTTTAGACGAATGATTTGTTGTACAAAATGCATACTTACTACATCCATAATTGGCACATGATCATTTTTGGCTTTTTTTTCTAACCTTTCAATGGAAGCAGTTCGTTTTGGTATCATTTTTTCTAAGTAATGACCACTATTGCTGTCGTTCATTACAATCCCCTCTACCTTCTAAAAATTGCATTTATCCCCCTATCCATAAGACCGGGGGATAATATGCCTCAATTTATATGTTTTTGCTTGTTCTTATTATGTTGTTCTAATGTTTCTGCATAATAGATATTTCCATCTTTATCATGTAAGAAATATAAATTCTTCGATTCCTCAGGGTGAAGAGCGGCTTCAAGCGCGGTCTCGGAAAAATTACCAATCGGACCAACAGGAAGACCTTCTATATAATAAGTGTTATATGGTGATTCAATTTCTAAATCTTCATACAAAACTCGGTCTTTATGTTCCCCTTGCGCGTATAAAACAGTTGGATCTGTCTGAAGTTTCATCCCTTTTTCTAACCGATTAGCAAATACTCCTGCTATTTTCTTACGCTGGTCTTTGGCGCCCGTTTCTTTTTCAATAACAGAGGCAAACGTTATAGCTTCGTGAACAGTATAATTTTGCTCATTGATGACATCTAAATAATCGGAAAGCACGCTTTCTGTCTTTTTTAGCATCTCATCGACAACTGCTTCAACACTAGGCTCTTCTTCAAAGAACTCATACGTTGCGGCAAATAGATACCCTTCTAGTGGTGAACGAATCTCTGGGTTCAAAATATCTTCTAGCAGTACAGATGGATAGCGTTCCATTAATGTCTGAATATAATCTGGATCATTTACTTTTTCTAAAAACTCTTTTTTGGAAAAAGGTAATTGTTCTGCATAAATTTCTGCTAACTCTTCTATCGTTTTTCCTTCAGGTATAGTAACCGTATAGACAGGTTCTGCCAATAATTTACCACTTTTTAATGAATCGACAATCTCACTTAGCTCCATATCTGGAGTAAATACATAATCTCCCGCTTGAAAGCTGGACTCATTATTAAATTTTAAGTAAAAGCGAAATATTAGTGCATTCTTAATCACACCATTATCTTCCAATATATTAGCAATATTAGAGGATGAAGATCCAATTGGTATTGTTACCTTAATCTCTTCTTTACTGTCAGGATGAACAGGTTCTAATGCAGATTTCACATATAAGTAACCTGAAGCACCCCCTATTACCAATATAATTAATAGCGTCATAATAATGATCGTTACAATTTTGCGAACCGTTTTAGCTTCTTCACTGCGAGCCTTGAGGTTGTCCTTAAATTTGCTGGTTTTGATCTGCTTGGACATATATCTTCCCTCCTCATCCGCTATATTATACTAAAATATGCTATTAGATGCCATTATTTTTGTATAAATATCCTTTGTTTAGATTTTTACAAAGGGATTTATGTCCAGCCTTCATCAATTTTCATTAGAAAAAACTTGGCTACCGGTAAGTCTTTATGGCATAAAACACCGTCCAATTTGTTGTTAACTATAAACCAATGAATGCTTAACATTATATTCTTTCCTATAGTGGCACAAAGGCGCAAGCGCCCGTTCAGCAACGT
>NODE_29_length_19179_cov_259.889771
[truncated: 2,488,007 more chars]
