# Supplementary material for: Characterization of candidate genes involved in halotolerance using high-throughput omics in the halotolerant bacterium Virgibacillus chiguensis
Source: PLoS One. 2018 Aug 9;13(8):e0201346. doi: 10.1371/journal.pone.0201346 (PMC6084883; doi:10.1371/journal.pone.0201346)
Supplement: S2 Dataset — (XLSX) [file pone.0201346.s002.xlsx]

## Sheet: Sheet1
New_ID	Annotation	5%NaCl_fpkm	20%NaCl_fpkm	20%/5%_fpkm	20%/5%_fpkm_log2FC	COG function name	GO terms
VCH_0001	Superfamily I DNA/RNA helicase protein	22.808	13.1171	0.575108	-0.798094	Replication, recombination and repair	-
VCH_0002	hypothetical protein	21.902	0	0	-	Carbohydrate transport and metabolism	-
VCH_0003	hypothetical protein	3.75583	4.44296	1.18295	0.242389	Inorganic ion transport and metabolism	-
VCH_0004	hypothetical protein	2.64261	15.0351	5.68948	2.5083	Energy production and conversion	-
VCH_0005	DNA repair protein RadC	45.4021	98.3157	2.16545	1.11466	Cell motility	F:DNA primase activity F:DNA binding F:nucleotidyltransferase activity F:zinc ion binding F:DNA-directed 5'-3' RNA polymerase activity F:metal ion binding P:DNA replication F:transferase activity C:primosome complex P:DNA replication, synthesis of RNA primer
VCH_0006	DNA repair protein RadC	32.0193	76.7699	2.39762	1.2616	Replication, recombination and repair	-
VCH_0007	DNA topoisomerase III (EC 5.99.1.2)	19.1256	33.1641	1.73402	0.794121	Replication, recombination and repair	F:DNA binding F:DNA topoisomerase type I activity P:DNA topological change
VCH_0008	DNA topoisomerase III (EC 5.99.1.2)	13.8115	33.3156	2.41217	1.27033	Replication, recombination and repair	F:DNA binding F:DNA topoisomerase type I activity P:DNA topological change
VCH_0009	hypothetical protein	3.237	5.66807	1.75103	0.808201	Cell wall/membrane/envelope biogenesis	-
VCH_0010	hypothetical protein	0	5.02159	-	-	Defense mechanisms	-
VCH_0011	hypothetical protein	20.1716	64.1435	3.17989	1.66898	Carbohydrate transport and metabolism	-
VCH_0012	hypothetical protein	29.372	83.9965	2.85974	1.51589	Inorganic ion transport and metabolism	C:membrane C:integral component of membrane
VCH_0013	hypothetical protein	5.76918	9.78287	1.69571	0.761891	Transcription	-
VCH_0014	Pli0008 protein	351.077	268.136	0.763753	-0.388821	Transcription	-
VCH_0015	hypothetical protein	46.5899	13.6373	0.29271	-1.77246	General function prediction only	-
VCH_0016	Mobile element protein	50.1922	220.425	4.39163	2.13476	Mobilome: prophages, transposons	-
VCH_0017	Transposase	19.4025	125.832	6.48534	2.69718	Mobilome: prophages, transposons	P:biological regulation
VCH_0018	hypothetical protein	354.929	1121.02	3.15843	1.65921	Function unknown	C:membrane C:integral component of membrane
VCH_0019	hypothetical protein	171.962	474.43	2.75893	1.46411	Secondary metabolites biosynthesis, transport and catabolism	-
VCH_0020	hypothetical protein	877.904	948.999	1.08098	0.112345	Carbohydrate transport and metabolism	-
VCH_0021	Bacteriocin/lantibiotic efflux ABC transporter, permease/ATP-binding protein	22.3633	100.149	4.47828	2.16295	Defense mechanisms	F:ATP binding F:ATPase activity, coupled to transmembrane movement of substances P:transmembrane transport P:proteolysis C:integral component of membrane F:cysteine-type peptidase activity P:bacteriocin transport F:bacteriocin transmembrane transporter activity
VCH_0022	HlyD family secretion protein	51.7982	194.364	3.75233	1.90779	Defense mechanisms	C:integral component of membrane P:protein secretion
VCH_0023	hypothetical protein	7.63774	18.2114	2.3844	1.25363	Replication, recombination and repair	-
VCH_0024	hypothetical protein	0	0	-	-	Transcription	-
VCH_0025	hypothetical protein	10360.6	9816.22	0.947458	-0.0778656	Energy production and conversion	-
VCH_0026	hypothetical protein	410.845	377.541	0.918938	-0.12196	Amino acid transport and metabolism	C:membrane C:integral component of membrane
VCH_0027	hypothetical protein	231.865	156.992	0.677081	-0.5626	General function prediction only	C:membrane
VCH_0028	conserved domain protein	393.248	274.891	0.699028	-0.516578	Defense mechanisms	C:integral component of membrane
VCH_0029	hypothetical protein	3.06428	0	0	-	Lipid transport and metabolism	-
VCH_0030	hypothetical protein	145.006	55.8808	0.38537	-1.37568	Carbohydrate transport and metabolism	P:transmembrane transport C:integral component of membrane F:transporter activity
VCH_0031	hypothetical protein	113.715	52.7793	0.464137	-1.10738	Transcription	-
VCH_0032	4'-phosphopantetheinyl transferase (EC 2.7.8.-)	106.87	4.68881	0.043874	-4.51049	Coenzyme transport and metabolism	F:magnesium ion binding F:metal ion binding F:transferase activity P:fatty acid biosynthetic process F:holo-[acyl-carrier-protein] synthase activity
VCH_0033	Non-ribosomal peptide synthetase	313.343	10.9805	0.0350431	-4.83473	Secondary metabolites biosynthesis, transport and catabolism	-
VCH_0034	Non-ribosomal peptide synthetase	391.477	13.9251	0.0355706	-4.81317	Secondary metabolites biosynthesis, transport and catabolism	-
VCH_0035	Malonyl CoA-acyl carrier protein transacylase (EC 2.3.1.39)	392.202	19.9392	0.0508392	-4.29791	Lipid transport and metabolism	F:transferase activity, transferring acyl groups
VCH_0036	Non-ribosomal peptide synthetase	117.078	12.9262	0.110407	-3.1791	Secondary metabolites biosynthesis, transport and catabolism	F:hydrolase activity, acting on ester bonds F:catalytic activity P:metabolic process P:biosynthetic process F:phosphopantetheine binding
VCH_0037	Non-ribosomal peptide synthetase	91.6879	21.4956	0.234443	-2.09269	Secondary metabolites biosynthesis, transport and catabolism	-
VCH_0038	Thioesterase in siderophore biosynthesis gene cluster	128.978	14.1956	0.110063	-3.1836	Secondary metabolites biosynthesis, transport and catabolism	F:hydrolase activity, acting on ester bonds P:biosynthetic process F:hydrolase activity
VCH_0039	Lysine 2,3-aminomutase (EC 5.4.3.2)	137.632	37.9894	0.276022	-1.85715	Amino acid transport and metabolism	F:metal ion binding F:lysine 2,3-aminomutase activity F:4 iron, 4 sulfur cluster binding P:lysine catabolic process
VCH_0040	hypothetical protein	7.84256	1.56936	0.200108	-2.32115	Inorganic ion transport and metabolism	-
VCH_0041	SAM-dependent methyltransferase	112.628	23.6131	0.209655	-2.25391	Translation, ribosomal structure and biogenesis	F:methyltransferase activity P:methylation
VCH_0042	Acetyl-coenzyme A carboxyl transferase alpha chain (EC 6.4.1.2) / Acetyl-coenzyme A carboxyl transferase beta chain (EC 6.4.1.2); Propionyl-CoA carboxylase beta chain (EC 6.4.1.3)	154.286	120.4	0.780363	-0.357782	Lipid transport and metabolism	F:acetyl-CoA carboxylase activity F:transferase activity P:fatty acid biosynthetic process C:acetyl-CoA carboxylase complex P:pyruvate metabolic process
VCH_0043	hypothetical protein	256.088	607.358	2.37168	1.24591	Function unknown	-
VCH_0044	hypothetical protein	37.236	106.918	2.87137	1.52174	Translation, ribosomal structure and biogenesis	-
VCH_0045	acetyltransferase, GNAT family	30.1501	143.991	4.77581	2.25575	Translation, ribosomal structure and biogenesis	P:acyl-carrier-protein biosynthetic process F:N-acetyltransferase activity
VCH_0046	hypothetical protein	-	-	-	-	-	-
VCH_0047	Thiol peroxidase, Bcp-type (EC 1.11.1.15)	823.398	2293.8	2.78577	1.47808	Posttranslational modification, protein turnover, chaperones	F:antioxidant activity F:oxidoreductase activity P:cellular oxidant detoxification P:oxidation-reduction process
VCH_0048	Potassium channel protein	4.39036	14.5397	3.31173	1.72759	Function unknown	C:integral component of membrane
VCH_0049	Transcriptional response regulator YxdJ	83.5738	49.463	0.591849	-0.756699	Signal transduction mechanisms	F:DNA binding P:transcription, DNA-templated P:phosphorelay signal transduction system P:regulation of transcription, DNA-templated C:intracellular
VCH_0050	Two-component sensor kinase YvcQ	107.829	71.5228	0.6633	-0.592266	Signal transduction mechanisms	F:ATP binding C:integral component of membrane P:phosphorylation F:kinase activity
VCH_0051	ABC transporter ATP-binding protein YvcR	25.0847	114.049	4.54655	2.18477	Cell wall/membrane/envelope biogenesis	F:ATPase activity F:ATP binding
VCH_0052	ABC transporter permease protein YvcS	36.0495	169.684	4.70697	2.2348	Defense mechanisms	C:integral component of membrane P:transport C:plasma membrane
VCH_0053	Glutamate-1-semialdehyde 2,1-aminomutase (EC 5.4.3.8)	312.926	892.123	2.85091	1.51142	Coenzyme transport and metabolism	P:chlorophyll metabolic process F:pyridoxal phosphate binding C:cytoplasm F:transaminase activity F:glutamate-1-semialdehyde 2,1-aminomutase activity P:protoporphyrinogen IX biosynthetic process
VCH_0054	hypothetical protein	2.62172	2.37819	0.90711	-0.14065	Cell wall/membrane/envelope biogenesis	-
VCH_0055	hypothetical protein	61.1619	159.055	2.60056	1.37882	Function unknown	-
VCH_0056	Efflux ABC transporter, permease/ATP-binding protein YgaD	37.1562	128.807	3.46664	1.79354	Defense mechanisms	F:ATP binding F:ATPase activity, coupled to transmembrane movement of substances P:transmembrane transport C:integral component of membrane
VCH_0057	Cysteinyl-tRNA synthetase related protein	60.567	166.067	2.74187	1.45516	Function unknown	P:tRNA aminoacylation for protein translation F:aminoacyl-tRNA ligase activity
VCH_0058	Small acid-soluble spore protein, gamma-type SASP	769.45	53.7354	0.0698362	-3.83988	Coenzyme transport and metabolism	-
VCH_0059	hypothetical protein	0	0	-	-	Translation, ribosomal structure and biogenesis	-
VCH_0060	A/G-specific adenine glycosylase (EC 3.2.2.-)	40.1589	176.442	4.39359	2.1354	Replication, recombination and repair	F:DNA binding P:base-excision repair F:DNA N-glycosylase activity F:4 iron, 4 sulfur cluster binding
VCH_0061	Uncharacterized membrane protein YfhP	436.192	468.64	1.07439	0.103517	General function prediction only	C:integral component of membrane
VCH_0062	hypothetical protein	55.0105	38.2864	0.695983	-0.522875	Function unknown	F:nucleotide binding F:DNA binding P:DNA repair F:ATP binding F:helicase activity P:mismatch repair F:mismatched DNA binding P:cellular response to DNA damage stimulus F:hydrolase activity
VCH_0063	hypothetical protein	63.6427	62.146	0.976484	-0.0343321	Coenzyme transport and metabolism	-
VCH_0064	hypothetical protein	38.3834	58.4227	1.52208	0.606048	Amino acid transport and metabolism	-
VCH_0065	hypothetical protein	-	-	-	-	-	-
VCH_0066	hypothetical protein	1.21428e-20	5.53896e-22	0.0456152	-4.45434	Translation, ribosomal structure and biogenesis	-
VCH_0067	hypothetical protein	52.8923	79.0368	1.4943	0.579466	Cell wall/membrane/envelope biogenesis	-
VCH_0068	hypothetical protein	241.782	403.908	1.67054	0.740316	Translation, ribosomal structure and biogenesis	-
VCH_0069	hypothetical protein	14.2802	39.626	2.77489	1.47243	Cell wall/membrane/envelope biogenesis	-
VCH_0070	hypothetical protein	-	-	-	-	-	-
VCH_0071	hypothetical protein	229.037	406.721	1.77578	0.828454	Coenzyme transport and metabolism	-
VCH_0072	hypothetical protein	101.683	325.756	3.20364	1.67971	Posttranslational modification, protein turnover, chaperones	-
VCH_0073	hypothetical protein	90.4946	274.303	3.03115	1.59986	Transcription	F:DNA binding
VCH_0074	LexA repressor	119.157	46.152	0.38732	-1.3684	Transcription	F:sequence-specific DNA binding
VCH_0075	hypothetical protein	155.821	43.9974	0.282358	-1.8244	Amino acid transport and metabolism	-
VCH_0076	hypothetical protein	168.142	77.3886	0.460257	-1.11949	Replication, recombination and repair	P:DNA metabolic process
VCH_0077	Glutamine synthetase type I (EC 6.3.1.2)	2077.58	2447.82	1.17821	0.236597	Amino acid transport and metabolism	F:ATP binding C:cytoplasm P:peptidoglycan biosynthetic process P:glutamine biosynthetic process P:nitrogen fixation F:glutamate-ammonia ligase activity
VCH_0078	Transcriptional regulator GlnR	928.752	670.79	0.72225	-0.469431	Transcription	F:DNA binding P:regulation of transcription, DNA-templated
VCH_0079	Aluminum resistance protein	69.1463	655.017	9.47292	3.24381	Inorganic ion transport and metabolism	F:pyridoxal phosphate binding F:lyase activity
VCH_0080	Ribosome LSU-associated GTP-binding protein HflX	60.9676	364.456	5.97785	2.57963	Translation, ribosomal structure and biogenesis	F:magnesium ion binding F:GTP binding C:cytoplasm F:GTPase activity
VCH_0081	Stage V sporulation protein whose disruption leads to the production of immature spores (SpoVK)	68.005	34.3833	0.5056	-0.983933	Cell wall/membrane/envelope biogenesis	F:ATP binding
VCH_0082	RNA-binding protein Hfq	406.535	666.321	1.63902	0.712838	Signal transduction mechanisms	F:RNA binding P:regulation of transcription, DNA-templated
VCH_0083	tRNA dimethylallyltransferase (EC 2.5.1.75)	79.5067	377.322	4.74579	2.24665	Translation, ribosomal structure and biogenesis	F:ATP binding P:tRNA processing F:tRNA dimethylallyltransferase activity
VCH_0084	DNA protection during starvation protein	329.76	819.415	2.48488	1.31318	Inorganic ion transport and metabolism	F:oxidoreductase activity, oxidizing metal ions P:cellular iron ion homeostasis C:cell F:ferric iron binding P:oxidation-reduction process P:response to stress
VCH_0085	DNA mismatch repair protein MutL	121.254	369.095	3.04398	1.60596	Replication, recombination and repair	F:ATP binding P:mismatch repair F:mismatched DNA binding
VCH_0086	DNA mismatch repair protein MutS	64.0282	165.73	2.58839	1.37206	Replication, recombination and repair	F:ATP binding P:mismatch repair F:mismatched DNA binding F:damaged DNA binding
VCH_0087	Outer spore coat protein CotE	431.489	1448.68	3.35741	1.74735	Energy production and conversion	C:viral capsid
VCH_0088	FIG00646845: hypothetical YMCA protein	150.88	540.564	3.58274	1.84106	Signal transduction mechanisms	-
VCH_0089	tRNA-i(6)A37 methylthiotransferase (EC 2.8.4.3)	180.532	715.844	3.96519	1.98739	Translation, ribosomal structure and biogenesis	C:cytoplasm F:iron ion binding F:4 iron, 4 sulfur cluster binding F:transferase activity P:tRNA modification
VCH_0090	Stage V sporulation protein required for dehydratation of the spore core and assembly of the coat (SpoVS)	1482.06	4620.86	3.11786	1.64055	Function unknown	-
VCH_0091	Uncharacterized protein YmdB	232.97	957.958	4.11193	2.03982	General function prediction only	-
VCH_0092	Ribonuclease Y	1505.1	2623.18	1.74287	0.801463	Function unknown	P:RNA phosphodiester bond hydrolysis, endonucleolytic F:RNA binding P:regulation of RNA metabolic process C:integral component of membrane P:mRNA catabolic process C:plasma membrane F:endoribonuclease activity
VCH_0093	RecA protein	1213.84	1265.84	1.04284	0.0605121	Replication, recombination and repair	F:ATP binding P:DNA repair F:DNA-dependent ATPase activity C:cytoplasm P:DNA recombination P:SOS response F:damaged DNA binding F:single-stranded DNA binding
VCH_0094	ADP-ribose pyrophosphatase of COG1058 family (EC 3.6.1.13) / Nicotinamide-nucleotide amidase (EC 3.5.1.42)	99.0773	352.923	3.56209	1.83273	Coenzyme transport and metabolism	-
VCH_0095	CDP-diacylglycerol--glycerol-3-phosphate 3-phosphatidyltransferase (EC 2.7.8.5)	95.4069	401.868	4.21215	2.07456	Lipid transport and metabolism	P:glycerolipid metabolic process C:integral component of membrane P:phospholipid biosynthetic process F:CDP-diacylglycerol-glycerol-3-phosphate 3-phosphatidyltransferase activity
VCH_0096	Transcriptional regulator in cluster with unspecified monosaccharide ABC transport system	381.702	744.674	1.95093	0.964162	Cell cycle control, cell division, chromosome partitioning	C:integral component of membrane F:sequence-specific DNA binding
VCH_0097	FIG00003568: ACT domain protein	139.404	292.32	2.09692	1.06827	General function prediction only	P:metabolic process F:amino acid binding
VCH_0098	Uncharacterized protein YmfJ	189.132	435.592	2.30312	1.20359	Function unknown	-
VCH_0099	3-oxoacyl-[acyl-carrier protein] reductase (EC 1.1.1.100)	341.004	521.028	1.52792	0.611571	Lipid transport and metabolism	F:oxidoreductase activity
VCH_0100	Uncharacterized zinc protease YmfH	460.582	570.688	1.23906	0.309246	General function prediction only	F:metal ion binding P:proteolysis F:peptidase activity
VCH_0101	FIG001621: Zinc protease	158.32	278.926	1.76179	0.817041	General function prediction only	F:metal ion binding P:proteolysis F:peptidase activity
VCH_0102	Unspecified monosaccharide ABC transport system, permease component 2	261.705	100.369	0.383519	-1.38263	General function prediction only	C:integral component of membrane P:transport C:plasma membrane F:transporter activity
VCH_0103	Unspecified monosaccharide ABC transport system, permease component Ia (FIG025991) / Unspecified monosaccharide ABC transport system, permease component Ib (FIG143636)	133.156	74.7518	0.561386	-0.832935	General function prediction only	C:integral component of membrane P:transport C:plasma membrane F:transporter activity
VCH_0104	Unspecified monosaccharide ABC transport system, ATP-binding protein	335.134	33.3405	0.0994843	-3.32939	General function prediction only	F:ATPase activity F:ATP binding
VCH_0105	Unspecified monosaccharide ABC transport system, substrate-binding component	479.175	24.0805	0.0502541	-4.31461	Cell wall/membrane/envelope biogenesis	C:plasma membrane
VCH_0106	Transcriptional regulator in cluster with Zn-dependent hydrolase	160.544	242.308	1.50929	0.593871	Transcription	F:DNA binding C:transcription factor complex F:transcription factor activity, sequence-specific DNA binding P:regulation of transcription, DNA-templated P:regulation of transcription, DNA-templated
VCH_0107	DNA translocase FtsK	144.191	121.485	0.842525	-0.247208	Cell cycle control, cell division, chromosome partitioning	P:cell division F:DNA binding F:ATP binding C:integral component of membrane
VCH_0108	hypothetical protein	69.6646	81.1888	1.16542	0.220855	Lipid transport and metabolism	-
VCH_0109	Translocation-enhancing protein TepA	41.3903	51.2783	1.2389	0.309055	Posttranslational modification, protein turnover, chaperones	-
VCH_0110	4-hydroxy-tetrahydrodipicolinate synthase (EC 4.3.3.7)	623.904	2120.88	3.39937	1.76527	Amino acid transport and metabolism	C:cytoplasm P:lysine biosynthetic process via diaminopimelate F:4-hydroxy-tetrahydrodipicolinate synthase P:diaminopimelate biosynthetic process
VCH_0111	Aspartokinase (EC 2.7.2.4)	521.585	1652.62	3.16845	1.66378	Amino acid transport and metabolism	F:aspartate kinase activity P:lysine biosynthetic process via diaminopimelate P:threonine biosynthetic process P:L-serine metabolic process P:phosphorylation F:amino acid binding P:glycine metabolic process
VCH_0112	Aspartate-semialdehyde dehydrogenase (EC 1.2.1.11)	683.339	1857.73	2.71861	1.44287	Amino acid transport and metabolism	P:isoleucine biosynthetic process P:lysine biosynthetic process via diaminopimelate P:threonine biosynthetic process F:aspartate-semialdehyde dehydrogenase activity P:L-serine metabolic process F:protein dimerization activity P:glycine metabolic process F:N-acetyl-gamma-glutamyl-phosphate reductase activity F:NADP binding P:'de novo' L-methionine biosynthetic process C:cytoplasm F:NAD binding P:o…
VCH_0113	Dipicolinate synthase subunit B	11.0726	16.3757	1.47894	0.564568	Coenzyme transport and metabolism	F:catalytic activity
VCH_0114	Dipicolinate synthase subunit A	11.0151	58.9509	5.35184	2.42004	Energy production and conversion	F:NAD binding P:oxidation-reduction process
VCH_0115	Uncharacterized protein YmxH	90.2485	167.058	1.85109	0.888375	General function prediction only	-
VCH_0116	Uncharacterized zinc protease YmxG	144.761	307.187	2.12203	1.08545	General function prediction only	F:metal ion binding P:proteolysis F:metalloendopeptidase activity
VCH_0117	Uncharacterized protein YlxY	23.6041	68.472	2.90085	1.53648	Carbohydrate transport and metabolism	F:hydrolase activity, acting on carbon-nitrogen (but not peptide) bonds P:carbohydrate metabolic process P:nitrogen compound metabolic process C:integral component of membrane
VCH_0118	Polyribonucleotide nucleotidyltransferase (EC 2.7.7.8)	516.068	848.807	1.64476	0.717875	Translation, ribosomal structure and biogenesis	F:magnesium ion binding P:RNA phosphodiester bond hydrolysis, exonucleolytic F:3'-5'-exoribonuclease activity P:pyrimidine nucleobase metabolic process F:RNA binding C:cytoplasm P:regulation of RNA metabolic process P:RNA processing P:purine nucleobase metabolic process P:mRNA catabolic process F:polyribonucleotide nucleotidyltransferase activity
VCH_0119	hypothetical protein	-	-	-	-	-	-
VCH_0120	SSU ribosomal protein S15p (S13e)	5695.68	13886.1	2.43801	1.28571	Translation, ribosomal structure and biogenesis	F:structural constituent of ribosome P:ribosome biogenesis C:ribosome F:rRNA binding P:translation
VCH_0121	FMN adenylyltransferase (EC 2.7.7.2) / Riboflavin kinase (EC 2.7.1.26)	227.069	449.235	1.97841	0.984338	Coenzyme transport and metabolism	P:FAD biosynthetic process F:ATP binding P:FMN biosynthetic process P:riboflavin biosynthetic process F:riboflavin kinase activity P:phosphorylation F:FMN adenylyltransferase activity
VCH_0122	tRNA pseudouridine(55) synthase (EC 5.4.99.25)	92.4175	300.28	3.24916	1.70007	Translation, ribosomal structure and biogenesis	F:RNA binding P:tRNA pseudouridine synthesis F:pseudouridine synthase activity
VCH_0123	Ribosome-binding factor A	531.006	735.177	1.3845	0.469365	Translation, ribosomal structure and biogenesis	C:cytoplasm P:rRNA processing
VCH_0124	YlxP-like protein	1694.19	2263.4	1.33597	0.417892	Function unknown	-
VCH_0125	Translation initiation factor 2	1185.68	1421.4	1.1988	0.261592	Translation, ribosomal structure and biogenesis	F:GTP binding F:translation initiation factor activity F:GTPase activity C:ribosome P:regulation of translational initiation
VCH_0126	Ribosomal protein L7Ae family protein YlxQ	2815.3	2810.09	0.99815	-0.0026713	Translation, ribosomal structure and biogenesis	C:ribosome
VCH_0127	COG2740: Predicted nucleic-acid-binding protein implicated in transcription termination	254.722	337.699	1.32576	0.406815	General function prediction only	-
VCH_0128	Transcription termination protein NusA	708.616	859.056	1.2123	0.277747	Transcription	C:transcription factor complex F:transcription factor activity, sequence-specific DNA binding P:regulation of translational elongation F:translation elongation factor activity P:transcription antitermination P:DNA-templated transcription, termination P:regulation of transcription, DNA-templated C:ribosome
VCH_0129	Bacterial ribosome SSU maturation protein RimP	276.738	514.741	1.86003	0.895324	Translation, ribosomal structure and biogenesis	C:cytoplasm P:ribosomal small subunit biogenesis
VCH_0130	DNA polymerase III polC-type (EC 2.7.7.7)	95.7559	355.839	3.7161	1.89379	Replication, recombination and repair	F:DNA binding F:3'-5' exonuclease activity P:nucleic acid phosphodiester bond hydrolysis F:DNA-directed DNA polymerase activity C:cytoplasm P:DNA-dependent DNA replication P:DNA biosynthetic process C:DNA polymerase complex
VCH_0131	Membrane-associated zinc metalloprotease	189.331	389.603	2.05779	1.0411	Posttranslational modification, protein turnover, chaperones	F:metal ion binding P:proteolysis C:integral component of membrane F:metalloendopeptidase activity C:plasma membrane
VCH_0132	Phosphatidate cytidylyltransferase (EC 2.7.7.41)	70.1714	142.268	2.02744	1.01966	General function prediction only	F:phosphatidate cytidylyltransferase activity C:integral component of membrane P:CDP-diacylglycerol biosynthetic process
VCH_0133	Undecaprenyl diphosphate synthase (EC 2.5.1.31)	55.0357	71.8927	1.30629	0.385478	Lipid transport and metabolism	F:magnesium ion binding F:prenyltransferase activity
VCH_0134	Ribosome recycling factor	1204.33	1940.8	1.61152	0.688423	Translation, ribosomal structure and biogenesis	P:translational termination C:cytoplasm
VCH_0135	Uridine monophosphate kinase (EC 2.7.4.22)	1012.79	1762.86	1.7406	0.799585	Nucleotide transport and metabolism	F:ATP binding P:nucleotide phosphorylation C:cytoplasm P:'de novo' CTP biosynthetic process F:UMP kinase activity
VCH_0136	Translation elongation factor Ts	2500.79	2849.09	1.13927	0.188116	Translation, ribosomal structure and biogenesis	P:regulation of translational elongation F:translation elongation factor activity C:ribosome
VCH_0137	SSU ribosomal protein S2p (SAe)	4054.1	6882.48	1.69766	0.763546	Translation, ribosomal structure and biogenesis	F:structural constituent of ribosome P:ribosome biogenesis C:small ribosomal subunit P:translation
VCH_0138	hypothetical protein	4.61547	74.312	16.1006	4.00904	Replication, recombination and repair	F:DNA binding F:recombinase activity C:membrane C:integral component of membrane P:DNA recombination
VCH_0139	hypothetical protein	21.7997	186.087	8.53621	3.0936	Function unknown	-
VCH_0140	hypothetical protein	16.0416	72.7165	4.53301	2.18047	Function unknown	P:cell morphogenesis
VCH_0141	RNA polymerase sigma factor for flagellar operon	33.6886	167.823	4.98158	2.3166	Transcription	F:DNA binding F:sigma factor activity C:transcription factor complex F:transcription factor activity, sequence-specific DNA binding P:pyrimidine nucleobase metabolic process F:DNA-directed 5'-3' RNA polymerase activity P:regulation of transcription, DNA-templated P:DNA-templated transcription, initiation P:purine nucleobase metabolic process P:regulation of transcription, DNA-templated C:nucleolu…
VCH_0142	Chemotaxis protein CheD	64.3276	362.76	5.63926	2.49551	Cell motility	P:chemotaxis P:nitrogen compound metabolic process F:protein-glutamine glutaminase activity
VCH_0143	Chemotaxis protein CheC -- inhibitor of MCP methylation	56.1209	319.31	5.68967	2.50834	Signal transduction mechanisms	F:hydrolase activity
VCH_0144	Positive regulator of CheA protein activity (CheW)	61.699	356.149	5.77236	2.52916	Cell motility	P:chemotaxis P:signal transduction F:signal transducer activity
VCH_0145	Signal transduction histidine kinase CheA (EC 2.7.3.-)	26.9498	232.321	8.62052	3.10777	Signal transduction mechanisms	F:phosphorelay sensor kinase activity F:ATP binding P:chemotaxis C:protein histidine kinase complex C:cytoplasm P:phosphorelay signal transduction system P:signal transduction by protein phosphorylation P:peptidyl-histidine phosphorylation
VCH_0146	Chemotaxis response regulator protein-glutamate methylesterase CheB (EC 3.1.1.61)	13.6991	151.784	11.0799	3.46987	Cell motility	P:chemotaxis C:cytoplasm P:phosphorelay signal transduction system F:protein-glutamate methylesterase activity P:regulation of transcription, DNA-templated F:phosphorelay response regulator activity
VCH_0147	Flagellar synthesis regulator FleN	17.662	265.433	15.0285	3.90963	Cell cycle control, cell division, chromosome partitioning	F:ATP binding
VCH_0148	Flagellar biosynthesis protein FlhF	27.411	368.476	13.4426	3.74874	Cell motility	F:GTP binding P:SRP-dependent cotranslational protein targeting to membrane F:GTPase activity P:bacterial-type flagellum organization C:intracellular
VCH_0149	Flagellar biosynthesis protein FlhA	23.6612	357.136	15.0937	3.91588	Cell motility	P:bacterial-type flagellum assembly C:integral component of membrane P:protein secretion
VCH_0150	Flagellar biosynthesis protein FlhB	30.1643	353.113	11.7063	3.54921	Cell motility	P:bacterial-type flagellum assembly C:integral component of membrane P:protein secretion
VCH_0151	Flagellar biosynthesis protein FliR	52.0734	442.149	8.49088	3.08591	Cell motility	P:protein targeting P:bacterial-type flagellum assembly C:integral component of membrane C:plasma membrane C:bacterial-type flagellum basal body
VCH_0152	Flagellar biosynthesis protein FliQ	76.916	307.935	4.00352	2.00127	Cell motility	P:bacterial-type flagellum assembly C:integral component of membrane P:protein secretion
VCH_0153	Flagellar biosynthesis protein FliP	91.6853	884.795	9.65035	3.27058	Cell motility	P:bacterial-type flagellum organization C:integral component of membrane P:protein secretion C:plasma membrane C:bacterial-type flagellum basal body
VCH_0154	Flagellar biosynthesis protein FliZ	139.304	994.958	7.14235	2.8364	Cell motility	P:bacterial-type flagellum organization C:integral component of membrane C:cell part
VCH_0155	Chemotaxis regulator - transmits chemoreceptor signals to flagellar motor components CheY	79.6721	631.155	7.92191	2.98585	Signal transduction mechanisms	P:phosphorelay signal transduction system C:intracellular
VCH_0156	Flagellar motor switch protein FliN	70.1046	555.596	7.92525	2.98646	Cell motility	P:chemotaxis C:membrane P:bacterial-type flagellum-dependent cell motility C:bacterial-type flagellum basal body F:motor activity
VCH_0157	Flagellar motor switch protein FliM	19.4875	373.57	19.1698	4.26076	Cell motility	P:bacterial-type flagellum-dependent cell motility C:bacterial-type flagellum basal body F:motor activity
VCH_0158	Flagellar basal body-associated protein FliL	40.4037	475.546	11.7699	3.55703	Cell motility	P:chemotaxis C:integral component of membrane P:bacterial-type flagellum-dependent cell motility C:bacterial-type flagellum basal body
VCH_0159	Flagellar protein FlbD	10.3616	96.2922	9.29313	3.21616	General function prediction only	-
VCH_0160	Flagellar hook protein FlgE	133.681	1265.42	9.46597	3.24275	Cell motility	C:bacterial-type flagellum basal body, rod P:bacterial-type flagellum-dependent cell motility
VCH_0161	Flagellar basal-body rod modification protein FlgD	25.5207	474.658	18.5989	4.21715	Cell motility	-
VCH_0162	hypothetical protein	57.293	572.641	9.99495	3.3212	Cell motility	-
VCH_0163	hypothetical protein	67.0011	436.92	6.52109	2.70511	Cell motility	C:integral component of membrane
VCH_0164	Flagellar protein FliJ	61.4896	391.34	6.36432	2.67001	Cell motility	C:bacterial-type flagellum P:bacterial-type flagellum-dependent cell motility
VCH_0165	Flagellum-specific ATP synthase FliI	81.5303	399.872	4.90457	2.29413	Cell motility	F:ATPase activity F:ATP binding P:proton transport P:bacterial-type flagellum assembly C:cytoplasm P:ATP metabolic process P:biosynthetic process P:protein secretion by the type III secretion system P:bacterial-type flagellum-dependent cell motility C:type III protein secretion system complex
VCH_0166	hypothetical protein	79.8627	442.68	5.54301	2.47067	Cell motility	F:hydrolase activity, hydrolyzing O-glycosyl compounds P:cellulose catabolic process
VCH_0167	Flagellar motor switch protein FliG	60.2956	349.311	5.7933	2.53439	Cell motility	P:chemotaxis C:bacterial-type flagellum P:bacterial-type flagellum-dependent cell motility F:motor activity
VCH_0168	Flagellar M-ring protein FliF	35.3905	222.814	6.29587	2.65441	Cell motility	C:bacterial-type flagellum basal body, MS ring C:integral component of membrane P:bacterial-type flagellum-dependent cell motility F:motor activity
VCH_0169	Flagellar hook-basal body complex protein FliE	14.7692	200.37	13.5668	3.76201	Cell motility	F:structural molecule activity P:bacterial-type flagellum-dependent cell motility C:bacterial-type flagellum basal body F:motor activity
VCH_0170	Flagellar basal-body rod protein FlgC	84.6275	375.826	4.44094	2.15087	Cell motility	C:bacterial-type flagellum basal body, rod P:bacterial-type flagellum-dependent cell motility
VCH_0171	Flagellar basal-body rod protein FlgB	177.588	584.24	3.28986	1.71802	Cell motility	C:bacterial-type flagellum basal body, rod P:bacterial-type flagellum-dependent cell motility
VCH_0172	Lipoteichoic acid synthase LtaS Type Ib	659.498	1788.52	2.71194	1.43933	Cell wall/membrane/envelope biogenesis	F:sulfuric ester hydrolase activity F:metal ion binding P:metabolic process C:integral component of membrane
VCH_0173	hypothetical protein	126.755	289.685	2.28538	1.19244	Cell motility	P:chemotaxis P:signal transduction C:integral component of membrane F:signal transducer activity
VCH_0174	hypothetical protein	-	-	-	-	-	-
VCH_0175	Methyl-accepting chemotaxis protein	574.801	759.82	1.32188	0.402596	Cell motility	P:chemotaxis P:signal transduction C:membrane F:signal transducer activity
VCH_0176	Aldehyde dehydrogenase (EC 1.2.1.3)	1259.15	1106.25	0.878572	-0.186768	Energy production and conversion	P:gluconeogenesis P:proline metabolic process P:glycolytic process P:leucine catabolic process P:valine catabolic process P:isoleucine catabolic process P:bile acid biosynthetic process P:tryptophan metabolic process P:lysine catabolic process P:fatty acid metabolic process F:aldehyde dehydrogenase (NAD) activity P:limonene catabolic process P:arginine metabolic process P:histidine metabolic proc…
VCH_0177	hypothetical protein	70.5032	283.998	4.02816	2.01012	Coenzyme transport and metabolism	-
VCH_0178	FIG124585: Hypothetical protein	50.4197	110.357	2.18878	1.13012	Function unknown	F:DNA binding P:DNA catabolic process, endonucleolytic C:chromosome
VCH_0179	FIG100068: Hypothetical protein	329.007	427.539	1.29948	0.377939	Cell cycle control, cell division, chromosome partitioning	-
VCH_0180	FIG087842: Hypothetical protein	166.11	245.878	1.48022	0.56581	Posttranslational modification, protein turnover, chaperones	-
VCH_0181	FIG098404: Hypothetical protein	87.4972	186.216	2.12826	1.08967	Mobilome: prophages, transposons	-
VCH_0182	hypothetical protein	151.259	190.67	1.26055	0.334055	Cell cycle control, cell division, chromosome partitioning	-
VCH_0183	Transposase	58.0792	147.376	2.5375	1.34341	Mobilome: prophages, transposons	-
VCH_0184	hypothetical protein	0	0	-	-	Mobilome: prophages, transposons	-
VCH_0185	Microsomal dipeptidase (EC 3.4.13.19)	356.147	258.602	0.726111	-0.461739	Amino acid transport and metabolism	F:dipeptidase activity P:proteolysis F:metalloexopeptidase activity F:dipeptidyl-peptidase activity
VCH_0186	Kinase similar to eukaryotic-like N- acetylglucosamine kinase	167.554	64.1144	0.382649	-1.38591	Carbohydrate transport and metabolism	P:phosphorylation F:kinase activity
VCH_0187	N-acetylmuramic acid 6-phosphate etherase (EC 4.2.1.126)	227.393	9.53737	0.0419422	-4.57545	Cell wall/membrane/envelope biogenesis	P:carbohydrate metabolic process F:carbon-oxygen lyase activity F:carbohydrate binding P:N-acetylmuramic acid catabolic process
VCH_0188	Outer surface protein of unknown function, cellobiose operon	370.259	12.2128	0.0329845	-4.92207	Function unknown	F:catalytic activity
VCH_0189	PTS system, cellobiose-specific IIA component (EC 2.7.1.69)	181.647	16.8074	0.0925281	-3.43396	Carbohydrate transport and metabolism	P:phosphoenolpyruvate-dependent sugar phosphotransferase system
VCH_0190	PTS system, diacetylchitobiose-specific IIB component (EC 2.7.1.69)	534.721	14.3601	0.0268553	-5.21865	Carbohydrate transport and metabolism	P:phosphoenolpyruvate-dependent sugar phosphotransferase system C:protein-N(PI)-phosphohistidine-sugar phosphotransferase complex F:protein-N(PI)-phosphohistidine-sugar phosphotransferase activity P:carbohydrate transmembrane transport F:D-glucosamine PTS permease activity
VCH_0191	PTS system, diacetylchitobiose-specific IIC component (EC 2.7.1.69)	732.9	27.6827	0.0377714	-4.72656	Carbohydrate transport and metabolism	P:phosphoenolpyruvate-dependent sugar phosphotransferase system C:protein-N(PI)-phosphohistidine-sugar phosphotransferase complex F:protein-N(PI)-phosphohistidine-sugar phosphotransferase activity P:carbohydrate transmembrane transport C:plasma membrane
VCH_0192	hypothetical protein	-	-	-	-	-	-
VCH_0193	hypothetical protein	351.43	31.7113	0.0902351	-3.47017	Carbohydrate transport and metabolism	C:integral component of membrane
VCH_0194	6-phospho-beta-glucosidase (EC 3.2.1.86)	341.542	26.4112	0.0773291	-3.69284	Carbohydrate transport and metabolism	F:6-phospho-beta-glucosidase activity P:gluconeogenesis F:oxidoreductase activity, acting on the CH-OH group of donors, NAD or NADP as acceptor P:glycolytic process P:oxidation-reduction process
VCH_0195	Maltose operon transcriptional repressor MalR, LacI family	197.55	538.669	2.72675	1.44718	Transcription	F:DNA binding C:transcription factor complex F:transcription factor activity, sequence-specific DNA binding P:regulation of transcription, DNA-templated P:regulation of transcription, DNA-templated
VCH_0196	Alpha-glucosidase (EC 3.2.1.20)	25.9088	169.423	6.53918	2.70911	Carbohydrate transport and metabolism	P:carbohydrate metabolic process F:hydrolase activity, hydrolyzing O-glycosyl compounds F:carbohydrate binding
VCH_0197	Maltodextrin ABC transporter, permease protein MdxG	9.95481	70.1329	7.04513	2.81663	Carbohydrate transport and metabolism	C:integral component of membrane P:transport C:plasma membrane
VCH_0198	Maltodextrin ABC transporter, permease protein MdxF	11.6867	17.9111	1.5326	0.615979	Carbohydrate transport and metabolism	C:integral component of membrane P:transport C:plasma membrane
VCH_0199	Maltodextrin ABC transporter, substrate-binding protein MdxE	22.1379	31.1016	1.4049	0.490472	Carbohydrate transport and metabolism	F:maltose transmembrane transporter activity P:maltose transport
VCH_0200	Cyclomaltodextrin glucanotransferase (EC 2.4.1.19)	12.8363	34.8027	2.71128	1.43897	Carbohydrate transport and metabolism	P:carbohydrate metabolic process F:starch binding F:metal ion binding C:integral component of membrane F:cyclomaltodextrin glucanotransferase activity C:extracellular region F:hydrolase activity, acting on glycosyl bonds
VCH_0201	Neopullulanase (EC 3.2.1.135)	117.355	110.057	0.937809	-0.0926334	Carbohydrate transport and metabolism	P:carbohydrate metabolic process F:hydrolase activity, hydrolyzing O-glycosyl compounds
VCH_0202	hypothetical protein	19.1406	22.1822	1.15891	0.212764	Amino acid transport and metabolism	-
VCH_0203	hypothetical protein	59.7792	22.7368	0.380346	-1.39462	Coenzyme transport and metabolism	-
VCH_0204	hypothetical protein	113.284	95.6562	0.844389	-0.244021	Carbohydrate transport and metabolism	C:membrane C:integral component of membrane
VCH_0205	Formyltetrahydrofolate deformylase (EC 3.5.1.10)	223.763	692.574	3.09512	1.62999	Nucleotide transport and metabolism	P:glyoxylate metabolic process P:'de novo' IMP biosynthetic process F:amino acid binding F:hydroxymethyl-, formyl- and related transferase activity P:one-carbon metabolic process F:formyltetrahydrofolate deformylase activity
VCH_0206	Glutamine amidotransferase, class I	55.8063	65.4354	1.17255	0.229643	Amino acid transport and metabolism	P:glutamine metabolic process F:hydrolase activity
VCH_0207	hypothetical protein	159.424	260.577	1.63449	0.708839	Nucleotide transport and metabolism	-
VCH_0208	Histone acetyltransferase HPA2 and related acetyltransferases	22.5013	51.5288	2.29003	1.19537	Translation, ribosomal structure and biogenesis	P:acyl-carrier-protein biosynthetic process F:N-acetyltransferase activity
VCH_0209	hypothetical protein	0	1.14599	-	-	Transcription	-
VCH_0210	Ferredoxin	231.062	581.748	2.51772	1.33212	Nucleotide transport and metabolism	P:obsolete electron transport F:metal ion binding F:electron carrier activity F:4 iron, 4 sulfur cluster binding
VCH_0211	N-acyl-L-amino acid amidohydrolase (EC 3.5.1.14)	161.448	97.0429	0.601078	-0.734377	General function prediction only	F:carboxypeptidase activity P:proteolysis
VCH_0212	unknown	630.976	1881.18	2.98139	1.57598	Replication, recombination and repair	-
VCH_0213	DNA topoisomerase III (EC 5.99.1.2)	283.566	841.836	2.96875	1.56985	Replication, recombination and repair	F:magnesium ion binding F:DNA binding F:DNA topoisomerase type I activity P:DNA topological change
VCH_0214	putative membrane protein	56.3017	98.9485	1.75747	0.813499	Inorganic ion transport and metabolism	C:integral component of membrane
VCH_0215	3-oxoacyl-[acyl-carrier protein] reductase (EC 1.1.1.100)	65.5044	82.2969	1.25636	0.329247	Lipid transport and metabolism	C:fatty acid synthase complex P:acyl-carrier-protein biosynthetic process F:3-oxoacyl-[acyl-carrier-protein] reductase (NADPH) activity P:oxidation-reduction process P:fatty acid biosynthetic process
VCH_0216	hypothetical protein	13.7266	36.0731	2.62797	1.39395	Posttranslational modification, protein turnover, chaperones	-
VCH_0217	hypothetical protein	118.757	518.131	4.36294	2.1253	Cell wall/membrane/envelope biogenesis	F:zinc ion binding F:carboxypeptidase activity F:metallocarboxypeptidase activity P:proteolysis
VCH_0218	hypothetical protein	86.4763	652.204	7.542	2.91495	Signal transduction mechanisms	-
VCH_0219	hypothetical protein	65.8542	88.031	1.33676	0.418736	Coenzyme transport and metabolism	-
VCH_0220	hypothetical protein	104.83	92.3738	0.881179	-0.182493	Function unknown	-
VCH_0221	hypothetical protein	174.989	128.045	0.731729	-0.450618	Cell wall/membrane/envelope biogenesis	-
VCH_0222	hypothetical protein	50.1191	243.787	4.86415	2.28219	Cell wall/membrane/envelope biogenesis	P:peptidoglycan catabolic process P:peptidoglycan biosynthetic process F:N-acetylmuramoyl-L-alanine amidase activity
VCH_0223	Toprim domain protein	521.253	1037.54	1.99047	0.993111	Translation, ribosomal structure and biogenesis	F:isomerase activity
VCH_0224	Thioredoxin	248.803	622.054	2.50019	1.32204	Posttranslational modification, protein turnover, chaperones	C:cell P:obsolete electron transport F:protein disulfide oxidoreductase activity P:glycerol ether metabolic process P:cell redox homeostasis P:oxidation-reduction process
VCH_0225	Methionine ABC transporter ATP-binding protein	18.5868	47.4258	2.55159	1.3514	Amino acid transport and metabolism	F:ATP binding C:ATP-binding cassette (ABC) transporter complex P:amino acid transmembrane transport P:methionine transport F:amino acid-transporting ATPase activity
VCH_0226	Methionine ABC transporter permease protein	33.5999	100.526	2.99186	1.58104	Amino acid transport and metabolism	C:integral component of membrane P:transport C:plasma membrane
VCH_0227	Methionine ABC transporter substrate-binding protein	89.9565	212.86	2.36625	1.2426	Inorganic ion transport and metabolism	-
VCH_0228	hypothetical protein	695.741	2716.85	3.90497	1.96531	Carbohydrate transport and metabolism	-
VCH_0229	Iron-sulfur cluster assembly ATPase protein SufC	1016.66	2807.62	2.7616	1.46551	Posttranslational modification, protein turnover, chaperones	F:ATPase activity F:ATP binding P:transport
VCH_0230	Iron-sulfur cluster assembly protein SufD	1075.98	3100.93	2.88195	1.52704	Posttranslational modification, protein turnover, chaperones	P:iron-sulfur cluster assembly
VCH_0231	Cysteine desulfurase (EC 2.8.1.7) => SufS	1683.52	3649.78	2.16795	1.11633	Amino acid transport and metabolism	F:cysteine desulfurase activity F:pyridoxal phosphate binding P:cysteine metabolic process
VCH_0232	Putative iron-sulfur cluster assembly scaffold protein for SUF system, SufE2	1482.1	3993.82	2.69469	1.43012	Posttranslational modification, protein turnover, chaperones	F:iron ion binding F:iron-sulfur cluster binding P:iron-sulfur cluster assembly
VCH_0233	Iron-sulfur cluster assembly protein SufB	2340.62	6685.16	2.85615	1.51407	Posttranslational modification, protein turnover, chaperones	P:iron-sulfur cluster assembly
VCH_0234	hypothetical protein	120.631	148.914	1.23446	0.303883	Function unknown	-
VCH_0235	hypothetical protein	104.524	198.22	1.89641	0.923274	Carbohydrate transport and metabolism	-
VCH_0236	hypothetical protein	79.5581	200.54	2.52067	1.33381	Nucleotide transport and metabolism	-
VCH_0237	hypothetical protein	-	-	-	-	-	-
VCH_0238	hypothetical protein	71.7596	116.353	1.62143	0.69727	Translation, ribosomal structure and biogenesis	C:integral component of membrane
VCH_0239	hypothetical protein	20.09	111.551	5.55258	2.47316	Function unknown	-
VCH_0240	hypothetical protein	17.9241	42.7499	2.38506	1.25402	Translation, ribosomal structure and biogenesis	F:transferase activity
VCH_0241	Transcriptional activator of acetoin dehydrogenase operon AcoR	166.092	44.4414	0.267571	-1.902	Transcription	F:ATP binding C:transcription factor complex P:transcription, DNA-templated P:regulation of transcription, DNA-templated F:sequence-specific DNA binding F:transcription factor binding
VCH_0242	Acetoin dehydrogenase E1 component alpha-subunit (EC 2.3.1.190)	15.314	0.466827	0.0304837	-5.03582	Energy production and conversion	P:isoleucine biosynthetic process P:gluconeogenesis C:pyruvate dehydrogenase complex F:pyruvate dehydrogenase (acetyl-transferring) activity P:valine biosynthetic process P:glycolytic process P:leucine biosynthetic process P:oxidation-reduction process
VCH_0243	Acetoin dehydrogenase E1 component beta-subunit (EC 2.3.1.190)	22.3701	3.96388	0.177195	-2.49659	Energy production and conversion	F:oxidoreductase activity P:oxidation-reduction process
VCH_0244	Dihydrolipoamide acetyltransferase component (E2) of acetoin dehydrogenase complex (EC 2.3.1.12)	45.3463	9.59573	0.21161	-2.24052	Energy production and conversion	F:transferase activity, transferring acyl groups P:metabolic process
VCH_0245	hypothetical protein	215.627	141.575	0.656574	-0.60697	Carbohydrate transport and metabolism	-
VCH_0246	Glutathione-independent formaldehyde dehydrogenase (EC 1.2.1.46)	255.021	42.7359	0.167578	-2.5771	Amino acid transport and metabolism	F:zinc ion binding F:oxidoreductase activity P:oxidation-reduction process
VCH_0247	hypothetical protein	52.1648	16.8477	0.322971	-1.63052	Cell cycle control, cell division, chromosome partitioning	C:integral component of membrane
VCH_0248	hypothetical protein	0	0	-	-	Replication, recombination and repair	-
VCH_0249	Two-component response regulator	12.4063	15.5142	1.25051	0.322517	Signal transduction mechanisms	F:DNA binding P:transcription, DNA-templated P:phosphorelay signal transduction system P:regulation of transcription, DNA-templated C:intracellular
VCH_0250	hypothetical protein	5.67554	6.49478	1.14435	0.194523	Signal transduction mechanisms	P:signal transduction F:transferase activity, transferring phosphorus-containing groups
VCH_0251	hypothetical protein	3.76658	8.72071	2.31529	1.21119	Cell wall/membrane/envelope biogenesis	-
VCH_0252	hypothetical protein	10.5663	18.9643	1.79479	0.843816	Cell wall/membrane/envelope biogenesis	-
VCH_0253	hypothetical protein	7.0264	13.0255	1.85379	0.890481	Posttranslational modification, protein turnover, chaperones	P:proteolysis C:integral component of membrane F:metalloendopeptidase activity
VCH_0254	hypothetical protein	5.90727	5.13505	0.869277	-0.202112	Posttranslational modification, protein turnover, chaperones	P:proteolysis C:integral component of membrane F:metalloendopeptidase activity
VCH_0255	hypothetical protein	127.182	110.745	0.870763	-0.199648	Energy production and conversion	-
VCH_0256	Ribonuclease BN (EC 3.1.-.-)	7.80997	14.9537	1.91469	0.937114	Function unknown	C:membrane
VCH_0257	hypothetical protein	5.43731	7.9104	1.45484	0.540857	Cell cycle control, cell division, chromosome partitioning	P:protein transport C:integral component of membrane F:protein transporter activity
VCH_0258	Putative periplasmic protein	10.8773	28.6658	2.63537	1.39801	Cell wall/membrane/envelope biogenesis	C:integral component of membrane
VCH_0259	hypothetical protein	0	1.47068	-	-	Translation, ribosomal structure and biogenesis	-
VCH_0260	Predicted tyrosine transporter, NhaC family	20.9592	20.0791	0.95801	-0.0618877	Energy production and conversion	P:transmembrane transport F:antiporter activity C:integral component of membrane
VCH_0261	Branched-chain amino acid dehydrogenase [deaminating] (EC 1.4.1.9)(EC 1.4.1.23)	28.9136	10.2835	0.355663	-1.49142	Amino acid transport and metabolism	P:obsolete electron transport P:L-phenylalanine biosynthetic process P:tryptophan biosynthetic process P:tyrosine biosynthetic process F:phenylalanine dehydrogenase activity P:oxidation-reduction process
VCH_0262	FIG00674104: hypothetical protein	96.4849	17.528	0.181665	-2.46065	General function prediction only	-
VCH_0263	hypothetical protein	0	0	-	-	Carbohydrate transport and metabolism	-
VCH_0264	hypothetical protein	0	0	-	-	Transcription	F:DNA binding C:transcription factor complex F:transcription factor activity, sequence-specific DNA binding P:regulation of transcription, DNA-templated P:regulation of transcription, DNA-templated
VCH_0265	Uncharacterized amino acid permease, GabP family	4.4621	1.31355	0.294378	-1.76426	Amino acid transport and metabolism	C:integral component of membrane F:amino acid transmembrane transporter activity P:amino acid transmembrane transport
VCH_0266	hypothetical protein	0	1.53861	-	-	Cell wall/membrane/envelope biogenesis	-
VCH_0267	Aminotransferase, class III	14.4896	18.3982	1.26974	0.344538	Coenzyme transport and metabolism	F:pyridoxal phosphate binding F:transaminase activity
VCH_0268	hypothetical protein	100.743	236.719	2.34972	1.23249	Amino acid transport and metabolism	-
VCH_0269	hypothetical protein	144.873	222.288	1.53436	0.61764	Translation, ribosomal structure and biogenesis	F:transferase activity F:N-acetyltransferase activity
VCH_0270	tRNA-5-carboxymethylaminomethyl-2-thiouridine(34) synthesis protein MnmE	163.668	166.227	1.01563	0.0223799	Translation, ribosomal structure and biogenesis	F:GTP binding C:cytoplasm F:metal ion binding F:GTPase activity P:tRNA modification
VCH_0271	tRNA-5-carboxymethylaminomethyl-2-thiouridine(34) synthesis protein MnmG	251.735	456.541	1.81358	0.858838	Translation, ribosomal structure and biogenesis	C:cytoplasm F:oxidoreductase activity F:flavin adenine dinucleotide binding P:oxidation-reduction process P:tRNA wobble uridine modification
VCH_0272	16S rRNA (guanine(527)-N(7))-methyltransferase (EC 2.1.1.170)	40.6307	132.912	3.27123	1.70983	Translation, ribosomal structure and biogenesis	C:cytoplasm F:rRNA (guanine-N7-)-methyltransferase activity P:rRNA (guanine-N7)-methylation
VCH_0273	Chromosome (plasmid) partitioning protein ParB	64.5465	91.7099	1.42083	0.506739	Cell cycle control, cell division, chromosome partitioning	C:nucleoid P:cell division F:DNA binding C:cytoplasm P:cell cycle
VCH_0274	hypothetical protein	-	-	-	-	-	-
VCH_0275	Chromosome (plasmid) partitioning protein ParA	241.055	417.876	1.73353	0.793713	Cell motility	-
VCH_0276	Chromosome (plasmid) partitioning protein ParB	358.091	493.326	1.37766	0.462216	Cell cycle control, cell division, chromosome partitioning	F:sequence-specific DNA binding
VCH_0277	Uncharacterized DUF554 membrane protein	208.206	459.756	2.20818	1.14286	Function unknown	C:integral component of membrane
VCH_0278	Uncharacterized protein YyaC	28.9601	80.3015	2.77283	1.47136	Translation, ribosomal structure and biogenesis	-
VCH_0279	Uncharacterized protein YyaD	42.0656	95.7367	2.27589	1.18643	Function unknown	C:integral component of membrane
VCH_0280	Potassium efflux system KefA protein / Small-conductance mechanosensitive channel	111.713	283.133	2.53446	1.34168	Cell wall/membrane/envelope biogenesis	P:transmembrane transport C:integral component of membrane
VCH_0281	FIG001891: protein involved in chromosome partitioning	307.64	1082.26	3.51794	1.81473	Function unknown	-
VCH_0282	GTP-binding and nucleic acid-binding protein YchF	182.634	382.874	2.0964	1.06792	Translation, ribosomal structure and biogenesis	F:GTP binding F:ATPase activity F:ATP binding F:ribosome binding F:ribosomal large subunit binding
VCH_0283	SSU ribosomal protein S6p	1802.79	2793.43	1.54951	0.63181	Translation, ribosomal structure and biogenesis	F:structural constituent of ribosome P:ribosome biogenesis C:ribosome F:rRNA binding P:translation
VCH_0284	Single-stranded DNA-binding protein	3832.44	4768.77	1.24432	0.315356	Replication, recombination and repair	P:DNA repair P:DNA replication P:DNA recombination F:single-stranded DNA binding
VCH_0285	SSU ribosomal protein S18p @ SSU ribosomal protein S18p, zinc-independent	1531.39	2260.4	1.47605	0.56174	Translation, ribosomal structure and biogenesis	F:structural constituent of ribosome P:ribosome biogenesis C:ribosome F:rRNA binding P:translation
VCH_0286	hypothetical protein	109.365	128.44	1.17442	0.231942	Inorganic ion transport and metabolism	F:ATPase-coupled molybdate transmembrane transporter activity C:outer membrane-bounded periplasmic space P:molybdate ion transport
VCH_0287	hypothetical protein	45.1823	51.0555	1.12999	0.176308	Defense mechanisms	C:integral component of membrane
VCH_0288	FIG003573: hypothetical protein	148.018	345.547	2.3345	1.22311	Function unknown	C:integral component of membrane
VCH_0289	Zn-dependent hydroxyacylglutathione hydrolase / Polysulfide binding protein	979.347	229.89	0.234739	-2.09087	Inorganic ion transport and metabolism	F:hydrolase activity
VCH_0290	Alkyl hydroperoxide reductase subunit C-like protein	11903.5	2049.41	0.172169	-2.5381	Defense mechanisms	C:cytoplasm P:cellular oxidant detoxification P:cell redox homeostasis P:oxidation-reduction process F:peroxiredoxin activity
VCH_0291	hypothetical protein	1.44112	0	0	-	Nucleotide transport and metabolism	-
VCH_0292	hypothetical protein	12.5054	25.3049	2.02352	1.01686	Function unknown	C:integral component of membrane
VCH_0293	hypothetical protein	12.2274	6.43799	0.526523	-0.92543	Intracellular trafficking, secretion, and vesicular transport	P:self proteolysis
VCH_0294	hypothetical protein	9.255	10.3779	1.12133	0.165214	Transcription	-
VCH_0295	hypothetical protein	-	-	-	-	-	-
VCH_0296	FIG01247119: hypothetical protein	34.0284	52.1457	1.53242	0.615812	Replication, recombination and repair	C:integral component of membrane
VCH_0297	putative membrane protein	28.7057	43.1756	1.50408	0.588881	Translation, ribosomal structure and biogenesis	C:integral component of membrane
VCH_0298	putative amidohydrolase	26.259	28.0142	1.06684	0.0933456	General function prediction only	F:carboxypeptidase activity P:proteolysis
VCH_0299	hypothetical protein	15.8593	35.4318	2.23414	1.15972	Secondary metabolites biosynthesis, transport and catabolism	-
VCH_0300	Serine acetyltransferase (EC 2.3.1.30)	76.7329	144.351	1.88122	0.911667	Amino acid transport and metabolism	P:acyl-carrier-protein biosynthetic process C:cytoplasm F:serine O-acetyltransferase activity P:cysteine biosynthetic process from serine
VCH_0301	Cysteinyl-tRNA synthetase (EC 6.1.1.16)	124.694	157.46	1.26277	0.336587	Translation, ribosomal structure and biogenesis	F:ATP binding F:zinc ion binding C:cytoplasm F:cysteine-tRNA ligase activity P:cysteine metabolic process P:cysteinyl-tRNA aminoacylation
VCH_0302	Mini-ribonuclease III	80.9579	125.657	1.55212	0.634243	Translation, ribosomal structure and biogenesis	P:RNA phosphodiester bond hydrolysis, endonucleolytic F:ribonuclease III activity C:cytoplasm P:regulation of RNA metabolic process P:rRNA processing F:rRNA binding
VCH_0303	23S rRNA (guanosine(2251)-2'-O)-methyltransferase (EC 2.1.1.185)	69.0856	118.36	1.71324	0.776726	Translation, ribosomal structure and biogenesis	F:RNA methyltransferase activity P:RNA methylation F:RNA binding P:RNA processing
VCH_0304	Uncharacterized protein YacP, similar to C-terminal domain of ribosome protection-type Tc-resistance proteins	60.6662	95.6162	1.5761	0.656362	General function prediction only	-
VCH_0305	RNA polymerase sporulation specific sigma factor SigH	410.02	693.403	1.69114	0.757998	Transcription	F:DNA binding F:sigma factor activity C:transcription factor complex F:transcription factor activity, sequence-specific DNA binding P:pyrimidine nucleobase metabolic process F:DNA-directed 5'-3' RNA polymerase activity P:regulation of transcription, DNA-templated P:DNA-templated transcription, initiation P:purine nucleobase metabolic process P:regulation of transcription, DNA-templated C:nucleolus
VCH_0306	LSU ribosomal protein L33p @ LSU ribosomal protein L33p, zinc-dependent	21.8395	41.453	1.89807	0.924536	Translation, ribosomal structure and biogenesis	F:structural constituent of ribosome P:ribosome biogenesis C:ribosome P:translation
VCH_0307	Protein translocase subunit SecE	30.2306	133.856	4.42784	2.1466	Intracellular trafficking, secretion, and vesicular transport	P:protein targeting F:P-P-bond-hydrolysis-driven protein transmembrane transporter activity P:intracellular protein transmembrane transport C:integral component of membrane C:chloroplast envelope P:protein transport by the Sec complex P:protein secretion C:plasma membrane
VCH_0308	Transcription antitermination protein NusG	236.079	1013.32	4.29227	2.10174	Transcription	P:DNA-templated transcription, elongation P:regulation of DNA-templated transcription, elongation P:transcription antitermination P:DNA-templated transcription, termination
VCH_0309	LSU ribosomal protein L11p (L12e)	4928.35	9473.02	1.92215	0.942719	Translation, ribosomal structure and biogenesis	F:structural constituent of ribosome P:ribosome biogenesis C:ribosome F:large ribosomal subunit rRNA binding P:translation
VCH_0310	LSU ribosomal protein L1p (L10Ae)	2457.06	4327.94	1.76143	0.816748	Translation, ribosomal structure and biogenesis	P:regulation of translation F:structural constituent of ribosome P:ribosome biogenesis C:large ribosomal subunit F:tRNA binding F:rRNA binding P:translation
VCH_0311	LSU ribosomal protein L10p (P0)	2064.44	3432.51	1.66268	0.733515	Translation, ribosomal structure and biogenesis	F:structural constituent of ribosome P:ribosome biogenesis C:ribosome F:large ribosomal subunit rRNA binding P:translation
VCH_0312	LSU ribosomal protein L7/L12 (P1/P2)	3099.73	5452.43	1.75901	0.81476	Translation, ribosomal structure and biogenesis	F:structural constituent of ribosome P:ribosome biogenesis C:ribosome P:translation
VCH_0313	16S rRNA (guanine(1207)-N(2))-methyltransferase (EC 2.1.1.172)	112.977	169.869	1.50357	0.588388	Translation, ribosomal structure and biogenesis	F:methyltransferase activity P:methylation
VCH_0314	DNA-directed RNA polymerase beta subunit (EC 2.7.7.6)	731.169	985.053	1.34723	0.429997	Transcription	F:DNA binding P:pyrimidine nucleobase metabolic process F:DNA-directed 5'-3' RNA polymerase activity F:ribonucleoside binding P:transcription, DNA-templated P:purine nucleobase metabolic process C:nucleolus
VCH_0315	DNA-directed RNA polymerase beta' subunit (EC 2.7.7.6)	1251.06	1895.37	1.51502	0.599334	Transcription	F:DNA binding P:pyrimidine nucleobase metabolic process F:DNA-directed 5'-3' RNA polymerase activity P:transcription, DNA-templated P:purine nucleobase metabolic process C:nucleolus
VCH_0316	DNA-directed RNA polymerase beta' subunit (EC 2.7.7.6)	3617.44	5510.19	1.52323	0.607132	Cell wall/membrane/envelope biogenesis	F:DNA binding P:pyrimidine nucleobase metabolic process F:DNA-directed 5'-3' RNA polymerase activity P:transcription, DNA-templated P:purine nucleobase metabolic process C:nucleolus
VCH_0317	Firmicutes ribosomal L7Ae family protein	8203.35	9542.1	1.16319	0.218093	Translation, ribosomal structure and biogenesis	C:ribosome
VCH_0318	SSU ribosomal protein S12p (S23e)	6153.68	9254.55	1.50391	0.588714	Translation, ribosomal structure and biogenesis	F:structural constituent of ribosome P:ribosome biogenesis C:small ribosomal subunit F:tRNA binding F:rRNA binding P:translation
VCH_0319	SSU ribosomal protein S7p (S5e)	3765.99	5655.03	1.5016	0.586504	Translation, ribosomal structure and biogenesis	F:structural constituent of ribosome P:ribosome biogenesis C:small ribosomal subunit F:tRNA binding F:rRNA binding P:translation
VCH_0320	Translation elongation factor G	5141.11	7541.31	1.46686	0.552735	Translation, ribosomal structure and biogenesis	F:GTP binding P:regulation of translational elongation F:translation elongation factor activity F:GTPase activity C:ribosome
VCH_0321	Translation elongation factor Tu	10138.4	14036.5	1.38449	0.469357	Translation, ribosomal structure and biogenesis	F:GTP binding P:regulation of translational elongation F:translation elongation factor activity F:GTPase activity C:ribosome
VCH_0322	SSU ribosomal protein S10p (S20e)	5717.72	6405.68	1.12032	0.163912	Translation, ribosomal structure and biogenesis	F:structural constituent of ribosome P:ribosome biogenesis C:ribosome F:tRNA binding P:translation
VCH_0323	LSU ribosomal protein L3p (L3e)	2667.78	3846.2	1.44173	0.527798	Translation, ribosomal structure and biogenesis	F:structural constituent of ribosome P:ribosome biogenesis C:ribosome F:rRNA binding P:translation
VCH_0324	LSU ribosomal protein L4p (L1e)	3528.12	5088.83	1.44236	0.528431	Translation, ribosomal structure and biogenesis	F:structural constituent of ribosome P:ribosome biogenesis C:ribosome F:rRNA binding P:translation
VCH_0325	LSU ribosomal protein L23p (L23Ae)	2108.03	3098.26	1.46975	0.555566	Translation, ribosomal structure and biogenesis	F:nucleotide binding F:structural constituent of ribosome P:ribosome biogenesis C:ribosome F:rRNA binding P:translation
VCH_0326	LSU ribosomal protein L2p (L8e)	2650.66	4069.15	1.53515	0.618375	Translation, ribosomal structure and biogenesis	F:structural constituent of ribosome P:ribosome biogenesis C:large ribosomal subunit F:transferase activity F:rRNA binding P:translation
VCH_0327	SSU ribosomal protein S19p (S15e)	5148.6	6388.28	1.24078	0.311248	Translation, ribosomal structure and biogenesis	F:structural constituent of ribosome P:ribosome biogenesis C:small ribosomal subunit F:rRNA binding P:translation
VCH_0328	LSU ribosomal protein L22p (L17e)	5125.63	6117.88	1.19358	0.255301	Translation, ribosomal structure and biogenesis	F:structural constituent of ribosome P:ribosome biogenesis C:large ribosomal subunit F:rRNA binding P:translation
VCH_0329	SSU ribosomal protein S3p (S3e)	2105.74	2987.05	1.41853	0.504394	Translation, ribosomal structure and biogenesis	F:structural constituent of ribosome F:mRNA binding P:ribosome biogenesis C:small ribosomal subunit F:rRNA binding P:translation
VCH_0330	LSU ribosomal protein L16p (L10e)	1051.13	1721.04	1.63732	0.711332	Translation, ribosomal structure and biogenesis	F:structural constituent of ribosome P:ribosome biogenesis C:ribosome F:tRNA binding F:rRNA binding P:translation
VCH_0331	LSU ribosomal protein L29p (L35e)	1168.3	1711.04	1.46456	0.550464	Translation, ribosomal structure and biogenesis	F:structural constituent of ribosome P:ribosome biogenesis C:ribosome P:translation
VCH_0332	SSU ribosomal protein S17p (S11e)	3150.09	3777.94	1.19931	0.262207	Translation, ribosomal structure and biogenesis	F:structural constituent of ribosome P:ribosome biogenesis C:ribosome F:rRNA binding P:translation
VCH_0333	LSU ribosomal protein L14p (L23e)	1666.37	2659.18	1.59579	0.674272	Translation, ribosomal structure and biogenesis	F:structural constituent of ribosome P:ribosome biogenesis C:large ribosomal subunit F:rRNA binding P:translation
VCH_0334	LSU ribosomal protein L24p (L26e)	3581.27	4279.36	1.19493	0.256926	Translation, ribosomal structure and biogenesis	F:structural constituent of ribosome P:ribosome biogenesis C:ribosome F:rRNA binding P:translation
VCH_0335	LSU ribosomal protein L5p (L11e)	868.048	1170.17	1.34805	0.430877	Translation, ribosomal structure and biogenesis	F:structural constituent of ribosome P:ribosome biogenesis C:ribosome F:tRNA binding F:rRNA binding P:translation
VCH_0336	SSU ribosomal protein S14p (S29e) @ SSU ribosomal protein S14p (S29e), zinc-dependent	4978.34	6585.52	1.32283	0.403632	Translation, ribosomal structure and biogenesis	F:zinc ion binding F:structural constituent of ribosome P:ribosome biogenesis C:ribosome F:rRNA binding P:translation
VCH_0337	SSU ribosomal protein S8p (S15Ae)	1108.48	1601.59	1.44485	0.530923	Translation, ribosomal structure and biogenesis	F:structural constituent of ribosome P:ribosome biogenesis C:ribosome F:rRNA binding P:translation
VCH_0338	LSU ribosomal protein L6p (L9e)	1172.03	1754.65	1.4971	0.582174	Translation, ribosomal structure and biogenesis	F:structural constituent of ribosome P:ribosome biogenesis C:ribosome F:rRNA binding P:translation
VCH_0339	LSU ribosomal protein L18p (L5e)	2758.57	3491.34	1.26563	0.339858	Translation, ribosomal structure and biogenesis	F:structural constituent of ribosome P:ribosome biogenesis C:ribosome F:rRNA binding P:translation
VCH_0340	SSU ribosomal protein S5p (S2e)	1908.96	3097.03	1.62237	0.698101	Translation, ribosomal structure and biogenesis	F:structural constituent of ribosome P:ribosome biogenesis C:small ribosomal subunit F:rRNA binding P:translation
VCH_0341	LSU ribosomal protein L30p (L7e)	888.526	1283.96	1.44505	0.531118	Translation, ribosomal structure and biogenesis	F:structural constituent of ribosome P:ribosome biogenesis C:large ribosomal subunit P:translation
VCH_0342	LSU ribosomal protein L15p (L27Ae)	2233.52	3467.32	1.5524	0.634502	Translation, ribosomal structure and biogenesis	F:structural constituent of ribosome P:ribosome biogenesis C:large ribosomal subunit F:rRNA binding P:translation
VCH_0343	Protein translocase subunit SecY	1876.49	3203	1.70691	0.77139	Intracellular trafficking, secretion, and vesicular transport	P:protein targeting P:intracellular protein transmembrane transport C:integral component of membrane P:protein transport by the Sec complex C:intracellular C:plasma membrane
VCH_0344	Adenylate kinase (EC 2.7.4.3)	1590.23	2709.91	1.7041	0.769011	Nucleotide transport and metabolism	F:adenylate kinase activity F:ATP binding P:nucleotide phosphorylation C:cytoplasm P:nucleotide biosynthetic process P:ATP metabolic process P:purine nucleobase metabolic process
VCH_0345	C-125 initiation factor IF-I, RNA polymerase alpha subunit and ribosomal proteins, partial and complete cds	2072.26	4213.68	2.03338	1.02388	Translation, ribosomal structure and biogenesis	C:ribosome
VCH_0346	Translation initiation factor 1	1681.75	4039.71	2.40209	1.26429	Translation, ribosomal structure and biogenesis	F:translation initiation factor activity F:ribosome binding F:rRNA binding C:ribosome P:regulation of translational initiation
VCH_0347	LSU ribosomal protein L36p @ LSU ribosomal protein L36p, zinc-dependent	18.4963	24.4818	1.32361	0.404476	Translation, ribosomal structure and biogenesis	F:structural constituent of ribosome F:lyase activity P:ribosome biogenesis C:ribosome P:translation
VCH_0348	SSU ribosomal protein S13p (S18e)	2009.47	4019.98	2.00052	1.00037	Translation, ribosomal structure and biogenesis	F:structural constituent of ribosome P:ribosome biogenesis C:ribosome F:tRNA binding F:rRNA binding P:translation
VCH_0349	SSU ribosomal protein S11p (S14e)	1563.1	4188.87	2.67985	1.42215	Translation, ribosomal structure and biogenesis	F:structural constituent of ribosome P:ribosome biogenesis C:ribosome F:rRNA binding P:translation
VCH_0350	DNA-directed RNA polymerase alpha subunit (EC 2.7.7.6)	1295.75	2679.26	2.06773	1.04805	Transcription	F:DNA binding P:pyrimidine nucleobase metabolic process F:DNA-directed 5'-3' RNA polymerase activity P:transcription, DNA-templated F:protein dimerization activity P:purine nucleobase metabolic process C:nucleolus
VCH_0351	LSU ribosomal protein L17p	1454.82	3575.78	2.45788	1.29741	Translation, ribosomal structure and biogenesis	F:structural constituent of ribosome P:ribosome biogenesis C:ribosome P:translation
VCH_0352	ATPase component of general energizing module of ECF transporters	175.333	853.777	4.86946	2.28376	Inorganic ion transport and metabolism	F:ATPase activity F:ATP binding P:transport C:ATP-binding cassette (ABC) transporter complex
VCH_0353	ATPase component of general energizing module of ECF transporters	130.944	911.666	6.96228	2.79956	Inorganic ion transport and metabolism	F:ATPase activity F:ATP binding P:transport C:ATP-binding cassette (ABC) transporter complex
VCH_0354	Transmembrane component of general energizing module of ECF transporters	157.426	1130.74	7.18266	2.84452	Coenzyme transport and metabolism	C:integral component of membrane P:transport C:plasma membrane F:transporter activity
VCH_0355	tRNA pseudouridine(38-40) synthase (EC 5.4.99.12)	209.938	1480.03	7.04983	2.81759	Translation, ribosomal structure and biogenesis	F:RNA binding P:tRNA pseudouridine synthesis F:pseudouridine synthase activity
VCH_0356	LSU ribosomal protein L13p (L13Ae)	2937.45	4901.48	1.66862	0.738656	Translation, ribosomal structure and biogenesis	F:structural constituent of ribosome P:ribosome biogenesis C:ribosome P:translation
VCH_0357	SSU ribosomal protein S9p (S16e)	1491.52	3234.64	2.16869	1.11682	Translation, ribosomal structure and biogenesis	F:structural constituent of ribosome P:ribosome biogenesis C:ribosome P:translation
VCH_0358	Transposase	122.856	181.701	1.47898	0.5646	Mobilome: prophages, transposons	F:DNA binding F:transposase activity P:transposition, DNA-mediated
VCH_0359	hypothetical protein	5.78679	3.98708	0.688998	-0.537428	Carbohydrate transport and metabolism	C:integral component of membrane
VCH_0360	hypothetical protein	104.4	81.6048	0.781654	-0.355398	Inorganic ion transport and metabolism	-
VCH_0361	hypothetical protein	543.983	83.4129	0.153337	-2.70522	General function prediction only	C:integral component of membrane
VCH_0362	hypothetical protein	380.861	47.7389	0.125345	-2.99603	Defense mechanisms	-
VCH_0363	hypothetical protein	9.18452	23.3006	2.53694	1.34309	Translation, ribosomal structure and biogenesis	-
VCH_0364	MafB-related protein	6.70927	5.90388	0.879959	-0.184492	Intracellular trafficking, secretion, and vesicular transport	F:hydrolase activity, acting on ester bonds F:RNA binding F:ribosome binding P:pathogenesis
VCH_0365	3-oxoacyl-[acyl-carrier protein] reductase	14.6702	15.2257	1.03787	0.0536191	Lipid transport and metabolism	-
VCH_0366	Transcriptional regulator, AraC family	10.375	14.5222	1.39973	0.485146	Transcription	C:transcription factor complex F:transcription factor activity, sequence-specific DNA binding P:regulation of transcription, DNA-templated F:sequence-specific DNA binding P:regulation of transcription, DNA-templated
VCH_0367	hypothetical protein	1.89665	9.47418	4.9952	2.32054	Nucleotide transport and metabolism	-
VCH_0368	Phage integrase	0	0	-	-	Replication, recombination and repair	F:DNA binding P:DNA recombination P:DNA integration
VCH_0369	Mobile element protein	46.8956	39.9303	0.851473	-0.231967	Mobilome: prophages, transposons	F:DNA binding F:transposase activity P:transposition, DNA-mediated
VCH_0370	hypothetical protein	26.4507	13.2647	0.501488	-0.995713	Mobilome: prophages, transposons	F:DNA binding F:transposase activity P:transposition, DNA-mediated
VCH_0371	hypothetical protein	12.1563	21.5147	1.76984	0.823615	Signal transduction mechanisms	-
VCH_0372	hypothetical protein	0	0	-	-	Posttranslational modification, protein turnover, chaperones	-
VCH_0373	hypothetical protein	6.5837	4.57866	0.695455	-0.523971	Transcription	-
VCH_0374	Asparagine synthetase [glutamine-hydrolyzing] (EC 6.3.5.4)	9.6017	12.1034	1.26055	0.334052	Amino acid transport and metabolism	P:asparagine biosynthetic process F:asparagine synthase (glutamine-hydrolyzing) activity
VCH_0375	hypothetical protein	341.913	490.878	1.43568	0.521734	General function prediction only	-
VCH_0376	hypothetical protein	0	5.32189	-	-	Mobilome: prophages, transposons	F:nucleic acid binding P:DNA integration
VCH_0377	hypothetical protein	10.6258	18.0138	1.69529	0.761531	Mobilome: prophages, transposons	F:nucleic acid binding P:DNA integration
VCH_0378	hypothetical protein	31.8794	61.8249	1.93933	0.955561	Amino acid transport and metabolism	-
VCH_0379	hypothetical protein	54.36	31.6509	0.582246	-0.780299	Cell wall/membrane/envelope biogenesis	P:methylamine metabolic process C:membrane C:integral component of membrane
VCH_0380	hypothetical protein	8.19541	17.8527	2.17838	1.12326	Function unknown	P:methylamine metabolic process C:membrane C:integral component of membrane
VCH_0381	hypothetical protein	3.26157	5.02158	1.53962	0.622575	Posttranslational modification, protein turnover, chaperones	C:membrane C:integral component of membrane
VCH_0382	Cell division transporter, ATP-binding protein FtsE (TC 3.A.5.1.1)	41.7244	35.2528	0.844897	-0.243153	Defense mechanisms	F:nucleotide binding F:ATPase activity C:membrane P:transport
VCH_0383	ABC transporter, ATP-binding protein	54.9601	88.0728	1.60249	0.680311	Cell wall/membrane/envelope biogenesis	F:ATP binding F:ATPase activity, coupled to transmembrane movement of substances P:transport
VCH_0384	hypothetical protein	39.6932	59.1927	1.49126	0.576528	Defense mechanisms	C:membrane
VCH_0385	hypothetical protein	216.5	253.494	1.17087	0.22758	Defense mechanisms	-
VCH_0386	hypothetical protein	146.72	166.778	1.1367	0.184856	Translation, ribosomal structure and biogenesis	-
VCH_0387	hypothetical protein	106.8	126.064	1.18037	0.239242	Defense mechanisms	-
VCH_0388	hypothetical protein	92.6506	97.9578	1.05728	0.0803601	Defense mechanisms	-
VCH_0389	hypothetical protein	52.5679	95.4087	1.81496	0.859939	Defense mechanisms	-
VCH_0390	hypothetical protein	59.8406	76.9173	1.28537	0.362185	Nucleotide transport and metabolism	-
VCH_0391	hypothetical protein	28.1245	55.2644	1.96499	0.974524	Signal transduction mechanisms	-
VCH_0392	hypothetical protein	44.5154	74.9432	1.68353	0.751493	Defense mechanisms	-
VCH_0393	hypothetical protein	30.6534	64.0374	2.08908	1.06287	Function unknown	-
VCH_0394	hypothetical protein	50.7864	118.849	2.34017	1.22662	Cell wall/membrane/envelope biogenesis	C:integral component of membrane
VCH_0395	hypothetical protein	0	0	-	-	Signal transduction mechanisms	-
VCH_0396	FIG01249401: hypothetical protein	18.7712	89.1462	4.74908	2.24765	Cell motility	-
VCH_0397	hypothetical protein	42.5186	98.1304	2.30794	1.20661	Posttranslational modification, protein turnover, chaperones	-
VCH_0398	hypothetical protein	37.6034	78.403	2.085	1.06005	Defense mechanisms	F:hydrolase activity
VCH_0399	Peptidoglycan N-acetylglucosamine deacetylase (EC 3.5.1.-)	27.4781	47.9867	1.74636	0.804351	Carbohydrate transport and metabolism	F:hydrolase activity, acting on carbon-nitrogen (but not peptide) bonds P:carbohydrate metabolic process F:catalytic activity C:membrane C:integral component of membrane
VCH_0400	hypothetical protein	179.604	340.699	1.89694	0.923673	Carbohydrate transport and metabolism	-
VCH_0401	Fructose-bisphosphate aldolase class I (EC 4.1.2.13)	9302.33	2628.77	0.282593	-1.8232	Carbohydrate transport and metabolism	P:gluconeogenesis P:inositol metabolic process P:pentose-phosphate shunt P:glycolytic process P:mannose metabolic process P:fructose metabolic process F:fructose-bisphosphate aldolase activity P:carbon utilization
VCH_0402	Fumarylacetoacetate hydrolase family protein	154.765	71.4138	0.461435	-1.1158	Secondary metabolites biosynthesis, transport and catabolism	P:metabolic process F:hydrolase activity
VCH_0403	hypothetical protein	-	-	-	-	-	-
VCH_0404	ABC transporter, ATP-binding protein	237.9	73.3301	0.308239	-1.69788	Defense mechanisms	F:ATPase activity F:ATP binding
VCH_0405	hypothetical protein	71.4587	60.5803	0.847768	-0.238259	Posttranslational modification, protein turnover, chaperones	C:membrane
VCH_0406	Phosphate regulon transcriptional regulatory protein PhoB (SphR)	28.1401	41.6759	1.48101	0.566584	Signal transduction mechanisms	F:DNA binding P:transcription, DNA-templated P:phosphorelay signal transduction system P:regulation of transcription, DNA-templated C:intracellular
VCH_0407	hypothetical protein	35.1371	49.7296	1.4153	0.501108	Signal transduction mechanisms	P:signal transduction F:transferase activity, transferring phosphorus-containing groups
VCH_0408	hypothetical protein	8.0898	29.3912	3.63312	1.86121	Transcription	F:DNA binding F:sequence-specific DNA binding
VCH_0409	hypothetical protein	1173.47	1167.35	0.994784	-0.00754502	General function prediction only	-
VCH_0410	hypothetical protein	197.072	294.755	1.49567	0.580793	Carbohydrate transport and metabolism	-
VCH_0411	Transcriptional regulator ArcR essential for anaerobic expression of the ADI pathway, Crp/Fnr family	68.4671	132.339	1.93289	0.95076	Signal transduction mechanisms	F:DNA binding P:transcription, DNA-templated P:regulation of transcription, DNA-templated
VCH_0412	Arginyl-tRNA synthetase (EC 6.1.1.19)	39.9347	55.7533	1.39611	0.481413	Translation, ribosomal structure and biogenesis	F:ATP binding P:arginine metabolic process F:arginine-tRNA ligase activity C:cytoplasm P:proline metabolic process P:arginyl-tRNA aminoacylation
VCH_0413	HPr kinase/phosphorylase (EC 2.7.1.-) (EC 2.7.4.-)	129.27	75.7917	0.586306	-0.770275	Signal transduction mechanisms	F:phosphorelay sensor kinase activity F:magnesium ion binding P:regulation of carbohydrate metabolic process F:ATP binding P:carbohydrate metabolic process F:protein serine/threonine/tyrosine kinase activity C:protein histidine kinase complex P:phosphorelay signal transduction system C:cytosol P:serine family amino acid metabolic process F:protein serine/threonine kinase activity P:signal transdu…
VCH_0414	hypothetical protein	398.215	578.9	1.45374	0.539767	Carbohydrate transport and metabolism	F:hydrogen ion transmembrane transporter activity C:proton-transporting ATP synthase complex, coupling factor F(o) C:integral component of membrane P:ATP synthesis coupled proton transport
VCH_0415	hypothetical protein	0	6.29406	-	-	Replication, recombination and repair	-
VCH_0416	Undecaprenyl-phosphate alpha-N-acetylglucosaminyl 1-phosphate transferase (EC 2.7.8.33)	132.628	418.204	3.1532	1.65682	Cell wall/membrane/envelope biogenesis	P:lipid metabolic process P:peptidoglycan biosynthetic process C:integral component of membrane F:phospho-N-acetylmuramoyl-pentapeptide-transferase activity
VCH_0417	6-phosphogluconate dehydrogenase, decarboxylating (EC 1.1.1.44)	766.963	799.61	1.04257	0.0601379	Carbohydrate transport and metabolism	F:phosphogluconate dehydrogenase (decarboxylating) activity P:pentose-phosphate shunt P:oxidation-reduction process P:D-gluconate metabolic process
VCH_0418	hypothetical protein	1.69115	0	0	-	Translation, ribosomal structure and biogenesis	-
VCH_0419	Lactocepin (Cell wall-associated serine proteinase) (EC 3.4.21.96)	59.1814	47.8468	0.808476	-0.306723	Posttranslational modification, protein turnover, chaperones	C:cell wall C:membrane P:proteolysis F:serine-type endopeptidase activity
VCH_0420	FIG01231786: hypothetical protein	10.8919	6.34898	0.582907	-0.778663	Function unknown	-
VCH_0421	Cationic amino acid transporter	121.175	652.399	5.38394	2.42866	Amino acid transport and metabolism	C:integral component of membrane F:amino acid transmembrane transporter activity P:amino acid transmembrane transport
VCH_0422	Glycerophosphoryl diester phosphodiesterase (EC 3.1.4.46)	50.0739	99.8786	1.99462	0.996117	Lipid transport and metabolism	P:glycerol metabolic process P:glycerolipid metabolic process P:phospholipid catabolic process F:glycerophosphodiester phosphodiesterase activity
VCH_0423	Glycosyl transferase, group 1 family protein	98.7462	450.727	4.5645	2.19046	Cell wall/membrane/envelope biogenesis	C:membrane C:integral component of membrane F:transferase activity
VCH_0424	Glycosyl transferase, group 1 family protein	150.705	529.396	3.51281	1.81262	Cell wall/membrane/envelope biogenesis	F:transferase activity, transferring glycosyl groups C:integral component of membrane
VCH_0425	UDP-N-acetyl-D-mannosamine dehydrogenase (EC 1.1.1.336)	570.662	1128.92	1.97827	0.984237	Cell wall/membrane/envelope biogenesis	F:oxidoreductase activity, acting on the CH-OH group of donors, NAD or NADP as acceptor F:oxidoreductase activity, acting on the CH-CH group of donors, NAD or NADP as acceptor F:NAD binding P:polysaccharide biosynthetic process P:oxidation-reduction process
VCH_0426	Teichoic acid translocation permease protein TagG	219.349	485.461	2.21319	1.14613	Carbohydrate transport and metabolism	C:integral component of membrane P:transport C:plasma membrane
VCH_0427	Teichoic acid export ATP-binding protein TagH (EC 3.6.3.40)	194.515	502.848	2.58513	1.37024	Carbohydrate transport and metabolism	F:ATP binding F:teichoic-acid-transporting ATPase activity C:ATP-binding cassette (ABC) transporter complex P:teichoic acid transport
VCH_0428	hypothetical protein	67.5608	210.444	3.11488	1.63918	Coenzyme transport and metabolism	-
VCH_0429	glycosyltransferase, GT2 family( EC:2.4.1.- )	91.4537	291.074	3.18274	1.67027	Cell cycle control, cell division, chromosome partitioning	F:transferase activity, transferring glycosyl groups F:transferase activity
VCH_0430	N-acetylmuramoyl-L-alanine amidase (EC 3.5.1.28)	74.7725	135.422	1.81112	0.856882	Carbohydrate transport and metabolism	F:mannosyl-glycoprotein endo-beta-N-acetylglucosaminidase activity P:metabolic process F:amidase activity F:hydrolase activity F:hydrolase activity, acting on glycosyl bonds
VCH_0431	Glycosyl transferase, group 2 family protein (EC 2.4.-.-)	61.2608	127.556	2.08217	1.05809	Signal transduction mechanisms	C:membrane C:integral component of membrane F:transferase activity
VCH_0432	TPR repeat-containing protein YvcD	132.676	211.325	1.59279	0.671554	General function prediction only	-
VCH_0433	Thioredoxin reductase (EC 1.8.1.9)	451.718	327.909	0.725916	-0.462126	Posttranslational modification, protein turnover, chaperones	P:obsolete electron transport P:pyrimidine nucleobase metabolic process C:cytoplasm P:removal of superoxide radicals F:thioredoxin-disulfide reductase activity P:oxidation-reduction process
VCH_0434	Mutator mutT protein (7,8-dihydro-8-oxoguanine-triphosphatase) (EC 3.6.1.-)	256.237	270.103	1.05411	0.0760304	Nucleotide transport and metabolism	F:hydrolase activity
VCH_0435	RNase adapter protein RapZ	530.617	395.149	0.744696	-0.425277	Signal transduction mechanisms	F:GTP binding F:ATP binding
VCH_0436	FIG002813: LPPG:FO 2-phospho-L-lactate transferase like, CofD-like	293.411	298.221	1.01639	0.0234594	Coenzyme transport and metabolism	P:regulation of cell shape C:cytoplasm F:transferase activity
VCH_0437	FIG001886: Cytoplasmic hypothetical protein	141.714	273.724	1.93153	0.949744	Transcription	F:DNA binding P:nucleic acid phosphodiester bond hydrolysis P:transcription, DNA-templated P:regulation of sporulation F:endonuclease activity P:regulation of transcription, DNA-templated
VCH_0438	Catabolite repression HPr-like protein Crh	1375.88	1030.49	0.748969	-0.417022	Signal transduction mechanisms	-
VCH_0439	ATP-dependent Clp protease proteolytic subunit (EC 3.4.21.92)	3119.01	3622.14	1.16131	0.215755	Posttranslational modification, protein turnover, chaperones	C:cytoplasm P:proteolysis F:serine-type endopeptidase activity
VCH_0440	RidA/YER057c/UK114 superfamily protein	475.599	441.278	0.927837	-0.108056	Defense mechanisms	-
VCH_0441	hypothetical protein	0	3.53404	-	-	Mobilome: prophages, transposons	-
VCH_0442	Uncharacterized metal ion transporter YcsG, Mn(2+)/Fe(2+) NRAMP family	179.233	351.569	1.96152	0.971972	Inorganic ion transport and metabolism	C:integral component of membrane P:transport C:plasma membrane F:transporter activity
VCH_0443	Lactam utilization protein LamB	120.384	150.6	1.25099	0.32307	General function prediction only	P:carbohydrate metabolic process F:catalytic activity
VCH_0444	Allophanate hydrolase 2 subunit 1 (EC 3.5.1.54)	92.3519	151.602	1.64157	0.715075	Amino acid transport and metabolism	P:phosphorylation F:kinase activity
VCH_0445	Allophanate hydrolase 2 subunit 2 (EC 3.5.1.54)	58.8146	131.643	2.23828	1.16239	Amino acid transport and metabolism	F:hydrolase activity
VCH_0446	hypothetical protein	52.8356	16.275	0.30803	-1.69885	Lipid transport and metabolism	-
VCH_0447	hypothetical protein	39.7072	75.465	1.90054	0.926407	Transcription	-
VCH_0448	CDS_ID OB2266	114.656	176.517	1.53954	0.622496	Posttranslational modification, protein turnover, chaperones	-
VCH_0449	Shikimate kinase I (EC 2.7.1.71)	94.2049	98.3239	1.04372	0.0617393	Amino acid transport and metabolism	F:magnesium ion binding F:shikimate kinase activity F:ATP binding P:L-phenylalanine biosynthetic process P:tryptophan biosynthetic process C:cytoplasm P:tyrosine biosynthetic process P:chorismate biosynthetic process P:phosphorylation
VCH_0450	3-dehydroquinate dehydratase I (EC 4.2.1.10)	50.4184	55.7935	1.10661	0.146147	Amino acid transport and metabolism	F:3-dehydroquinate dehydratase activity P:L-phenylalanine biosynthetic process P:tryptophan biosynthetic process P:tyrosine biosynthetic process P:chorismate biosynthetic process
VCH_0451	Serine/threonine protein kinases	114.22	157.369	1.37777	0.462337	Signal transduction mechanisms	F:kinase activity
VCH_0452	Ribonuclease HI, Bacillus nonfunctional homolog	180.824	183.649	1.01562	0.0223641	Replication, recombination and repair	F:nucleic acid binding P:RNA phosphodiester bond hydrolysis, endonucleolytic F:RNA-DNA hybrid ribonuclease activity P:regulation of RNA metabolic process
VCH_0453	RNA polymerase sigma-54 factor RpoN	33.2954	44.2395	1.3287	0.410013	Transcription	F:DNA binding F:sigma factor activity C:transcription factor complex F:transcription factor activity, sequence-specific DNA binding P:pyrimidine nucleobase metabolic process F:DNA-directed 5'-3' RNA polymerase activity P:regulation of transcription, DNA-templated P:DNA-templated transcription, initiation P:purine nucleobase metabolic process P:regulation of transcription, DNA-templated C:nucleolus
VCH_0454	hypothetical protein	103.529	44.5774	0.430577	-1.21566	Posttranslational modification, protein turnover, chaperones	C:cell F:protein disulfide oxidoreductase activity F:electron carrier activity P:cell redox homeostasis P:oxidation-reduction process
VCH_0455	hypothetical protein	54.062	39.9092	0.738212	-0.437892	Secondary metabolites biosynthesis, transport and catabolism	F:hydrolase activity
VCH_0456	Central glycolytic genes regulator	218.27	1512.77	6.93075	2.79301	Transcription	F:carbohydrate binding
VCH_0457	NAD-dependent glyceraldehyde-3-phosphate dehydrogenase (EC 1.2.1.12)	5279.48	6095.73	1.15461	0.207405	Carbohydrate transport and metabolism	F:NADP binding F:NAD binding P:oxidation-reduction process P:glucose metabolic process F:oxidoreductase activity, acting on the aldehyde or oxo group of donors, NAD or NADP as acceptor
VCH_0458	hypothetical protein	4.80059	22.5666	4.7008	2.23291	Replication, recombination and repair	-
VCH_0459	Phosphoglycerate kinase (EC 2.7.2.3)	1583.07	1602.75	1.01243	0.0178252	Carbohydrate transport and metabolism	F:ATP binding P:gluconeogenesis C:cytoplasm F:phosphoglycerate kinase activity P:glycolytic process P:carbon utilization
VCH_0460	Triosephosphate isomerase (EC 5.3.1.1)	3224.54	1990.42	0.617273	-0.696019	Carbohydrate transport and metabolism	P:gluconeogenesis P:inositol metabolic process P:glycerolipid metabolic process C:cytoplasm P:pentose-phosphate shunt P:glycolytic process F:triose-phosphate isomerase activity P:mannose metabolic process P:fructose metabolic process P:carbon utilization
VCH_0461	2,3-bisphosphoglycerate-independent phosphoglycerate mutase (EC 5.4.2.12)	3404.87	2088.11	0.613272	-0.705401	Carbohydrate transport and metabolism	C:cytoplasm P:glycolytic process F:manganese ion binding P:glucose catabolic process P:sporulation resulting in formation of a cellular spore F:2,3-bisphosphoglycerate-independent phosphoglycerate mutase activity
VCH_0462	Enolase (EC 4.2.1.11)	6711.6	3625.31	0.540156	-0.888551	Carbohydrate transport and metabolism	F:magnesium ion binding F:phosphopyruvate hydratase activity P:gluconeogenesis P:L-phenylalanine biosynthetic process P:tryptophan biosynthetic process P:tyrosine biosynthetic process P:glycolytic process C:extracellular region C:phosphopyruvate hydratase complex C:cell surface
VCH_0463	hypothetical protein	9.20649	0	0	-	Intracellular trafficking, secretion, and vesicular transport	C:integral component of membrane
VCH_0464	hypothetical protein	160.919	28.2949	0.175833	-2.50772	Transcription	F:sequence-specific DNA binding
VCH_0465	Thiamin ABC transporter ThiY, substrate-binding component	38.2032	27.6403	0.723507	-0.466921	Inorganic ion transport and metabolism	P:thiamine biosynthetic process
VCH_0466	FIG01108320: hypothetical protein	44.8568	36.5592	0.81502	-0.295092	Function unknown	-
VCH_0467	Hydroxymethylpyrimidine ABC transporter, transmembrane component	28.5132	29.4613	1.03325	0.0471891	Inorganic ion transport and metabolism	C:integral component of membrane P:transport C:plasma membrane
VCH_0468	Hydroxymethylpyrimidine ABC transporter, ATPase component	31.273	59.0588	1.88849	0.917235	Inorganic ion transport and metabolism	F:ATPase activity F:ATP binding
VCH_0469	Putative deoxyribonuclease similar to YcfH, type 3	37.4227	65.9462	1.7622	0.817374	Cell motility	F:endodeoxyribonuclease activity, producing 5'-phosphomonoesters P:DNA catabolic process
VCH_0470	Phosphoenolpyruvate-protein phosphotransferase of PTS system (EC 2.7.3.9)	633.465	1023.42	1.61559	0.692064	Carbohydrate transport and metabolism	C:cytoplasm F:metal ion binding P:phosphoenolpyruvate-dependent sugar phosphotransferase system P:phosphorylation F:phosphoenolpyruvate-protein phosphotransferase activity F:kinase activity
VCH_0471	Lysophospholipase (EC 3.1.1.5); Monoglyceride lipase (EC 3.1.1.23)	171.794	144.405	0.840569	-0.250561	Lipid transport and metabolism	-
VCH_0472	Protein-export membrane protein SecG	766.696	1286.29	1.67771	0.74649	Intracellular trafficking, secretion, and vesicular transport	P:protein transmembrane transport F:P-P-bond-hydrolysis-driven protein transmembrane transporter activity C:integral component of membrane C:chloroplast envelope P:protein secretion
VCH_0473	Carboxylesterase (EC 3.1.1.1)	314.613	435.663	1.38476	0.469636	Secondary metabolites biosynthesis, transport and catabolism	F:carboxylic ester hydrolase activity
VCH_0474	3'-to-5' exoribonuclease RNase R	665.151	773.121	1.16232	0.217012	Transcription	F:exoribonuclease II activity P:RNA phosphodiester bond hydrolysis, exonucleolytic F:RNA binding C:cytoplasm P:regulation of RNA metabolic process
VCH_0475	tmRNA-binding protein SmpB	337.726	697.871	2.06639	1.04711	Posttranslational modification, protein turnover, chaperones	F:DNA binding F:RNA binding C:cytoplasm P:trans-translation
VCH_0476	hypothetical protein	0	3.03256	-	-	Posttranslational modification, protein turnover, chaperones	-
VCH_0477	FtsX-like permease domain / Domain of unknown function	50.717	247.603	4.88204	2.28749	Defense mechanisms	C:integral component of membrane P:transport C:plasma membrane
VCH_0478	ABC transporter, ATP-binding protein	52.8266	283.798	5.37225	2.42553	Cell wall/membrane/envelope biogenesis	F:ATPase activity F:ATP binding
VCH_0479	Sensor histidine kinase	128.143	198.344	1.54784	0.630252	Signal transduction mechanisms	F:ATP binding P:signal transduction C:integral component of membrane P:phosphorylation F:kinase activity
VCH_0480	Two-component response regulator BceR	67.2214	88.0744	1.31021	0.389803	Signal transduction mechanisms	F:DNA binding P:transcription, DNA-templated P:phosphorelay signal transduction system P:regulation of transcription, DNA-templated C:intracellular
VCH_0481	hypothetical protein	-	-	-	-	-	-
VCH_0482	Spore germination protein GerLC	11.1856	25.8706	2.31285	1.20967	Transcription	C:membrane
VCH_0483	hypothetical protein	50.3421	108.295	2.15118	1.10513	Cell motility	-
VCH_0484	hypothetical protein	-	-	-	-	-	-
VCH_0485	CBS domain protein	20.8203	79.7336	3.8296	1.93719	Signal transduction mechanisms	F:catalytic activity
VCH_0486	FIG01964566: Predicted membrane protein, hemolysin III homolog	431.855	2062.95	4.77695	2.25609	Intracellular trafficking, secretion, and vesicular transport	P:cytolysis C:integral component of membrane
VCH_0487	hypothetical protein	62.8936	118.339	1.88158	0.911942	Transcription	-
VCH_0488	hypothetical protein	50.1354	243.633	4.8595	2.28081	Coenzyme transport and metabolism	F:oxidoreductase activity, acting on paired donors, with incorporation or reduction of molecular oxygen P:oxidation-reduction process
VCH_0489	Alkaline phosphatase (EC 3.1.3.1)	55.0732	279.508	5.07521	2.34347	Function unknown	C:integral component of membrane
VCH_0490	Phage tail fibers	14.427	67.9628	4.7108	2.23597	Mobilome: prophages, transposons	-
VCH_0491	Phage tail length tape-measure protein	18.9188	64.654	3.41745	1.77292	Cell cycle control, cell division, chromosome partitioning	C:membrane C:integral component of membrane
VCH_0492	Phage protein	18.7678	78.5985	4.18795	2.06624	Cell motility	-
VCH_0493	hypothetical protein	23.463	82.1264	3.50026	1.80746	Cell wall/membrane/envelope biogenesis	-
VCH_0494	Phage major tail shaft protein	31.5241	146.523	4.64795	2.2166	General function prediction only	-
VCH_0495	hypothetical protein	31.0419	108.473	3.4944	1.80504	Inorganic ion transport and metabolism	-
VCH_0496	Phage minor capsid protein	37.1971	237.804	6.39308	2.67651	Inorganic ion transport and metabolism	-
VCH_0497	Phage capsid and scaffold	40.1621	131.295	3.26913	1.7089	General function prediction only	-
VCH_0498	42	56.8871	267.999	4.71107	2.23605	Posttranslational modification, protein turnover, chaperones	-
VCH_0499	hypothetical protein	27.3785	182.799	6.67675	2.73915	General function prediction only	-
VCH_0500	Phage major capsid protein	23.7051	131.001	5.5263	2.46631	Inorganic ion transport and metabolism	-
VCH_0501	Phage capsid scaffolding protein	28.0271	140.102	4.99879	2.32158	Signal transduction mechanisms	F:structural molecule activity
VCH_0502	hypothetical protein	27.6007	93.924	3.40296	1.76679	General function prediction only	-
VCH_0503	hypothetical protein	3.2195	21.6864	6.73595	2.75188	Signal transduction mechanisms	-
VCH_0504	Phage minor capsid protein	8.13109	59.412	7.30677	2.86923	Function unknown	F:structural molecule activity C:viral capsid
VCH_0505	Phage minor capsid protein	7.23539	61.2683	8.46787	3.082	Function unknown	-
VCH_0506	terminase large subunit	9.72206	93.6083	9.62845	3.2673	Mobilome: prophages, transposons	C:membrane P:DNA packaging
VCH_0507	terminase large subunit	14.6594	140.473	9.58248	3.2604	Mobilome: prophages, transposons	C:integral component of membrane P:DNA packaging
VCH_0508	Phage terminase, small subunit	14.7256	115.592	7.84973	2.97264	Function unknown	F:DNA binding F:ATP binding F:sigma factor activity C:transcription factor complex F:transcription factor activity, sequence-specific DNA binding P:viral capsid assembly P:regulation of transcription, DNA-templated P:DNA-templated transcription, initiation P:regulation of transcription, DNA-templated
VCH_0509	hypothetical protein	-	-	-	-	-	-
VCH_0510	hypothetical protein	146.354	50.4945	0.345017	-1.53526	Lipid transport and metabolism	-
VCH_0511	PBS lyase HEAT-like repeat domain protein	247.077	238.415	0.964941	-0.051488	General function prediction only	-
VCH_0512	Acyl-CoA hydrolase (EC 3.1.2.20)	105.704	222.471	2.10465	1.07358	Lipid transport and metabolism	F:hydrolase activity
VCH_0513	EMG2 protein	34.6616	132.003	3.80833	1.92916	Function unknown	-
VCH_0514	Acetyltransferase	95.1842	47.8093	0.502282	-0.993431	General function prediction only	F:transferase activity
VCH_0515	Evolved beta-D-galactosidase, alpha subunit	43.2467	12.4475	0.287825	-1.79674	Carbohydrate transport and metabolism	P:glycerolipid metabolic process C:beta-galactosidase complex P:galactose metabolic process F:carbohydrate binding F:beta-galactosidase activity P:glycosaminoglycan catabolic process P:glycosphingolipid metabolic process
VCH_0516	Transcriptional regulator, GntR family	50.5971	76.2971	1.50794	0.592575	Transcription	F:DNA binding C:transcription factor complex F:transcription factor activity, sequence-specific DNA binding P:regulation of transcription, DNA-templated P:regulation of transcription, DNA-templated
VCH_0517	ABC transporter, ATP-binding protein	35.4349	45.1184	1.27328	0.348544	Defense mechanisms	F:ATPase activity F:ATP binding
VCH_0518	hypothetical protein	133.84	97.4106	0.727811	-0.458365	Amino acid transport and metabolism	C:membrane C:integral component of membrane
VCH_0519	hypothetical protein	31.1374	66.2262	2.1269	1.08875	Transcription	C:membrane
VCH_0520	hypothetical protein	41.7666	116.647	2.79284	1.48173	Posttranslational modification, protein turnover, chaperones	C:membrane
VCH_0521	hypothetical protein	67.4702	86.0713	1.27569	0.351281	Replication, recombination and repair	-
VCH_0522	hypothetical protein	61.7367	73.1159	1.18432	0.244056	Intracellular trafficking, secretion, and vesicular transport	-
VCH_0523	Putative ribosomal RNA large subunit methyltransferase YwbD	22.5303	80.5813	3.57657	1.83858	Translation, ribosomal structure and biogenesis	F:RNA binding C:cytoplasm F:methyltransferase activity P:rRNA processing P:methylation
VCH_0524	Ornithine carbamoyltransferase (EC 2.1.3.3)	11.3568	40.607	3.57555	1.83817	Amino acid transport and metabolism	P:arginine metabolic process P:proline metabolic process P:ornithine metabolic process F:amino acid binding F:ornithine carbamoyltransferase activity C:ornithine carbamoyltransferase complex
VCH_0525	Homoserine kinase (EC 2.7.1.39)	110.825	1217	10.9813	3.45697	Amino acid transport and metabolism	F:homoserine kinase activity F:ATP binding C:cytoplasm P:threonine biosynthetic process P:L-serine metabolic process P:phosphorylation P:glycine metabolic process
VCH_0526	Threonine synthase (EC 4.2.3.1)	158.57	1293.92	8.15995	3.02856	Amino acid transport and metabolism	F:pyridoxal phosphate binding P:vitamin B6 metabolic process P:threonine biosynthetic process P:L-serine metabolic process F:threonine synthase activity P:glycine metabolic process
VCH_0527	Homoserine dehydrogenase (EC 1.1.1.3)	164.305	994.982	6.05571	2.5983	Amino acid transport and metabolism	P:methionine biosynthetic process P:isoleucine biosynthetic process P:lysine biosynthetic process F:NADP binding P:threonine biosynthetic process P:L-serine metabolic process P:oxidation-reduction process F:amino acid binding F:homoserine dehydrogenase activity P:glycine metabolic process
VCH_0528	Multicopper oxidase	27.1974	31.0363	1.14115	0.190491	Cell cycle control, cell division, chromosome partitioning	F:oxidoreductase activity
VCH_0529	Pro-zeta-carotene desaturase, prolycopene producing (EC 1.-.-.-)	136.226	295.592	2.16986	1.1176	Lipid transport and metabolism	P:biosynthetic process F:transferase activity
VCH_0530	DNA internalization-related competence protein ComEC/Rec2	20.126	80.6844	4.00896	2.00323	General function prediction only	C:integral component of membrane P:establishment of competence for transformation
VCH_0531	dCMP deaminase (EC 3.5.4.12) @ Late competence protein ComEB	155.878	513.052	3.29136	1.71868	Nucleotide transport and metabolism	F:zinc ion binding F:hydrolase activity
VCH_0532	DNA uptake protein	144.919	445.439	3.07371	1.61998	Cell wall/membrane/envelope biogenesis	F:DNA binding P:DNA repair C:integral component of membrane
VCH_0533	FIG145533: Methyltransferase	102.266	188.221	1.84051	0.880104	Coenzyme transport and metabolism	F:transferase activity
VCH_0534	Ribosomal silencing factor RsfA	41.1985	116.856	2.8364	1.50406	Translation, ribosomal structure and biogenesis	C:cytoplasm P:mature ribosome assembly P:negative regulation of translation P:negative regulation of ribosome biogenesis
VCH_0535	Hydrolase (HAD superfamily), YqeK	123.618	167.315	1.35348	0.436674	General function prediction only	F:nucleotidyltransferase activity F:hydrolase activity
VCH_0536	Nicotinate-nucleotide adenylyltransferase (EC 2.7.7.18)	112.981	132.571	1.17339	0.230685	Coenzyme transport and metabolism	F:ATP binding F:nicotinate-nucleotide adenylyltransferase activity P:NAD biosynthetic process P:nicotinate nucleotide biosynthetic process
VCH_0537	FIG004454: RNA binding protein	154.589	198.195	1.28208	0.358483	Translation, ribosomal structure and biogenesis	F:RNA binding
VCH_0538	Shikimate 5-dehydrogenase I alpha (EC 1.1.1.25)	261.134	312.281	1.19587	0.258056	Amino acid transport and metabolism	F:NADP binding P:L-phenylalanine biosynthetic process P:tryptophan biosynthetic process P:tyrosine biosynthetic process P:chorismate biosynthetic process P:shikimate metabolic process P:oxidation-reduction process F:shikimate 3-dehydrogenase (NADP+) activity
VCH_0539	GTP-binding protein YqeH, required for biogenesis of 30S ribosome subunit	239.666	262.168	1.09389	0.129467	Translation, ribosomal structure and biogenesis	F:GTP binding
VCH_0540	FIG001553: Hydrolase, HAD subfamily IIIA	196.189	272.631	1.38963	0.474706	General function prediction only	P:metabolic process F:hydrolase activity
VCH_0541	hypothetical protein	48.119	24.8685	0.516811	-0.952291	Mobilome: prophages, transposons	P:phosphorylation F:kinase activity
VCH_0542	hypothetical protein	0	0	-	-	Posttranslational modification, protein turnover, chaperones	-
VCH_0543	Na(+) H(+) antiporter subunit A	98.0523	422.149	4.30534	2.10613	Inorganic ion transport and metabolism	C:cell P:sodium ion transport P:proton transport F:monovalent inorganic cation transmembrane transporter activity P:mitochondrial electron transport, NADH to ubiquinone C:integral component of membrane F:NADH dehydrogenase (ubiquinone) activity P:cellular monovalent inorganic cation homeostasis P:ubiquinone biosynthetic process
VCH_0544	Na(+) H(+) antiporter subunit C	108.626	595.293	5.48023	2.45424	Inorganic ion transport and metabolism	C:integral component of membrane F:oxidoreductase activity, acting on NAD(P)H P:ATP synthesis coupled electron transport
VCH_0545	Na(+) H(+) antiporter subunit D	99.2747	451.2	4.54496	2.18427	Energy production and conversion	P:sodium ion transport P:proton transport P:mitochondrial electron transport, NADH to ubiquinone C:integral component of membrane F:NADH dehydrogenase (ubiquinone) activity P:ubiquinone biosynthetic process
VCH_0546	Na(+) H(+) antiporter subunit E	103.796	434.64	4.18744	2.06607	Inorganic ion transport and metabolism	P:cation transmembrane transport C:integral component of membrane F:cation transmembrane transporter activity
VCH_0547	Na(+) H(+) antiporter subunit F	92.6454	460.911	4.975	2.3147	Inorganic ion transport and metabolism	P:ion transmembrane transport F:ion transmembrane transporter activity C:integral component of membrane
VCH_0548	Na(+) H(+) antiporter subunit G	170.821	1018.55	5.96269	2.57596	Inorganic ion transport and metabolism	C:integral component of membrane F:monovalent cation:proton antiporter activity P:hydrogen ion transmembrane transport
VCH_0549	Outer surface protein of unknown function, cellobiose operon	1632.62	10.8712	0.00665873	-7.23054	Function unknown	F:catalytic activity
VCH_0550	PTS system, N-acetylmuramic acid-specific IIB component (EC 2.7.1.69) / PTS system, N-acetylmuramic acid-specific IIC component	2749.86	11.4411	0.00416062	-7.90899	Carbohydrate transport and metabolism	P:phosphoenolpyruvate-dependent sugar phosphotransferase system C:protein-N(PI)-phosphohistidine-sugar phosphotransferase complex F:protein-N(PI)-phosphohistidine-sugar phosphotransferase activity P:phosphorylation P:carbohydrate transmembrane transport F:kinase activity C:plasma membrane F:D-glucosamine PTS permease activity
VCH_0551	N-acetylmuramic acid 6-phosphate etherase	1644.76	4.34477	0.00264158	-8.56438	Cell wall/membrane/envelope biogenesis	F:lyase activity P:amino sugar catabolic process
VCH_0552	hypothetical protein	0	0	-	-	Cell wall/membrane/envelope biogenesis	P:carbohydrate metabolic process F:carbon-oxygen lyase activity F:carbohydrate binding P:N-acetylmuramic acid catabolic process
VCH_0553	RNA polymerase sporulation specific sigma factor SigK	3.52501	2.80491	0.795717	-0.329673	Transcription	-
VCH_0554	hypothetical protein	27.0526	23.0199	0.850931	-0.232886	Posttranslational modification, protein turnover, chaperones	C:membrane
VCH_0555	hypothetical protein	42.1533	14.3058	0.339375	-1.55905	General function prediction only	C:integral component of membrane
VCH_0556	hypothetical protein	139.502	292.289	2.09523	1.06711	Signal transduction mechanisms	C:integral component of membrane
VCH_0557	5'-methylthioadenosine nucleosidase (EC 3.2.2.16) @ S-adenosylhomocysteine nucleosidase (EC 3.2.2.9)	243.239	265.966	1.09344	0.128868	Nucleotide transport and metabolism	P:arginine metabolic process F:adenosylhomocysteine nucleosidase activity P:L-methionine salvage from S-adenosylmethionine P:L-methionine salvage from methylthioadenosine P:proline metabolic process P:nucleoside catabolic process F:methylthioadenosine nucleosidase activity
VCH_0558	Hypothetical protein perhaps functionally coupled to transcription elongation factor GreA	106.73	96.2744	0.902034	-0.148746	Intracellular trafficking, secretion, and vesicular transport	C:integral component of membrane
VCH_0559	Transcription elongation factor GreA	387.358	1117.15	2.88403	1.52809	Transcription	F:RNA polymerase binding F:DNA binding P:regulation of translational elongation F:translation elongation factor activity P:transcription, DNA-templated P:regulation of DNA-templated transcription, elongation C:ribosome
VCH_0560	Uridine kinase (EC 2.7.1.48) [C1]	332.556	873.963	2.62802	1.39398	Nucleotide transport and metabolism	F:ATP binding P:pyrimidine nucleobase metabolic process C:cytoplasm F:uridine kinase activity P:CTP salvage P:phosphorylation F:phosphotransferase activity, alcohol group as acceptor P:UMP salvage
VCH_0561	FIG011945: O-methyltransferase family protein	268.893	456.412	1.69738	0.763306	General function prediction only	F:O-methyltransferase activity P:methylation
VCH_0562	FIG004453: protein YceG like	267.384	121.094	0.452884	-1.14279	Cell cycle control, cell division, chromosome partitioning	F:nucleic acid binding C:integral component of membrane F:lyase activity
VCH_0563	hypothetical protein	-	-	-	-	-	-
VCH_0564	MaoC like domain protein	569.64	296.401	0.52033	-0.9425	Lipid transport and metabolism	-
VCH_0565	Alkaline phosphatase synthesis transcriptional regulatory protein PhoP	444.962	303.413	0.681884	-0.552402	Signal transduction mechanisms	F:DNA binding F:catalytic activity P:transcription, DNA-templated P:phosphorelay signal transduction system P:regulation of transcription, DNA-templated C:intracellular
VCH_0566	Alkaline phosphatase synthesis transcriptional regulatory protein PhoP	651.754	442.678	0.67921	-0.55807	Signal transduction mechanisms	F:DNA binding F:catalytic activity P:transcription, DNA-templated P:phosphorelay signal transduction system P:regulation of transcription, DNA-templated C:intracellular
VCH_0567	Phosphate regulon sensor protein PhoR (SphS) (EC 2.7.13.3)	505.272	381.483	0.755006	-0.40544	Signal transduction mechanisms	F:phosphorelay sensor kinase activity F:ATP binding C:protein histidine kinase complex P:phosphorelay signal transduction system C:integral component of membrane P:regulation of transcription, DNA-templated P:signal transduction by protein phosphorylation C:intracellular
VCH_0568	DNA polymerase I (EC 2.7.7.7)	256.213	355.2	1.38635	0.471291	Replication, recombination and repair	F:DNA binding F:3'-5' exonuclease activity P:nucleic acid phosphodiester bond hydrolysis F:DNA-directed DNA polymerase activity P:DNA-dependent DNA replication P:DNA biosynthetic process C:DNA polymerase complex
VCH_0569	Formamidopyrimidine-DNA glycosylase (EC 3.2.2.23)	177.87	310.95	1.74819	0.805859	Replication, recombination and repair	P:DNA catabolic process F:zinc ion binding P:base-excision repair, AP site formation P:nucleotide-excision repair F:damaged DNA binding F:oxidized purine nucleobase lesion DNA N-glycosylase activity
VCH_0570	Dephospho-CoA kinase (EC 2.7.1.24)	363.616	561.099	1.54311	0.625838	Coenzyme transport and metabolism	P:pantothenate biosynthetic process F:ATP binding C:cytoplasm F:dephospho-CoA kinase activity P:coenzyme A biosynthetic process P:phosphorylation
VCH_0571	NADPH-dependent glyceraldehyde-3-phosphate dehydrogenase (EC 1.2.1.13)	7339.06	90.3977	0.0123173	-6.34317	Carbohydrate transport and metabolism	F:NADP binding F:NAD binding P:oxidation-reduction process P:glucose metabolic process F:oxidoreductase activity, acting on the aldehyde or oxo group of donors, NAD or NADP as acceptor
VCH_0572	S-adenosylmethionine decarboxylase proenzyme (EC 4.1.1.50), prokaryotic class 1B	255.765	231.857	0.906525	-0.141581	Amino acid transport and metabolism	P:arginine metabolic process P:proline metabolic process P:spermidine biosynthetic process F:adenosylmethionine decarboxylase activity P:S-adenosylmethioninamine biosynthetic process
VCH_0573	FIG01239047: hypothetical protein	161.08	413.68	2.56816	1.36073	Lipid transport and metabolism	-
VCH_0574	Ribonucleotide reductase transcriptional regulator NrdR	206.368	500.941	2.42742	1.27942	Transcription	F:DNA binding F:ATP binding F:zinc ion binding P:negative regulation of transcription, DNA-templated P:transcription, DNA-templated
VCH_0575	Helicase loader DnaB	295.359	545.091	1.84552	0.884028	Replication, recombination and repair	-
VCH_0576	Helicase loader DnaI	328.038	651.069	1.98474	0.988946	Replication, recombination and repair	F:ATP binding
VCH_0577	hypothetical protein	22.6724	143.159	6.31423	2.65861	Cell wall/membrane/envelope biogenesis	-
VCH_0578	hypothetical protein	7.91893	24.645	3.11216	1.63791	Cell motility	-
VCH_0579	Threonyl-tRNA synthetase (EC 6.1.1.3)	193.672	370.363	1.91232	0.935327	Translation, ribosomal structure and biogenesis	F:ATP binding C:cytoplasm F:metal ion binding F:threonine-tRNA ligase activity P:L-serine metabolic process P:threonyl-tRNA aminoacylation P:glycine metabolic process P:threonine metabolic process
VCH_0580	phosphotransferase enzyme family protein, putative	32.5667	90.0882	2.76627	1.46794	Coenzyme transport and metabolism	F:transferase activity
VCH_0581	Translation initiation factor 3	1568.6	2765.22	1.76285	0.817911	Translation, ribosomal structure and biogenesis	F:translation initiation factor activity C:ribosome P:regulation of translational initiation
VCH_0582	LSU ribosomal protein L35p	879.532	1409.34	1.60237	0.680208	Translation, ribosomal structure and biogenesis	F:structural constituent of ribosome P:ribosome biogenesis C:ribosome P:translation
VCH_0583	LSU ribosomal protein L20p	2153.21	3851.09	1.78853	0.838777	Translation, ribosomal structure and biogenesis	F:structural constituent of ribosome C:ribosome F:rRNA binding P:ribosomal large subunit assembly P:translation
VCH_0584	Proton/glutamate symporter @ Sodium/glutamate symporter	567.142	757.106	1.33495	0.416784	Energy production and conversion	P:transmembrane transport C:integral component of membrane F:symporter activity
VCH_0585	4'-phosphopantetheinyl transferase (EC 2.7.8.-)	63.4068	80.9121	1.27608	0.351719	Coenzyme transport and metabolism	F:magnesium ion binding F:metal ion binding F:transferase activity P:fatty acid biosynthetic process F:holo-[acyl-carrier-protein] synthase activity
VCH_0586	hypothetical protein	296.984	374.052	1.2595	0.332854	General function prediction only	F:hydrolase activity
VCH_0587	Transcriptional regulator, MarR family	147.786	81.0883	0.548686	-0.865946	Transcription	F:DNA binding C:transcription factor complex F:transcription factor activity, sequence-specific DNA binding P:regulation of transcription, DNA-templated P:regulation of transcription, DNA-templated
VCH_0588	hypothetical protein	16.3405	22.0733	1.35084	0.433857	Mobilome: prophages, transposons	F:DNA binding F:transposase activity P:transposition, DNA-mediated
VCH_0589	hypothetical protein	71.5463	37.5588	0.524958	-0.929727	Mobilome: prophages, transposons	F:DNA binding F:transposase activity P:transposition, DNA-mediated
VCH_0590	hypothetical protein	141.072	126.164	0.894321	-0.161136	General function prediction only	C:membrane C:integral component of membrane
VCH_0591	hypothetical protein	800.645	251.323	0.313901	-1.67162	Posttranslational modification, protein turnover, chaperones	-
VCH_0592	Sulfur carrier protein ThiS adenylyltransferase (EC 2.7.7.73)	938.723	165.861	0.176688	-2.50073	Coenzyme transport and metabolism	F:small protein activating enzyme activity
VCH_0593	hypothetical protein	1355.52	181.215	0.133687	-2.90307	Cell wall/membrane/envelope biogenesis	-
VCH_0594	hypothetical protein	55.669	23.4756	0.4217	-1.24571	General function prediction only	P:acyl-carrier-protein biosynthetic process F:N-acetyltransferase activity
VCH_0595	hypothetical protein	17.5541	14.4424	0.822742	-0.281488	Carbohydrate transport and metabolism	-
VCH_0596	hypothetical protein	49.1325	28.5761	0.581614	-0.781867	Function unknown	-
VCH_0597	23S rRNA (pseudouridine(1915)-N(3))-methyltransferase (EC 2.1.1.177)	125.017	91.3287	0.73053	-0.452984	Translation, ribosomal structure and biogenesis	C:cytoplasm F:rRNA (pseudouridine-N3-)-methyltransferase activity P:rRNA methylation
VCH_0598	hypothetical protein	45.5522	37.537	0.824044	-0.279207	Amino acid transport and metabolism	C:integral component of membrane
VCH_0599	Transcriptional regulator, PadR family	88.2442	37.3651	0.423429	-1.23981	Transcription	-
VCH_0600	CDS_ID OB3229	31.9566	35.552	1.11251	0.153815	Signal transduction mechanisms	-
VCH_0601	hypothetical protein	16.8089	11.8632	0.705771	-0.502729	Lipid transport and metabolism	-
VCH_0602	3-oxoacyl-[acyl-carrier protein] reductase paralog (EC 1.1.1.100)	28.7365	33.5525	1.16759	0.223536	Lipid transport and metabolism	-
VCH_0603	hypothetical protein	-	-	-	-	-	-
VCH_0604	transcriptional activator	28.2535	82.7094	2.92741	1.54962	Transcription	F:sequence-specific DNA binding
VCH_0605	hypothetical protein	0	0	-	-	Posttranslational modification, protein turnover, chaperones	-
VCH_0606	GMP reductase (EC 1.7.1.7)	173.089	39.2075	0.226516	-2.14231	Nucleotide transport and metabolism	C:GMP reductase complex F:GMP reductase activity P:'de novo' pyrimidine nucleobase biosynthetic process P:purine nucleotide metabolic process F:dihydroorotate dehydrogenase activity P:oxidation-reduction process P:purine nucleobase metabolic process
VCH_0607	Alkaline phosphatase like protein	114.548	110.355	0.963397	-0.0537978	Function unknown	C:integral component of membrane
VCH_0608	Phosphatidylserine decarboxylase (EC 4.1.1.65)	90.672	102.14	1.12648	0.171825	Lipid transport and metabolism	P:glycerolipid metabolic process F:phosphatidylserine decarboxylase activity P:phospholipid biosynthetic process P:L-serine metabolic process P:glycine metabolic process P:threonine metabolic process
VCH_0609	CDP-diacylglycerol--serine O-phosphatidyltransferase (EC 2.7.8.8)	26.7103	52.8025	1.97686	0.983212	Lipid transport and metabolism	C:integral component of membrane F:phosphotransferase activity, for other substituted phosphate groups P:phospholipid biosynthetic process
VCH_0610	Homoserine O-succinyltransferase (EC 2.3.1.46)	227.863	211.761	0.929334	-0.105732	Amino acid transport and metabolism	P:L-methionine biosynthetic process from homoserine via O-succinyl-L-homoserine and cystathionine P:acyl-carrier-protein biosynthetic process C:cytoplasm F:homoserine O-succinyltransferase activity
VCH_0611	Transcriptional regulator, PadR family	96.9363	36.5138	0.376678	-1.40859	Intracellular trafficking, secretion, and vesicular transport	-
VCH_0612	hypothetical protein	296.684	254.5	0.857818	-0.221257	Signal transduction mechanisms	-
VCH_0613	ABC transporter, ATP-binding protein	121.771	149.551	1.22814	0.29647	General function prediction only	F:ATP binding
VCH_0614	hypothetical protein	43.3478	124.851	2.88022	1.52618	Cell wall/membrane/envelope biogenesis	-
VCH_0615	Undecaprenyl-phosphate alpha-N-acetylglucosaminyl 1-phosphate transferase (EC 2.7.8.33)	251.878	962.38	3.82082	1.93388	Cell wall/membrane/envelope biogenesis	F:transferase activity, transferring glycosyl groups P:lipid metabolic process P:peptidoglycan biosynthetic process C:integral component of membrane F:phospho-N-acetylmuramoyl-pentapeptide-transferase activity
VCH_0616	Cell envelope-associated transcriptional attenuator LytR-CpsA-Psr, subfamily F2 (as in PMID19099556)	1748.72	2619.47	1.49794	0.582978	Cell wall/membrane/envelope biogenesis	C:integral component of membrane
VCH_0617	CDP-ribitol ribitolphosphotransferase (EC 2.7.8.14)	596.042	382.603	0.641906	-0.639567	Cell wall/membrane/envelope biogenesis	C:membrane
VCH_0618	Glycerol-3-phosphate cytidylyltransferase (EC 2.7.7.39)	749.241	360.066	0.480574	-1.05717	Cell wall/membrane/envelope biogenesis	P:glycerolipid metabolic process C:cytoplasm F:metal ion binding P:teichoic acid biosynthetic process F:glycerol-3-phosphate cytidylyltransferase activity
VCH_0619	hypothetical protein	-	-	-	-	-	-
VCH_0620	2-C-methyl-D-erythritol 4-phosphate cytidylyltransferase (EC 2.7.7.60)	510.694	445.604	0.872547	-0.196696	Lipid transport and metabolism	F:2-C-methyl-D-erythritol 4-phosphate cytidylyltransferase activity P:isopentenyl diphosphate biosynthetic process, methylerythritol 4-phosphate pathway P:steroid biosynthetic process P:terpenoid biosynthetic process
VCH_0621	Xylitol dehydrogenase	984.273	863.299	0.877093	-0.189198	Amino acid transport and metabolism	F:zinc ion binding F:oxidoreductase activity P:oxidation-reduction process
VCH_0622	CDP-ribitol:poly(ribitol phosphate) ribitol phosphotransferase	627.429	739.995	1.17941	0.238063	Cell wall/membrane/envelope biogenesis	C:membrane F:transferase activity
VCH_0623	CDP-ribitol ribitolphosphotransferase (EC 2.7.8.14)	247.674	377.639	1.52474	0.608566	Cell wall/membrane/envelope biogenesis	-
VCH_0624	Teichoic acid translocation permease protein TagG	484.444	821.983	1.69676	0.762778	Carbohydrate transport and metabolism	C:integral component of membrane P:transport C:plasma membrane
VCH_0625	Teichoic acid export ATP-binding protein TagH (EC 3.6.3.40)	300.45	684.757	2.27911	1.18847	Carbohydrate transport and metabolism	F:ATP binding F:teichoic-acid-transporting ATPase activity C:ATP-binding cassette (ABC) transporter complex P:teichoic acid transport
VCH_0626	FIG00645980: hypothetical protein	953.622	1458.88	1.52983	0.613367	Cell wall/membrane/envelope biogenesis	F:transferase activity
VCH_0627	N-acetylmannosaminyltransferase (EC 2.4.1.187)	1005.76	1867.75	1.85706	0.893018	Cell wall/membrane/envelope biogenesis	F:transferase activity, transferring glycosyl groups P:biosynthetic process
VCH_0628	Cell envelope-associated transcriptional attenuator LytR-CpsA-Psr, subfamily F2 (as in PMID19099556)	384.548	234.259	0.60918	-0.71506	Cell wall/membrane/envelope biogenesis	-
VCH_0629	hypothetical protein	50.3351	20.6231	0.409716	-1.2873	Posttranslational modification, protein turnover, chaperones	-
VCH_0630	CDS_ID OB2140	105.235	74.4973	0.707914	-0.498354	Intracellular trafficking, secretion, and vesicular transport	-
VCH_0631	hypothetical protein	0	0	-	-	Translation, ribosomal structure and biogenesis	-
VCH_0632	Uncharacterized Nudix hydrolase NudL	242.969	47.6755	0.19622	-2.34945	Defense mechanisms	F:hydrolase activity
VCH_0633	hypothetical protein	404.833	74.1915	0.183264	-2.448	Translation, ribosomal structure and biogenesis	-
VCH_0634	hypothetical protein	1.21102	0	0	-	Coenzyme transport and metabolism	-
VCH_0635	Aldose 1-epimerase (EC 5.1.3.3)	28.7235	4.11469	0.143252	-2.80337	Carbohydrate transport and metabolism	F:catalytic activity
VCH_0636	Permease of the drug/metabolite transporter (DMT) superfamily	32.6787	100.798	3.08453	1.62505	Carbohydrate transport and metabolism	C:integral component of membrane
VCH_0637	hypothetical protein	0	0	-	-	Function unknown	-
VCH_0638	ROK family sugar kinase or transcriptional regulator	22.3805	63.9028	2.85529	1.51364	Transcription	F:DNA binding P:regulation of transcription, DNA-templated
VCH_0639	hypothetical protein	1102.72	574.93	0.521372	-0.939616	Cell cycle control, cell division, chromosome partitioning	-
VCH_0640	hypothetical protein	19.4529	22.4012	1.15156	0.203589	Function unknown	-
VCH_0641	Predicted transcriptional regulator of N-Acetylglucosamine utilization, GntR family	189.986	71.7551	0.377687	-1.40474	Transcription	F:DNA binding C:transcription factor complex F:transcription factor activity, sequence-specific DNA binding P:regulation of transcription, DNA-templated P:regulation of transcription, DNA-templated
VCH_0642	Galactosamine-6-phosphate isomerase AgaS	131.628	13.0427	0.0990871	-3.33516	Cell wall/membrane/envelope biogenesis	P:carbohydrate metabolic process F:carbohydrate binding F:isomerase activity
VCH_0643	PTS system, N-acetylgalactosamine-specific IIB component (EC 2.7.1.69)	214.864	13.7739	0.0641051	-3.96342	Carbohydrate transport and metabolism	P:phosphoenolpyruvate-dependent sugar phosphotransferase system C:protein-N(PI)-phosphohistidine-sugar phosphotransferase complex F:protein-N(PI)-phosphohistidine-sugar phosphotransferase activity P:carbohydrate transmembrane transport
VCH_0644	PTS system, N-acetylgalactosamine-specific IIC component	114.684	22.1988	0.193565	-2.36911	Carbohydrate transport and metabolism	C:integral component of membrane P:phosphoenolpyruvate-dependent sugar phosphotransferase system
VCH_0645	PTS system, N-acetylgalactosamine-specific IID component	154.237	13.8636	0.0898847	-3.47578	Carbohydrate transport and metabolism	C:integral component of membrane P:phosphoenolpyruvate-dependent sugar phosphotransferase system
VCH_0646	PTS system, N-acetylgalactosamine- and galactosamine-specific IIA component	129.073	13.6739	0.10594	-3.23868	Carbohydrate transport and metabolism	C:integral component of membrane P:phosphoenolpyruvate-dependent sugar phosphotransferase system
VCH_0647	N-acetylglucosamine-6-phosphate deacetylase (EC 3.5.1.25)	103.444	11.0568	0.106887	-3.22585	Carbohydrate transport and metabolism	P:carbohydrate metabolic process P:N-acetylglucosamine metabolic process F:N-acetylglucosamine-6-phosphate deacetylase activity
VCH_0648	Tagatose 1,6-bisphosphate aldolase (EC 4.1.2.40)	256.057	27.9906	0.109314	-3.19345	Carbohydrate transport and metabolism	P:gluconeogenesis F:zinc ion binding P:inositol metabolic process P:pentose-phosphate shunt P:glycolytic process P:mannose metabolic process P:fructose metabolic process F:tagatose-bisphosphate aldolase activity P:galactose metabolic process F:fructose-bisphosphate aldolase activity P:fructose 1,6-bisphosphate metabolic process P:carbon utilization
VCH_0649	Tagatose-6-phosphate kinase (EC 2.7.1.144)	39.3965	27.5706	0.699824	-0.514935	Carbohydrate transport and metabolism	F:ATP binding P:lactose metabolic process F:tagatose-6-phosphate kinase activity P:phosphorylation P:galactose metabolic process P:D-tagatose 6-phosphate catabolic process
VCH_0650	Glycine betaine transporter OpuD	12.1272	92.05	7.59037	2.92417	Cell wall/membrane/envelope biogenesis	C:integral component of membrane P:transport C:plasma membrane F:transporter activity
VCH_0651	hypothetical protein	126.812	404.167	3.18712	1.67225	Function unknown	C:integral component of membrane
VCH_0652	Auxin efflux carrier family protein	80.5534	236.717	2.93863	1.55515	General function prediction only	P:transmembrane transport C:integral component of membrane
VCH_0653	Ubiquinone/menaquinone biosynthesis methyltransferase UbiE (EC 2.1.1.-)	69.2733	182.444	2.63369	1.39708	Coenzyme transport and metabolism	F:methyltransferase activity P:methylation
VCH_0654	Uncharacterized protein YxiS	43.4703	127.047	2.92263	1.54727	Transcription	-
VCH_0655	hypothetical protein	152.079	302.046	1.98611	0.989946	Replication, recombination and repair	-
VCH_0656	2-hydroxy-3-oxopropionate reductase (EC 1.1.1.60)	157.115	229.196	1.45877	0.544757	Lipid transport and metabolism	F:phosphogluconate dehydrogenase (decarboxylating) activity F:NAD binding P:pentose-phosphate shunt P:oxidation-reduction process P:D-gluconate metabolic process
VCH_0657	N-acetyltransferase ElaA	2.48071	22.1601	8.93297	3.15914	General function prediction only	P:acyl-carrier-protein biosynthetic process F:N-acetyltransferase activity
VCH_0658	ElaA protein	0	1.22391	-	-	General function prediction only	P:acyl-carrier-protein biosynthetic process F:N-acetyltransferase activity
VCH_0659	Uncharacterized protein YteA	7.12939	18.1459	2.54522	1.34779	Translation, ribosomal structure and biogenesis	F:zinc ion binding
VCH_0660	FIG01251890: hypothetical protein	458.354	63.0876	0.137639	-2.86103	General function prediction only	-
VCH_0661	Hemolysins and related proteins containing CBS domains	68.3774	85.1816	1.24576	0.317022	Inorganic ion transport and metabolism	F:oxidoreductase activity, acting on CH-OH group of donors F:flavin adenine dinucleotide binding C:integral component of membrane P:oxidation-reduction process
VCH_0662	FIG007303: uncharacterized protein	102.172	131.882	1.29078	0.368247	Transcription	F:DNA binding F:metal ion binding P:regulation of transcription, DNA-templated
VCH_0663	Arsenical resistance operon repressor	54.2211	102.105	1.88313	0.913131	Transcription	F:DNA binding C:transcription factor complex F:transcription factor activity, sequence-specific DNA binding P:regulation of transcription, DNA-templated P:regulation of transcription, DNA-templated
VCH_0664	Arsenic efflux pump protein	21.7168	56.072	2.58197	1.36847	Inorganic ion transport and metabolism	P:response to arsenic-containing substance C:integral component of membrane C:plasma membrane P:arsenite transport F:arsenite transmembrane transporter activity
VCH_0665	Arsenate reductase (EC 1.20.4.1)	34.9638	75.3379	2.15474	1.10751	Signal transduction mechanisms	F:arsenate reductase (thioredoxin) activity P:obsolete electron transport P:tyrosine metabolic process F:protein tyrosine phosphatase activity P:response to arsenic-containing substance P:oxidation-reduction process F:transferase activity P:peptidyl-tyrosine dephosphorylation
VCH_0666	Sensory histidine kinase BaeS	449.231	280.041	0.623379	-0.681819	Signal transduction mechanisms	F:phosphorelay sensor kinase activity F:ATP binding C:protein histidine kinase complex P:phosphorelay signal transduction system C:integral component of membrane P:signal transduction by protein phosphorylation C:intracellular
VCH_0667	Phosphate regulon transcriptional regulatory protein PhoB (SphR)	526.104	228.336	0.434014	-1.20419	Signal transduction mechanisms	F:DNA binding P:transcription, DNA-templated P:phosphorelay signal transduction system P:regulation of transcription, DNA-templated C:intracellular
VCH_0668	Thiol:disulfide oxidoreductase related to ResA	35.1454	46.4918	1.32284	0.403638	Posttranslational modification, protein turnover, chaperones	C:cell F:antioxidant activity F:oxidoreductase activity P:cellular oxidant detoxification P:cell redox homeostasis P:oxidation-reduction process
VCH_0669	Cytochrome c-type biogenesis protein CcdA (DsbD analog)	67.9204	71.7426	1.05627	0.0789843	Energy production and conversion	C:integral component of membrane P:oxidation-reduction process P:cytochrome complex assembly
VCH_0670	hypothetical protein	80.2288	81.2571	1.01282	0.0183735	Carbohydrate transport and metabolism	C:membrane
VCH_0671	BH1254 unknown	100.337	87.3843	0.870912	-0.199401	Cell wall/membrane/envelope biogenesis	-
VCH_0672	LysR family regulatory protein CidR	175.115	102.034	0.582673	-0.779242	Transcription	F:DNA binding C:transcription factor complex F:transcription factor activity, sequence-specific DNA binding P:regulation of transcription, DNA-templated P:regulation of transcription, DNA-templated
VCH_0673	Acyl-CoA hydrolase (EC 3.1.2.20)	47.3551	58.0373	1.22558	0.293459	Lipid transport and metabolism	F:hydrolase activity
VCH_0674	hypothetical protein	84.1215	90.2663	1.07305	0.101713	Replication, recombination and repair	-
VCH_0675	Sodium/glutamate symporter	94.4156	92.1304	0.975796	-0.0353491	Amino acid transport and metabolism	P:L-glutamate transmembrane transport P:sodium ion transport C:integral component of membrane P:polyamine transport F:glutamate:sodium symporter activity
VCH_0676	Glucosamine-1-phosphate N-acetyltransferase (EC 2.3.1.157)	24.5759	139.395	5.67202	2.50386	Translation, ribosomal structure and biogenesis	F:transferase activity
VCH_0677	Predicted transcriptional regulator of N-Acetylglucosamine utilization, GntR family	30.7417	136.642	4.44486	2.15214	Transcription	F:DNA binding C:transcription factor complex F:transcription factor activity, sequence-specific DNA binding P:regulation of transcription, DNA-templated P:regulation of transcription, DNA-templated
VCH_0678	hypothetical protein	35.0065	194.851	5.56613	2.47667	General function prediction only	P:carbohydrate metabolic process F:carbohydrate binding
VCH_0679	hypothetical protein	598.665	792.762	1.32421	0.405137	Cell cycle control, cell division, chromosome partitioning	-
VCH_0680	hypothetical protein	194.916	188.436	0.966754	-0.0487786	Cell wall/membrane/envelope biogenesis	F:transferase activity
VCH_0681	Beta-glucoside bgl operon antiterminator, BglG family	138.526	301.793	2.17861	1.12341	Transcription	F:RNA binding P:positive regulation of transcription, DNA-templated
VCH_0682	PTS system, glucose-specific IIA component	306.19	480.941	1.57073	0.651431	Carbohydrate transport and metabolism	P:phosphoenolpyruvate-dependent sugar phosphotransferase system P:phosphorylation F:kinase activity
VCH_0683	ABC transporter permease YhcI	155.422	1856.87	11.9472	3.5786	Posttranslational modification, protein turnover, chaperones	C:integral component of membrane P:transport
VCH_0684	Efflux ABC transporter, ATP-binding protein	110.252	1108.05	10.0502	3.32915	Defense mechanisms	F:ATPase activity F:ATP binding
VCH_0685	ABC transporter permease YhcI	18.2811	12.3311	0.674527	-0.568053	Posttranslational modification, protein turnover, chaperones	C:membrane
VCH_0686	Efflux ABC transporter, ATP-binding protein	37.4175	9.2933	0.248368	-2.00945	Defense mechanisms	F:ATPase activity F:ATP binding
VCH_0687	hypothetical protein	86.5899	18.7602	0.216656	-2.20652	General function prediction only	-
VCH_0688	YqaQ	18.4923	6.1694	0.33362	-1.58372	Mobilome: prophages, transposons	F:DNA binding F:sigma factor activity C:transcription factor complex F:transcription factor activity, sequence-specific DNA binding P:regulation of transcription, DNA-templated P:DNA-templated transcription, initiation P:regulation of transcription, DNA-templated
VCH_0689	hypothetical protein	47.0721	76.5106	1.62539	0.700787	Replication, recombination and repair	C:membrane C:integral component of membrane
VCH_0690	CDS_ID OB0208	0	7.5149	-	-	Coenzyme transport and metabolism	-
VCH_0691	hypothetical protein	29.7975	49.0928	1.64755	0.720319	Function unknown	-
VCH_0692	hypothetical protein	40.3357	64.8452	1.60764	0.684942	Replication, recombination and repair	-
VCH_0693	hypothetical protein	25.2374	37.4848	1.48528	0.570739	Cell motility	-
VCH_0694	Adenine-specific methyltransferase (EC 2.1.1.72)	13.5897	28.3463	2.08587	1.06065	Replication, recombination and repair	F:DNA binding F:N-methyltransferase activity P:DNA methylation
VCH_0695	hypothetical protein	21.1221	37.1753	1.76002	0.815592	Cell cycle control, cell division, chromosome partitioning	-
VCH_0696	Phage-related protein	16.9553	45.395	2.67733	1.42079	Carbohydrate transport and metabolism	-
VCH_0697	hypothetical protein	16.4537	50.0539	3.04211	1.60507	Replication, recombination and repair	-
VCH_0698	hypothetical protein	10.057	19.8314	1.97191	0.97959	General function prediction only	F:magnesium ion binding F:nucleic acid binding P:DNA repair P:nucleic acid phosphodiester bond hydrolysis C:cytoplasm F:endonuclease activity P:DNA recombination P:chromosome segregation
VCH_0699	hypothetical protein	11.2832	26.823	2.37725	1.24929	Coenzyme transport and metabolism	-
VCH_0700	Phage replication initiation protein #ACLAME10	9.58302	16.74	1.74684	0.804746	Replication, recombination and repair	-
VCH_0701	hypothetical protein	0	0	-	-	Replication, recombination and repair	-
VCH_0702	Recombinational DNA repair protein RecT (prophage associated)	25.6754	47.698	1.85773	0.893539	Replication, recombination and repair	F:DNA binding P:DNA metabolic process
VCH_0703	Protein gp47, recombination-related [Bacteriophage A118]	9.93164	16.3331	1.64456	0.717699	Mobilome: prophages, transposons	F:DNA binding P:nucleic acid phosphodiester bond hydrolysis F:endonuclease activity
VCH_0704	hypothetical protein	0	0	-	-	Amino acid transport and metabolism	-
VCH_0705	hypothetical protein	30.9231	51.3071	1.65919	0.730475	Replication, recombination and repair	-
VCH_0706	hypothetical protein	-	-	-	-	-	-
VCH_0707	hypothetical protein	5.49334	10.0308	1.82599	0.868678	Energy production and conversion	-
VCH_0708	hypothetical protein	35.3411	49.3902	1.39753	0.482878	Transcription	F:DNA binding
VCH_0709	hypothetical protein	151.802	315.193	2.07634	1.05405	Transcription	F:DNA binding
VCH_0710	antirepressor, putative	41.6826	213.999	5.13401	2.36008	Mobilome: prophages, transposons	-
VCH_0711	hypothetical protein	76.2453	514.77	6.7515	2.75521	Transcription	F:sequence-specific DNA binding
VCH_0712	hypothetical protein	194.271	54.6315	0.281212	-1.83027	Transcription	F:DNA binding
VCH_0713	hypothetical protein	170.043	78.7924	0.463367	-1.10977	Carbohydrate transport and metabolism	-
VCH_0714	phage-like element PBSX protein XKDA	11.902	15.4725	1.29999	0.378496	Amino acid transport and metabolism	-
VCH_0715	Phage integrase	47.6276	51.6677	1.08483	0.117464	Replication, recombination and repair	P:DNA metabolic process
VCH_0716	Deoxyguanosine kinase (EC 2.7.1.113)	61.3823	208.132	3.39076	1.76161	Nucleotide transport and metabolism	F:ATP binding P:nucleotide biosynthetic process P:phosphorylation F:nucleoside kinase activity
VCH_0717	Deoxyadenosine kinase (EC 2.7.1.76) @ Deoxycytidine kinase (EC 2.7.1.74)	68.4054	287.938	4.20929	2.07358	Nucleotide transport and metabolism	F:ATP binding P:nucleotide biosynthetic process P:phosphorylation F:nucleoside kinase activity
VCH_0718	Pyrroline-5-carboxylate reductase (EC 1.5.1.2)	18.8894	95.4596	5.05361	2.33731	Amino acid transport and metabolism	F:pyrroline-5-carboxylate reductase activity P:arginine metabolic process C:cytoplasm P:oxidation-reduction process P:L-proline biosynthetic process
VCH_0719	hypothetical protein	0	0	-	-	Transcription	-
VCH_0720	hypothetical protein	31.7519	4.27077	0.134504	-2.89428	Function unknown	-
VCH_0721	N-acyl-L-amino acid amidohydrolase (EC 3.5.1.14)	26.6772	29.8825	1.12015	0.163695	General function prediction only	P:metabolic process F:hydrolase activity
VCH_0722	Methionine ABC transporter substrate-binding protein	8.60927	13.4492	1.56217	0.643554	Inorganic ion transport and metabolism	-
VCH_0723	Methionine ABC transporter permease protein	11.2567	15.563	1.38255	0.467336	Amino acid transport and metabolism	C:integral component of membrane P:transport C:plasma membrane
VCH_0724	Methionine ABC transporter ATP-binding protein	9.39702	6.56937	0.699091	-0.516447	Amino acid transport and metabolism	F:ATP binding C:ATP-binding cassette (ABC) transporter complex P:amino acid transmembrane transport P:methionine transport F:amino acid-transporting ATPase activity
VCH_0725	Seryl-tRNA synthetase (EC 6.1.1.11)	221.946	1046.65	4.71578	2.23749	Translation, ribosomal structure and biogenesis	P:selenocysteinyl-tRNA(Sec) biosynthetic process F:ATP binding C:cytoplasm P:selenocysteine biosynthetic process P:L-serine metabolic process F:serine-tRNA ligase activity P:seryl-tRNA aminoacylation P:glycine metabolic process P:threonine metabolic process
VCH_0726	Pyridoxal 5'-phosphate synthase (glutamine hydrolyzing), glutaminase subunit (EC 4.3.3.6)	787.457	2013.61	2.5571	1.35451	Coenzyme transport and metabolism	F:glutaminase activity P:pyridoxal phosphate biosynthetic process P:vitamin B6 biosynthetic process F:pyridoxal 5'-phosphate synthase (glutamine hydrolysing) activity F:transferase activity P:glutamine catabolic process
VCH_0727	Pyridoxal 5'-phosphate synthase (glutamine hydrolyzing), synthase subunit (EC 4.3.3.6)	739.595	1549.62	2.09523	1.06711	Coenzyme transport and metabolism	P:pyridoxal phosphate biosynthetic process P:vitamin B6 biosynthetic process F:pyridoxal 5'-phosphate synthase (glutamine hydrolysing) activity
VCH_0728	D-alanyl-D-alanine carboxypeptidase (EC 3.4.16.4)	282.774	794.268	2.80884	1.48997	Cell wall/membrane/envelope biogenesis	F:serine-type D-Ala-D-Ala carboxypeptidase activity P:proteolysis
VCH_0729	Inosine-5'-monophosphate dehydrogenase (EC 1.1.1.205) / CBS domain	604.252	1240.45	2.05287	1.03764	General function prediction only	F:nucleotide binding F:metal ion binding F:IMP dehydrogenase activity P:oxidation-reduction process P:GMP biosynthetic process P:purine nucleobase metabolic process C:mitochondrial inner membrane peptidase complex
VCH_0730	FIG01227654: hypothetical protein	175.101	117.248	0.669602	-0.578624	Cell wall/membrane/envelope biogenesis	-
VCH_0731	FIG01228392: hypothetical protein	339.435	272.19	0.801889	-0.318526	Signal transduction mechanisms	-
VCH_0732	DNA gyrase subunit A (EC 5.99.1.3)	1569.1	1051.83	0.670341	-0.577033	Replication, recombination and repair	F:DNA binding F:ATP binding C:cytoplasm P:DNA-dependent DNA replication C:chromosome F:DNA topoisomerase type II (ATP-hydrolyzing) activity P:DNA topological change
VCH_0733	DNA gyrase subunit B (EC 5.99.1.3)	1334.73	869.388	0.651361	-0.618472	Replication, recombination and repair	F:magnesium ion binding F:DNA binding F:ATP binding C:cytoplasm P:DNA-dependent DNA replication C:chromosome F:DNA topoisomerase type II (ATP-hydrolyzing) activity P:DNA topological change
VCH_0734	OrfX	201.531	290.308	1.44051	0.526581	Inorganic ion transport and metabolism	-
VCH_0735	DNA recombination and repair protein RecF	640.869	837.303	1.30651	0.385721	Replication, recombination and repair	F:ATP binding P:DNA repair C:cytoplasm P:DNA replication P:SOS response F:single-stranded DNA binding
VCH_0736	FIG002958: hypothetical protein	368.01	903.507	2.45512	1.29579	Translation, ribosomal structure and biogenesis	F:RNA binding
VCH_0737	DNA polymerase III beta subunit (EC 2.7.7.7)	158.13	450.683	2.85009	1.511	Replication, recombination and repair	C:DNA polymerase III complex F:DNA binding F:3'-5' exonuclease activity P:nucleic acid phosphodiester bond hydrolysis F:DNA-directed DNA polymerase activity C:cytoplasm P:DNA replication P:DNA biosynthetic process
VCH_0738	Chromosomal replication initiator protein DnaA	257.986	401.752	1.55726	0.639011	Replication, recombination and repair	F:DNA replication origin binding F:ATP binding P:DNA replication initiation C:cytoplasm C:replication compartment P:regulation of DNA replication
VCH_0739	LSU ribosomal protein L34p	8.40882	37.8829	4.50514	2.17157	Translation, ribosomal structure and biogenesis	F:structural constituent of ribosome P:ribosome biogenesis C:ribosome P:translation
VCH_0740	Ribonuclease P protein component (EC 3.1.26.5)	435.025	467.895	1.07556	0.105087	Translation, ribosomal structure and biogenesis	P:RNA phosphodiester bond hydrolysis, endonucleolytic F:ribonuclease P activity P:regulation of RNA metabolic process F:tRNA binding P:tRNA 5'-leader removal C:ribonuclease P complex
VCH_0741	Inner membrane protein translocase component YidC, short form OxaI-like	472.501	776.817	1.64405	0.717258	Cell wall/membrane/envelope biogenesis	P:protein transport C:integral component of membrane C:plasma membrane P:protein insertion into membrane
VCH_0742	RNA-binding protein Jag	819.354	1434.17	1.75037	0.807659	General function prediction only	F:nucleic acid binding
VCH_0743	Sodium-dependent transporter, SNF family	82.1502	113.632	1.38323	0.468037	General function prediction only	P:neurotransmitter transport F:neurotransmitter:sodium symporter activity P:transmembrane transport P:cation transport C:integral component of membrane
VCH_0744	CoA-disulfide reductase (EC 1.8.1.14) / Polysulfide binding and transferase domain	571.377	332.661	0.582209	-0.78039	Lipid transport and metabolism	C:cell F:oxidoreductase activity F:flavin adenine dinucleotide binding P:cell redox homeostasis P:oxidation-reduction process
VCH_0745	Glycerol dehydrogenase (EC 1.1.1.6)	10718.1	2132.02	0.198918	-2.32975	Energy production and conversion	P:glycerolipid metabolic process F:metal ion binding P:oxidation-reduction process F:glycerol dehydrogenase [NAD+] activity
VCH_0746	hypothetical protein	1031.09	1210.03	1.17354	0.230866	Coenzyme transport and metabolism	-
VCH_0747	Choloylglycine hydrolase (EC 3.5.1.24)	135.065	133.249	0.986555	-0.0195281	General function prediction only	F:hydrolase activity, acting on carbon-nitrogen (but not peptide) bonds, in linear amides P:nitrogen compound metabolic process
VCH_0748	hypothetical protein	141.36	182.433	1.29056	0.367995	Energy production and conversion	F:DNA binding C:integral component of membrane
VCH_0749	hypothetical protein	17.1829	40.1438	2.33626	1.2242	Defense mechanisms	C:membrane C:integral component of membrane
VCH_0750	hypothetical protein	19.5771	28.0293	1.43174	0.517766	Amino acid transport and metabolism	C:membrane
VCH_0751	Bis-ABC ATPase Uup	95.9788	83.6395	0.871437	-0.198531	General function prediction only	F:ATPase activity F:DNA binding F:ATP binding
VCH_0752	CDS_ID OB0855	63.3804	17.2268	0.271801	-1.87938	General function prediction only	C:integral component of membrane
VCH_0753	6,7-dimethyl-8-ribityllumazine synthase (EC 2.5.1.78)	24.4238	15.2302	0.62358	-0.681353	Coenzyme transport and metabolism	F:6,7-dimethyl-8-ribityllumazine synthase activity P:riboflavin biosynthetic process F:transferase activity C:riboflavin synthase complex
VCH_0754	3,4-dihydroxy-2-butanone 4-phosphate synthase (EC 4.1.99.12) / GTP cyclohydrolase II (EC 3.5.4.25)	20.8704	14.9122	0.714514	-0.484965	Coenzyme transport and metabolism	F:magnesium ion binding F:GTP binding F:zinc ion binding F:GTP cyclohydrolase II activity P:riboflavin biosynthetic process F:3,4-dihydroxy-2-butanone-4-phosphate synthase activity F:manganese ion binding
VCH_0755	Riboflavin synthase eubacterial/eukaryotic (EC 2.5.1.9)	16.3727	16.0646	0.981178	-0.0274125	Coenzyme transport and metabolism	F:oxidoreductase activity P:oxidation-reduction process F:transferase activity
VCH_0756	hypothetical protein	-	-	-	-	-	-
VCH_0757	hypothetical protein	1935.98	589.525	0.30451	-1.71544	Function unknown	-
VCH_0758	Methyl-accepting chemotaxis protein	12.8756	20.6374	1.60283	0.680623	Cell motility	F:oxygen binding P:signal transduction C:membrane F:signal transducer activity F:heme binding
VCH_0759	Zn-dependent hydroxyacylglutathione hydrolase	40.8065	16.1295	0.395267	-1.3391	Inorganic ion transport and metabolism	F:hydrolase activity
VCH_0760	Carbonic anhydrase, beta class (EC 4.2.1.1)	2.12191	4.11246	1.93809	0.954636	Inorganic ion transport and metabolism	F:zinc ion binding P:nitrogen compound metabolic process F:carbonate dehydratase activity P:carbon utilization P:one-carbon metabolic process
VCH_0761	Sulfate permease	8.08383	9.50955	1.17637	0.234338	Inorganic ion transport and metabolism	F:secondary active sulfate transmembrane transporter activity C:integral component of membrane P:sulfate transmembrane transport
VCH_0762	UPF0033 protein YrkI	5.0511	12.2811	2.43136	1.28176	Posttranslational modification, protein turnover, chaperones	-
VCH_0763	NADH dehydrogenase (EC 1.6.99.3)	1.52169	6.76331	4.44461	2.15206	Energy production and conversion	-
VCH_0764	UPF0033 protein YrkF	0.963552	5.71988	5.93624	2.56955	Inorganic ion transport and metabolism	F:thiosulfate sulfurtransferase activity
VCH_0765	Rhodanese-like domain protein	4.1213	2.03982	0.494947	-1.01465	Inorganic ion transport and metabolism	-
VCH_0766	Uncharacterized protein YrkE	5.02998	3.42615	0.681146	-0.553965	Energy production and conversion	-
VCH_0767	hypothetical protein	12.7673	46.1836	3.61734	1.85493	Inorganic ion transport and metabolism	F:transferase activity
VCH_0768	Rhodanese-like domain protein	20.5555	103.6	5.04001	2.33343	Inorganic ion transport and metabolism	C:integral component of membrane
VCH_0769	FIG007303: uncharacterized protein	69.0574	207.962	3.01144	1.59045	Transcription	F:DNA binding F:metal ion binding P:regulation of transcription, DNA-templated
VCH_0770	hypothetical protein	0	0	-	-	Translation, ribosomal structure and biogenesis	-
VCH_0771	Predicted glycolate dehydrogenase, 2-subunit type (EC 1.1.99.14), iron-sulfur subunit GlcF	254.936	185.448	0.727432	-0.459115	Energy production and conversion	F:metal ion binding P:oxidation-reduction process F:4 iron, 4 sulfur cluster binding
VCH_0772	Predicted glycolate dehydrogenase, 2-subunit type (EC 1.1.99.14), iron-sulfur subunit GlcD	100.219	122.242	1.21975	0.286589	Energy production and conversion	F:D-lactate dehydrogenase (cytochrome) activity F:glycolate oxidase activity F:flavin adenine dinucleotide binding P:oxidation-reduction process C:glycolate oxidase complex P:pyruvate metabolic process
VCH_0773	hypothetical protein	26.7347	49.9088	1.86682	0.900581	Transcription	F:DNA binding
VCH_0774	D-aminopeptidase (EC 3.4.11.19)	30.1159	44.1652	1.46651	0.552385	Amino acid transport and metabolism	P:proteolysis F:aminopeptidase activity
VCH_0775	Aldehyde dehydrogenase (EC 1.2.1.3)	62.8939	873.057	13.8814	3.79508	Energy production and conversion	P:gluconeogenesis P:proline metabolic process P:glycolytic process P:leucine catabolic process P:valine catabolic process P:isoleucine catabolic process P:bile acid biosynthetic process P:tryptophan metabolic process P:lysine catabolic process P:fatty acid metabolic process F:aldehyde dehydrogenase (NAD) activity P:limonene catabolic process P:arginine metabolic process P:histidine metabolic proc…
VCH_0776	Uncharacterized protein YoeD	409.185	1247.17	3.04793	1.60783	Carbohydrate transport and metabolism	F:DNA binding
VCH_0777	hypothetical protein	283.251	640.787	2.26226	1.17776	Intracellular trafficking, secretion, and vesicular transport	-
VCH_0778	hypothetical protein	1024.21	1582.46	1.54506	0.627658	Defense mechanisms	-
VCH_0779	hypothetical protein	744.282	1402.97	1.88499	0.91456	Posttranslational modification, protein turnover, chaperones	-
VCH_0780	Microcin C7 self-immunity protein mccF	35.161	34.9329	0.993513	-0.00938929	Cell wall/membrane/envelope biogenesis	F:carboxypeptidase activity P:proteolysis
VCH_0781	hypothetical protein	36.4417	33.6556	0.923546	-0.114745	Nucleotide transport and metabolism	F:nucleotide binding F:ATP binding P:metabolic process P:phosphorylation F:transferase activity F:kinase activity
VCH_0782	hypothetical protein	16.2818	11.775	0.723196	-0.467542	Nucleotide transport and metabolism	P:phosphorylation F:kinase activity
VCH_0783	hypothetical protein	28.1501	23.5258	0.835729	-0.258893	Amino acid transport and metabolism	F:nucleotidyltransferase activity
VCH_0784	Aminoglycoside 6-adenylyltransferase (EC 2.7.7.-)	99.3207	226.44	2.27989	1.18896	Amino acid transport and metabolism	F:nucleotidyltransferase activity
VCH_0785	hypothetical protein	4.08634e-21	4.12425e-21	1.00928	0.013325	Transcription	P:transmembrane transport C:membrane C:integral component of membrane F:symporter activity P:transport
VCH_0786	hypothetical protein	47.9257	1.94131e-19	4.05067e-21	-67.7423	Cell cycle control, cell division, chromosome partitioning	-
VCH_0787	hypothetical protein	1.96257	2.17388	1.10767	0.147528	Transcription	F:DNA binding
VCH_0788	hypothetical protein	6.04434	4.70485	0.778389	-0.361437	Function unknown	C:integral component of membrane
VCH_0789	PTS system, cellobiose-specific IIA component (EC 2.7.1.69)	449.557	44.1844	0.0982842	-3.3469	Carbohydrate transport and metabolism	P:phosphoenolpyruvate-dependent sugar phosphotransferase system
VCH_0790	PTS system, cellobiose-specific IIC component (EC 2.7.1.69)	424.375	48.4629	0.114198	-3.13039	Carbohydrate transport and metabolism	P:phosphoenolpyruvate-dependent sugar phosphotransferase system C:protein-N(PI)-phosphohistidine-sugar phosphotransferase complex F:protein-N(PI)-phosphohistidine-sugar phosphotransferase activity P:carbohydrate transmembrane transport C:plasma membrane
VCH_0791	PTS system, cellobiose-specific IIB component (EC 2.7.1.69)	223.354	21.0946	0.0944447	-3.40439	Carbohydrate transport and metabolism	P:phosphoenolpyruvate-dependent sugar phosphotransferase system C:protein-N(PI)-phosphohistidine-sugar phosphotransferase complex F:protein-N(PI)-phosphohistidine-sugar phosphotransferase activity P:carbohydrate transmembrane transport
VCH_0792	hypothetical protein	204.311	0	0	-	Inorganic ion transport and metabolism	C:integral component of membrane
VCH_0793	hypothetical protein	0	0	-	-	Translation, ribosomal structure and biogenesis	-
VCH_0794	NtrC family Transcriptional regulator, ATPase domain	70.5314	152.474	2.1618	1.11223	Transcription	F:DNA binding F:ATP binding C:transcription factor complex P:transcription, DNA-templated C:integral component of membrane P:regulation of transcription, DNA-templated P:phosphoenolpyruvate-dependent sugar phosphotransferase system F:transcription factor binding
VCH_0795	hypothetical protein	71.9965	6.51984	0.0905578	-3.46502	Cell wall/membrane/envelope biogenesis	P:regulation of sporulation
VCH_0796	hypothetical protein	0	0	-	-	Function unknown	-
VCH_0797	Methylisocitrate lyase (EC 4.1.3.30)	260.231	284.273	1.09239	0.127485	Carbohydrate transport and metabolism	F:magnesium ion binding P:propionate catabolic process, 2-methylcitrate cycle F:methylisocitrate lyase activity
VCH_0798	2-methylcitrate dehydratase (EC 4.2.1.79)	163.979	44.8611	0.273578	-1.86998	Carbohydrate transport and metabolism	P:propionate catabolic process, 2-methylcitrate cycle F:2-methylcitrate dehydratase activity F:2 iron, 2 sulfur cluster binding
VCH_0799	2-methylcitrate synthase (EC 2.3.3.5)	143.172	33.1945	0.231851	-2.10873	Energy production and conversion	P:tricarboxylic acid cycle F:transferase activity, transferring acyl groups, acyl groups converted into alkyl on transfer
VCH_0800	Transcriptional regulator, LysR family	17.7341	17.6533	0.995445	-0.00658659	Transcription	F:DNA binding C:transcription factor complex F:transcription factor activity, sequence-specific DNA binding P:regulation of transcription, DNA-templated P:regulation of transcription, DNA-templated
VCH_0801	Gluconate operon transcriptional repressor	40.5131	58.6856	1.44856	0.534619	Transcription	F:DNA binding C:transcription factor complex F:transcription factor activity, sequence-specific DNA binding P:regulation of transcription, DNA-templated P:regulation of transcription, DNA-templated
VCH_0802	Gluconate permease, Bsu4004 homolog	179.645	43.8329	0.243997	-2.03506	Carbohydrate transport and metabolism	C:integral component of membrane P:gluconate transmembrane transport F:gluconate transmembrane transporter activity
VCH_0803	O-acetyl-ADP-ribose deacetylase	472.546	137.968	0.291967	-1.77612	Translation, ribosomal structure and biogenesis	-
VCH_0804	Siderophore transport protein	43.1947	41.16	0.952894	-0.069613	Carbohydrate transport and metabolism	P:transmembrane transport C:integral component of membrane F:transporter activity
VCH_0805	hypothetical protein	7.41146	17.6229	2.3778	1.24963	General function prediction only	C:integral component of membrane
VCH_0806	Mobile element protein	165.883	97.7893	0.589508	-0.762416	Mobilome: prophages, transposons	F:DNA binding F:transposase activity P:transposition, DNA-mediated
VCH_0807	Transposase, DSY1678 family	112.126	141.125	1.25863	0.331849	Mobilome: prophages, transposons	F:DNA binding F:transposase activity P:transposition, DNA-mediated
VCH_0808	hypothetical protein	107.987	173.406	1.60581	0.683302	Mobilome: prophages, transposons	-
VCH_0809	hypothetical protein	0	0	-	-	Coenzyme transport and metabolism	-
VCH_0810	hypothetical protein	311.554	326.704	1.04863	0.068501	Lipid transport and metabolism	P:metabolic process F:hydrolase activity
VCH_0811	hypothetical protein	109.468	146.169	1.33527	0.417131	Function unknown	-
VCH_0812	Transcriptional regulator, DeoR family	35.6893	8.45896	0.237017	-2.07694	Transcription	C:transcription factor complex F:transcription factor activity, sequence-specific DNA binding P:regulation of transcription, DNA-templated P:regulation of transcription, DNA-templated
VCH_0813	Uncharacterized protein YwjB	24.8214	37.343	1.50447	0.589253	Coenzyme transport and metabolism	F:5-amino-6-(5-phosphoribosylamino)uracil reductase activity P:riboflavin biosynthetic process P:oxidation-reduction process
VCH_0814	hypothetical protein	13.719	12.2483	0.892798	-0.163594	Amino acid transport and metabolism	-
VCH_0815	hypothetical protein	392.388	148.852	0.379349	-1.3984	Translation, ribosomal structure and biogenesis	-
VCH_0816	hypothetical protein	108.26	110.016	1.01622	0.0232197	Amino acid transport and metabolism	F:sequence-specific DNA binding
VCH_0817	ESAT-6/Esx family secreted protein EsxA/YukE	93.6809	120.335	1.28452	0.361235	General function prediction only	-
VCH_0818	FIG01227502: hypothetical protein	44.3409	75.9279	1.71237	0.775994	Cell wall/membrane/envelope biogenesis	-
VCH_0819	Putative toxin component near putative ESAT-related proteins, repetitive	39.1438	51.2895	1.31029	0.389881	Defense mechanisms	-
VCH_0820	hypothetical protein	0	0	-	-	Translation, ribosomal structure and biogenesis	-
VCH_0821	hypothetical protein	21.83	10.6204	0.486505	-1.03947	Amino acid transport and metabolism	-
VCH_0822	hypothetical protein	18.2159	25.4153	1.39522	0.480496	Posttranslational modification, protein turnover, chaperones	C:membrane C:integral component of membrane
VCH_0823	Aldehyde dehydrogenase (EC 1.2.1.3)	2210.4	175	0.0791712	-3.65888	Energy production and conversion	P:oxidation-reduction process F:oxidoreductase activity, acting on the aldehyde or oxo group of donors, NAD or NADP as acceptor
VCH_0824	Transcriptional regulators	373.664	272.685	0.729761	-0.454505	Coenzyme transport and metabolism	F:ligase activity
VCH_0825	hypothetical protein	101.986	580.079	5.68781	2.50787	Carbohydrate transport and metabolism	-
VCH_0826	hypothetical protein	5.18647	7.35381	1.41788	0.503739	Signal transduction mechanisms	-
VCH_0827	hypothetical protein	33.5765	36.3034	1.08121	0.11265	Replication, recombination and repair	F:ATP binding F:helicase activity
VCH_0828	hypothetical protein	4.43841	7.93259	1.78726	0.837748	General function prediction only	C:integral component of membrane F:hydrolase activity
VCH_0829	Ferrous iron transport protein B	55.9833	45.0715	0.805088	-0.312781	Inorganic ion transport and metabolism	F:GTP binding P:iron ion homeostasis C:integral component of membrane P:ferrous iron transmembrane transport F:ferrous iron transmembrane transporter activity C:plasma membrane
VCH_0830	FeoA	67.8752	114.86	1.69223	0.758924	Inorganic ion transport and metabolism	F:transition metal ion binding
VCH_0831	hypothetical protein	16.912	41.8297	2.47337	1.30648	Translation, ribosomal structure and biogenesis	F:transferase activity
VCH_0832	hypothetical protein	1.29981	7.60232	5.84879	2.54814	Function unknown	-
VCH_0833	hypothetical protein	51.3426	125.21	2.43871	1.28612	Signal transduction mechanisms	C:membrane C:integral component of membrane
VCH_0834	hypothetical protein	128.681	236.647	1.83902	0.878936	Carbohydrate transport and metabolism	-
VCH_0835	hypothetical protein	17.651	19.1427	1.08451	0.117044	Coenzyme transport and metabolism	F:methyltransferase activity P:methylation
VCH_0836	DNA/RNA helicase of DEAD/DEAH box family	36.972	59.5511	1.61071	0.687695	Replication, recombination and repair	F:DNA binding F:ATP binding F:helicase activity
VCH_0837	Mutator MutT protein (7,8-dihydro-8-oxoguanine-triphosphatase) (EC 3.6.1.-)	50.1097	49.7359	0.992541	-0.0108012	Defense mechanisms	F:hydrolase activity
VCH_0838	hypothetical protein	15.7732	16.9128	1.07225	0.100647	Amino acid transport and metabolism	C:membrane C:integral component of membrane F:isomerase activity
VCH_0839	hypothetical protein	24.7748	0	0	-	Amino acid transport and metabolism	-
VCH_0840	Sensor histidine kinase YkoH	75.3773	77.9134	1.03365	0.0477421	Signal transduction mechanisms	F:phosphorelay sensor kinase activity F:ATP binding C:protein histidine kinase complex P:phosphorelay signal transduction system C:integral component of membrane P:signal transduction by protein phosphorylation C:intracellular
VCH_0841	Uncharacterized transcriptional response regulator YkoG	57.9414	55.4198	0.956479	-0.0641948	Signal transduction mechanisms	F:DNA binding P:transcription, DNA-templated P:phosphorelay signal transduction system P:regulation of transcription, DNA-templated C:intracellular
VCH_0842	Acetyltransferase, GNAT family	9.19027	23.5849	2.56629	1.35969	Translation, ribosomal structure and biogenesis	P:acyl-carrier-protein biosynthetic process F:N-acetyltransferase activity
VCH_0843	Conserved domain protein	23.0946	31.2915	1.35493	0.438215	Secondary metabolites biosynthesis, transport and catabolism	-
VCH_0844	Thioredoxin-like protein YdbP	445.453	973.048	2.1844	1.12724	Posttranslational modification, protein turnover, chaperones	C:cell P:obsolete electron transport F:protein disulfide oxidoreductase activity P:glycerol ether metabolic process P:cell redox homeostasis P:oxidation-reduction process
VCH_0845	Integral membrane protein	48.4415	52.9706	1.0935	0.128949	Function unknown	C:integral component of membrane
VCH_0846	Transcriptional regulator, PadR family	45.0107	96.1579	2.13633	1.09514	Transcription	-
VCH_0847	hypothetical protein	30.6788	74.5252	2.42921	1.28049	Function unknown	F:RNA binding C:integral component of membrane
VCH_0848	hypothetical protein	1.23671	1.27238	1.02885	0.0410304	Secondary metabolites biosynthesis, transport and catabolism	-
VCH_0849	hypothetical protein	-	-	-	-	-	C:membrane
VCH_0850	hypothetical protein	53.0113	48.1759	0.908785	-0.137989	Transcription	P:acyl-carrier-protein biosynthetic process F:N-acetyltransferase activity
VCH_0851	hypothetical protein	57.5018	0	0	-	Carbohydrate transport and metabolism	-
VCH_0852	hypothetical protein	631.785	313.35	0.495976	-1.01166	Secondary metabolites biosynthesis, transport and catabolism	-
VCH_0853	ABC transporter, ATP-binding protein	402.241	361.149	0.897842	-0.155467	Defense mechanisms	F:ATPase activity F:ATP binding
VCH_0854	ABC transporter permease YhcI	805.703	624.529	0.775135	-0.36748	Posttranslational modification, protein turnover, chaperones	C:integral component of membrane P:transport
VCH_0855	hypothetical protein	-	-	-	-	-	-
VCH_0856	CDS_ID OB0590	247.028	207.517	0.840052	-0.25145	Function unknown	C:integral component of membrane
VCH_0857	hypothetical protein	-	-	-	-	-	-
VCH_0858	hypothetical protein	98.8002	306.265	3.09985	1.6322	Function unknown	C:integral component of membrane
VCH_0859	GTP-binding protein TypA/BipA	156.802	267.592	1.70656	0.771092	Signal transduction mechanisms	F:GTP binding P:regulation of translational elongation F:translation elongation factor activity F:GTPase activity C:ribosome
VCH_0860	hypothetical protein	-	-	-	-	-	-
VCH_0861	Ribokinase (EC 2.7.1.15)	46.979	27.0376	0.575525	-0.797049	Carbohydrate transport and metabolism	P:phosphorylation F:phosphotransferase activity, alcohol group as acceptor F:kinase activity
VCH_0862	Cytosine/purine/uracil/thiamine/allantoin permease family protein	34.3878	11.0001	0.319884	-1.64438	Nucleotide transport and metabolism	P:transmembrane transport C:integral component of membrane F:transporter activity
VCH_0863	ADP-ribosylglycohydrolase family protein YegU	50.0328	5.60468	0.11202	-3.15817	Posttranslational modification, protein turnover, chaperones	F:hydrolase activity
VCH_0864	hypothetical protein	107.317	95.9002	0.893614	-0.162276	Transcription	F:DNA binding F:transcription factor activity, sequence-specific DNA binding P:transcription, DNA-templated P:regulation of transcription, DNA-templated
VCH_0865	transcriptional activator	121.668	56.3143	0.462852	-1.11138	Transcription	F:sequence-specific DNA binding
VCH_0866	hypothetical protein	3.26913	3.14302	0.961425	-0.0567543	Translation, ribosomal structure and biogenesis	-
VCH_0867	Cytochrome aa3-600 menaquinol oxidase subunit IV	1069.47	581.856	0.544061	-0.878161	Energy production and conversion	P:obsolete electron transport C:integral component of membrane F:oxidoreductase activity, acting on diphenols and related substances as donors, oxygen as acceptor P:ATP synthesis coupled electron transport
VCH_0868	Cytochrome aa3-600 menaquinol oxidase subunit III	863.62	422.036	0.488683	-1.03303	Energy production and conversion	F:cytochrome-c oxidase activity C:respiratory chain complex IV C:integral component of membrane P:hydrogen ion transmembrane transport P:mitochondrial electron transport, cytochrome c to oxygen C:plasma membrane P:aerobic electron transport chain
VCH_0869	Cytochrome aa3-600 menaquinol oxidase subunit I	412.388	299.839	0.727081	-0.459813	Energy production and conversion	P:obsolete electron transport F:cytochrome-c oxidase activity F:copper ion binding F:iron ion binding C:respiratory chain complex IV C:integral component of membrane P:hydrogen ion transmembrane transport P:mitochondrial electron transport, cytochrome c to oxygen F:oxidoreductase activity, acting on diphenols and related substances as donors, oxygen as acceptor P:aerobic respiration F:heme binding
VCH_0870	Cytochrome aa3-600 menaquinol oxidase subunit II	310.603	202.489	0.651922	-0.617228	Energy production and conversion	P:obsolete electron transport F:cytochrome-c oxidase activity C:cytochrome o ubiquinol oxidase complex F:copper ion binding F:cytochrome bo3 ubiquinol oxidase activity C:respiratory chain complex IV P:hydrogen ion transmembrane transport P:mitochondrial electron transport, cytochrome c to oxygen F:oxidoreductase activity, acting on diphenols and related substances as donors, oxygen as acceptor C:…
VCH_0871	Glutamate synthase [NADPH] large chain (EC 1.4.1.13)	22.0768	25.686	1.16348	0.218451	Function unknown	C:integral component of membrane
VCH_0872	Bis-ABC ATPase SPy1206	34.7743	57.4193	1.6512	0.723514	General function prediction only	F:ATPase activity F:ATP binding
VCH_0873	Bis-ABC ATPase SPy1206	53.7021	92.3436	1.71955	0.782034	General function prediction only	F:ATP binding P:transmembrane transport F:protoheme IX ABC transporter activity F:heme-transporting ATPase activity P:heme transport
VCH_0874	Manganese catalase (EC 1.11.1.6)	10.8396	16.9694	1.56551	0.646632	Inorganic ion transport and metabolism	-
VCH_0875	hypothetical protein	26.964	73.3216	2.71925	1.44321	Transcription	-
VCH_0876	LysR family regulatory protein CidR	44.6637	42.4529	0.9505	-0.0732416	Transcription	F:DNA binding C:transcription factor complex F:transcription factor activity, sequence-specific DNA binding P:regulation of transcription, DNA-templated P:regulation of transcription, DNA-templated
VCH_0877	Malate synthase G (EC 2.3.3.9)	212.352	90.2218	0.42487	-1.23491	Energy production and conversion	P:glyoxylate cycle F:metal ion binding C:cytosol F:malate synthase activity P:tricarboxylic acid cycle P:pyruvate metabolic process
VCH_0878	hypothetical protein	-	-	-	-	-	-
VCH_0879	hypothetical protein	0	1.14407	-	-	Signal transduction mechanisms	-
VCH_0880	Protein translocase subunit SecA	505.185	1029.76	2.03837	1.02742	Intracellular trafficking, secretion, and vesicular transport	F:ATP binding P:protein targeting C:cytoplasm F:metal ion binding P:intracellular protein transmembrane transport P:protein import C:plasma membrane
VCH_0881	Peptide chain release factor 2 @ programmed frameshift-containing	142.134	434.359	3.05598	1.61163	Translation, ribosomal structure and biogenesis	P:regulation of translational termination C:translation release factor complex C:ribosome P:'de novo' cotranslational protein folding F:translation release factor activity, codon specific
VCH_0882	cytochrome c551	537.368	680.236	1.26587	0.340124	Energy production and conversion	P:obsolete electron transport F:iron ion binding F:electron carrier activity C:integral component of membrane F:heme binding
VCH_0883	Cell division transporter, ATP-binding protein FtsE (TC 3.A.5.1.1)	461.238	254.544	0.551871	-0.857596	Cell cycle control, cell division, chromosome partitioning	F:ATPase activity P:cell division F:ATP binding
VCH_0884	Cell division protein FtsX	391.819	485.182	1.23828	0.308339	Cell cycle control, cell division, chromosome partitioning	P:cell division C:integral component of membrane C:plasma membrane P:cell cycle
VCH_0885	putative peptidase	713.345	523.19	0.733432	-0.447265	Cell cycle control, cell division, chromosome partitioning	-
VCH_0886	Carboxyl-terminal protease (EC 3.4.21.102)	185.986	224.095	1.2049	0.268916	Cell wall/membrane/envelope biogenesis	P:proteolysis F:serine-type peptidase activity
VCH_0887	hypothetical protein	97.4312	165.383	1.69743	0.763355	Posttranslational modification, protein turnover, chaperones	C:integral component of membrane
VCH_0888	unknown	6.69107	26.3534	3.9386	1.97768	Carbohydrate transport and metabolism	-
VCH_0889	diglucosyldiacylglycerol synthase (LTA membrane anchor synthesis)	20.3172	54.5401	2.68442	1.42461	Cell wall/membrane/envelope biogenesis	F:transferase activity, transferring hexosyl groups P:glycolipid biosynthetic process
VCH_0890	hypothetical protein	-	-	-	-	-	-
VCH_0891	Excinuclease ABC subunit B	240.599	155.78	0.647465	-0.627126	Replication, recombination and repair	F:DNA binding F:ATP binding P:nucleic acid phosphodiester bond hydrolysis P:DNA catabolic process F:excinuclease ABC activity C:excinuclease repair complex C:cytoplasm P:nucleotide-excision repair F:helicase activity P:SOS response
VCH_0892	Excinuclease ABC subunit A	447.727	283.749	0.633754	-0.658004	Replication, recombination and repair	F:ATPase activity F:DNA binding F:ATP binding P:nucleic acid phosphodiester bond hydrolysis P:DNA catabolic process F:zinc ion binding F:excinuclease ABC activity C:excinuclease repair complex C:cytoplasm P:nucleotide-excision repair P:SOS response
VCH_0893	hypothetical protein	1.448	0	0	-	General function prediction only	-
VCH_0894	Uncharacterized protein YojF	361.686	566.104	1.56518	0.64633	Carbohydrate transport and metabolism	-
VCH_0895	N-acetylglucosaminyl-L-malate N-acetyl hydrolase	320.632	401.434	1.25201	0.324243	Carbohydrate transport and metabolism	-
VCH_0896	hypothetical protein	2743.4	4602.71	1.67774	0.746517	Transcription	F:DNA binding C:integral component of membrane
VCH_0897	Uncharacterized membrane protein YvlD	435.416	805.562	1.8501	0.8876	Function unknown	C:integral component of membrane
VCH_0898	HPr kinase/phosphorylase (EC 2.7.1.-) (EC 2.7.4.-)	148.254	175.869	1.18627	0.246434	Signal transduction mechanisms	F:phosphorelay sensor kinase activity F:magnesium ion binding P:regulation of carbohydrate metabolic process F:ATP binding P:carbohydrate metabolic process F:protein serine/threonine/tyrosine kinase activity C:protein histidine kinase complex P:phosphorelay signal transduction system P:serine family amino acid metabolic process F:protein serine/threonine kinase activity P:signal transduction by p…
VCH_0899	Prolipoprotein diacylglyceryl transferase (EC 2.4.99.-)	77.0742	132.666	1.72128	0.783483	Cell wall/membrane/envelope biogenesis	C:integral component of membrane F:phosphatidylglycerol-prolipoprotein diacylglyceryl transferase activity P:lipoprotein biosynthetic process C:plasma membrane P:protein lipoylation
VCH_0900	Nucleoside binding-domain containing protein YvoD	136.461	180.262	1.32098	0.401607	Inorganic ion transport and metabolism	C:integral component of membrane
VCH_0901	Inorganic pyrophospatase PpaX (EC 3.1.3.18)	173.298	318.116	1.83566	0.876299	Energy production and conversion	F:magnesium ion binding F:inorganic diphosphatase activity P:oxidative phosphorylation
VCH_0902	Putative acetyltransferase YvoF	93.9958	174.76	1.85923	0.894705	General function prediction only	F:transferase activity
VCH_0903	Glycerol-3-phosphate responsive antiterminator (mRNA-binding)	66.8586	146.061	2.18462	1.12738	Transcription	P:glycerol metabolic process P:response to biotic stimulus F:RNA binding P:transcription, DNA-templated P:regulation of transcription, DNA-templated
VCH_0904	Aerobic glycerol-3-phosphate dehydrogenase (EC 1.1.5.3)	490.045	182.057	0.37151	-1.42853	Energy production and conversion	P:glycerol-3-phosphate metabolic process C:glycerol-3-phosphate dehydrogenase complex F:sn-glycerol-3-phosphate:ubiquinone-8 oxidoreductase activity P:oxidation-reduction process
VCH_0905	Stage III sporulation protein AH	10.6176	9.63878	0.907807	-0.139542	Carbohydrate transport and metabolism	C:integral component of membrane
VCH_0906	Stage III sporulation protein AG	7.58179	13.8319	1.82436	0.867392	Cell wall/membrane/envelope biogenesis	C:integral component of membrane
VCH_0907	Stage III sporulation protein AF	6.80118	7.49452	1.10194	0.140051	Cell wall/membrane/envelope biogenesis	C:integral component of membrane
VCH_0908	Stage III sporulation protein AE	7.09881	11.9249	1.67985	0.748332	Posttranslational modification, protein turnover, chaperones	C:integral component of membrane
VCH_0909	Stage III sporulation protein AD	10.3907	21.7174	2.09007	1.06355	Function unknown	C:integral component of membrane
VCH_0910	Stage III sporulation protein AC	79.7958	70.7809	0.887026	-0.172952	Amino acid transport and metabolism	C:integral component of membrane
VCH_0911	Stage III sporulation protein AB	36.4532	32.2501	0.884698	-0.176743	Intracellular trafficking, secretion, and vesicular transport	-
VCH_0912	Stage III sporulation protein AA	14.6776	17.3694	1.18339	0.242929	Cell cycle control, cell division, chromosome partitioning	-
VCH_0913	Translation elongation factor P	1074.95	1695.18	1.57699	0.65717	Translation, ribosomal structure and biogenesis	P:regulation of translational elongation F:translation elongation factor activity C:ribosome
VCH_0914	Aminopeptidase YpdF (MP-, MA-, MS-, AP-, NP- specific)	544.777	1108.43	2.03465	1.02478	Amino acid transport and metabolism	F:metal ion binding F:hydrolase activity
VCH_0915	FIG01225396: hypothetical protein	5.503	7.42243	1.3488	0.431672	Inorganic ion transport and metabolism	C:integral component of membrane
VCH_0916	hypothetical Membrane Spanning Protein	722.414	180.803	0.250276	-1.99841	Intracellular trafficking, secretion, and vesicular transport	C:integral component of membrane
VCH_0917	lysophospholipase-like family protein	574.258	304.918	0.530978	-0.913275	General function prediction only	P:lipid metabolic process
VCH_0918	Mn-dependent transcriptional regulator MntR	580.738	679.092	1.16936	0.22572	Transcription	F:DNA binding C:transcription factor complex F:transcription factor activity, sequence-specific DNA binding C:cytoplasm P:positive regulation of transcription, DNA-templated F:manganese ion binding F:protein dimerization activity P:cellular manganese ion homeostasis P:regulation of transcription, DNA-templated
VCH_0919	Rhodanese-like domain protein	1083.87	1342.35	1.23848	0.308571	Inorganic ion transport and metabolism	F:nucleotidyltransferase activity
VCH_0920	Glycine dehydrogenase [decarboxylating] (glycine cleavage system P2 protein) (EC 1.4.4.2)	1243.26	462.892	0.372322	-1.42538	Amino acid transport and metabolism	P:L-serine metabolic process P:glycine decarboxylation via glycine cleavage system F:glycine dehydrogenase (decarboxylating) activity P:oxidation-reduction process P:threonine metabolic process
VCH_0921	Glycine dehydrogenase [decarboxylating] (glycine cleavage system P1 protein) (EC 1.4.4.2)	830.835	340.703	0.410073	-1.28605	Amino acid transport and metabolism	P:nucleoside metabolic process P:L-serine metabolic process P:glycine decarboxylation via glycine cleavage system F:glycine dehydrogenase (decarboxylating) activity P:oxidation-reduction process P:threonine metabolic process
VCH_0922	Aminomethyltransferase (glycine cleavage system T protein) (EC 2.1.2.10)	441.872	225.615	0.510588	-0.969768	Amino acid transport and metabolism	F:transaminase activity P:L-serine metabolic process P:glycine decarboxylation via glycine cleavage system F:aminomethyltransferase activity P:methylation P:threonine metabolic process
VCH_0923	Superfamily II DNA/RNA helicases, SNF2 family	7.5319	10.0588	1.33549	0.417374	Transcription	F:ATP binding F:helicase activity
VCH_0924	Conserved protein YqhG	5.26976	23.0295	4.37013	2.12768	Signal transduction mechanisms	-
VCH_0925	hypothetical protein	-	-	-	-	-	C:membrane
VCH_0926	Late competence protein ComGA, access of DNA to ComEA	222.198	88.3917	0.397806	-1.32986	Cell motility	F:ATP binding P:transport
VCH_0927	Late competence protein ComGB, access of DNA to ComEA	72.4697	43.2029	0.596151	-0.746251	Cell motility	C:integral component of membrane
VCH_0928	Late competence protein ComGC, access of DNA to ComEA, FIG007487	119.67	95.2454	0.7959	-0.329341	Mobilome: prophages, transposons	F:DNA binding C:integral component of membrane F:protein transporter activity P:protein secretion by the type II secretion system C:type II protein secretion system complex P:establishment of competence for transformation
VCH_0929	hypothetical protein	131.583	154.947	1.17756	0.235796	Cell motility	C:integral component of membrane
VCH_0930	hypothetical protein	96.9222	173.883	1.79405	0.843218	Mobilome: prophages, transposons	-
VCH_0931	hypothetical protein	81.2433	35.4888	0.436821	-1.19489	Carbohydrate transport and metabolism	C:membrane C:integral component of membrane
VCH_0932	Uncharacterized membrane protein YqgY	16695.7	34052.9	2.03962	1.0283	Defense mechanisms	C:integral component of membrane
VCH_0933	Probable metallo-hydrolase YqgX	140.897	520.123	3.69152	1.88421	General function prediction only	F:hydrolase activity
VCH_0934	alkaliphily related protein	61.0327	149.49	2.44935	1.2924	Posttranslational modification, protein turnover, chaperones	C:integral component of membrane
VCH_0935	Lipoteichoic acid synthase LtaS Type IIIa	733.369	550.885	0.751171	-0.412787	Cell wall/membrane/envelope biogenesis	F:sulfuric ester hydrolase activity F:metal ion binding P:metabolic process C:integral component of membrane
VCH_0936	Glucokinase (EC 2.7.1.2)	194.289	132.257	0.680723	-0.55486	Transcription	P:gluconeogenesis P:glucose 6-phosphate metabolic process C:cytoplasm P:glycolytic process F:glucokinase activity P:streptomycin biosynthetic process P:galactose metabolic process P:starch metabolic process P:sucrose metabolic process
VCH_0937	FIG01225596: hypothetical protein	168.574	73.7892	0.437727	-1.1919	Function unknown	-
VCH_0938	Ortholog of S. aureus MRSA252 (BX571856) SAR1694	1265.52	2349.26	1.85636	0.892479	Function unknown	-
VCH_0939	Putative pre-16S rRNA nuclease	461.29	1116.96	2.42139	1.27584	Transcription	F:nucleic acid binding P:nucleic acid phosphodiester bond hydrolysis C:cytoplasm F:nuclease activity P:rRNA 5'-end processing
VCH_0940	UPF0297 protein YrzL	879.765	2253.36	2.56132	1.35689	Function unknown	-
VCH_0941	Alanyl-tRNA synthetase (EC 6.1.1.7)	204.357	872.637	4.27017	2.09429	Translation, ribosomal structure and biogenesis	F:ATP binding F:zinc ion binding C:cytoplasm F:alanine-tRNA ligase activity P:alanyl-tRNA aminoacylation P:aspartate metabolic process F:tRNA binding P:alanine metabolic process
VCH_0942	UPF0118 membrane protein YrrI	25.2964	203.637	8.05003	3.00899	General function prediction only	C:integral component of membrane
VCH_0943	BH1265 unknown	992.542	1211.83	1.22093	0.287981	General function prediction only	-
VCH_0944	RecD-like DNA helicase YrrC	412.423	618.399	1.49943	0.584413	Replication, recombination and repair	C:replication fork F:DNA binding F:ATP binding F:ATP-dependent 5'-3' DNA helicase activity P:DNA duplex unwinding
VCH_0945	TPR repeat-containing protein YrrB	361.588	517.848	1.43215	0.518183	General function prediction only	-
VCH_0946	tRNA-specific 2-thiouridylase MnmA (EC 2.8.1.13)	255.189	285.673	1.11945	0.162796	Translation, ribosomal structure and biogenesis	F:ATP binding C:cytoplasm F:sulfurtransferase activity F:tRNA binding P:tRNA modification
VCH_0947	Cysteine desulfurase (EC 2.8.1.7)	219.369	281.874	1.28493	0.361692	Amino acid transport and metabolism	F:catalytic activity
VCH_0948	Iron-sulfur cluster regulator IscR	138.025	249.994	1.81122	0.856963	Transcription	-
VCH_0949	Uncharacterized ATPase (AAA family) associated with cysteine desulfurase	112.669	136.395	1.21058	0.275697	Replication, recombination and repair	C:replication fork F:DNA binding P:DNA repair P:DNA replication P:DNA duplex unwinding P:DNA recombination C:Holliday junction helicase complex F:four-way junction helicase activity
VCH_0950	Prespore specific transcriptional activator RsfA	147.327	202.992	1.37783	0.462402	Carbohydrate transport and metabolism	-
VCH_0951	hypothetical protein	0	0	-	-	Defense mechanisms	-
VCH_0952	Aspartyl-tRNA synthetase (EC 6.1.1.12)	149.626	825.536	5.51733	2.46397	Translation, ribosomal structure and biogenesis	F:nucleic acid binding F:ATP binding C:cytoplasm F:aspartate-tRNA ligase activity P:aspartate metabolic process P:aspartyl-tRNA aminoacylation P:alanine metabolic process
VCH_0953	Histidyl-tRNA synthetase (EC 6.1.1.21)	70.7786	373	5.26995	2.39779	Translation, ribosomal structure and biogenesis	F:histidine-tRNA ligase activity F:ATP binding P:histidine metabolic process P:histidyl-tRNA aminoacylation C:cytoplasm
VCH_0954	hypothetical protein	0	0	-	-	Transcription	-
VCH_0955	hypothetical protein	-	-	-	-	-	-
VCH_0956	hypothetical protein	0	2.60996	-	-	Transcription	-
VCH_0957	N-acetylmuramoyl-L-alanine amidase (EC 3.5.1.28)	44.4228	101.758	2.29067	1.19577	Function unknown	P:peptidoglycan catabolic process P:peptidoglycan biosynthetic process F:N-acetylmuramoyl-L-alanine amidase activity
VCH_0958	D-aminoacyl-tRNA deacylase (EC 3.1.1.96)	135.647	294.98	2.17461	1.12076	Translation, ribosomal structure and biogenesis	F:hydrolase activity, acting on ester bonds C:cytoplasm P:D-amino acid catabolic process
VCH_0959	Guanosine-3',5'-bis(diphosphate) 3'-pyrophosphohydrolase (EC 3.1.7.2) / GTP pyrophosphokinase (EC 2.7.6.5), (p)ppGpp synthetase II	104.115	98.2326	0.943503	-0.0839009	Signal transduction mechanisms	P:guanosine tetraphosphate metabolic process P:phosphorylation F:amino acid binding F:kinase activity
VCH_0960	Adenine phosphoribosyltransferase (EC 2.4.2.7)	523.913	693.06	1.32285	0.403652	Nucleotide transport and metabolism	P:AMP salvage F:adenine phosphoribosyltransferase activity C:cytoplasm P:adenine salvage
VCH_0961	Single-stranded-DNA-specific exonuclease RecJ (EC 3.1.-.-)	114.184	214.958	1.88256	0.912696	Replication, recombination and repair	F:5'-3' exonuclease activity F:DNA binding P:DNA repair P:nucleic acid phosphodiester bond hydrolysis P:DNA recombination
VCH_0962	unknown	152.763	390.326	2.55511	1.35338	Function unknown	C:integral component of plasma membrane
VCH_0963	Protein translocase subunit SecD / Protein translocase subunit SecF	144.466	631.182	4.36908	2.12733	Intracellular trafficking, secretion, and vesicular transport	P:protein transmembrane transport F:P-P-bond-hydrolysis-driven protein transmembrane transporter activity C:integral component of membrane C:chloroplast envelope P:intracellular protein transport C:plasma membrane
VCH_0964	hypothetical protein	83.9549	229.443	2.73294	1.45045	Cell wall/membrane/envelope biogenesis	-
VCH_0965	Stage V sporulation protein B	59.2855	174.631	2.9456	1.55856	Cell wall/membrane/envelope biogenesis	C:integral component of membrane
VCH_0966	Arsenic efflux pump protein	27.6381	60.9938	2.20687	1.142	Inorganic ion transport and metabolism	P:transmembrane transport C:integral component of membrane P:arsenite transport F:arsenite transmembrane transporter activity
VCH_0967	unknown	24.8961	44.2215	1.77624	0.828825	Inorganic ion transport and metabolism	C:integral component of membrane
VCH_0968	hypothetical protein	2.37368	4.31502	1.81786	0.862244	Cell wall/membrane/envelope biogenesis	-
VCH_0969	hypothetical protein	1.3056e-20	5.86796e-22	0.0449446	-4.47571	Translation, ribosomal structure and biogenesis	-
VCH_0970	hypothetical protein	1.61095e-16	1.05837e-18	0.0065699	-7.24991	Lipid transport and metabolism	-
VCH_0971	hypothetical protein	268.874	485.209	1.8046	0.851679	Function unknown	-
VCH_0972	hypothetical protein	27.1354	86.2921	3.18006	1.66905	Coenzyme transport and metabolism	-
VCH_0973	hypothetical protein	6.27776	2.01766	0.321398	-1.63757	Amino acid transport and metabolism	-
VCH_0974	Phage repressor	10.935	52.1594	4.76995	2.25397	Transcription	F:sequence-specific DNA binding
VCH_0975	Phage transcriptional regulator, Cro/CI family	312.443	419.486	1.3426	0.425031	Transcription	F:sequence-specific DNA binding
VCH_0976	hypothetical protein	127.644	256.735	2.01133	1.00815	Amino acid transport and metabolism	-
VCH_0977	Prophage LambdaBa04, site-specific recombinase, phage integrase family	768.034	378.792	0.493197	-1.01977	Replication, recombination and repair	F:DNA binding P:DNA integration P:DNA recombination
VCH_0978	Uncharacterized S1 RNA binding domain protein YitL	111.843	310.198	2.77351	1.47171	General function prediction only	F:nucleic acid binding
VCH_0979	CDS_ID OB2594	3796.54	7635.71	2.01123	1.00808	Nucleotide transport and metabolism	C:integral component of membrane
VCH_0980	Hydrolase (HAD superfamily) in cluster with DUF1447	118.689	125.769	1.05966	0.0835973	Coenzyme transport and metabolism	F:hydrolase activity
VCH_0981	chromate transporter	228.427	94.1685	0.412247	-1.27842	Inorganic ion transport and metabolism	C:integral component of membrane F:chromate transmembrane transporter activity P:chromate transport
VCH_0982	chromate transporter	198.318	75.3593	0.379993	-1.39595	Inorganic ion transport and metabolism	C:integral component of membrane F:chromate transmembrane transporter activity P:chromate transport
VCH_0983	Gamma-glutamyltranspeptidase (EC 2.3.2.2) @ Glutathione hydrolase (EC 3.4.19.13)	366.685	55.6709	0.151822	-2.71955	Amino acid transport and metabolism	P:leukotriene metabolic process P:glutathione metabolic process P:taurine metabolic process P:prostaglandin metabolic process F:gamma-glutamyltransferase activity
VCH_0984	hypothetical protein	0	0	-	-	Transcription	-
VCH_0985	Uncharacterized HTH-type transcriptional regulator YwrC	22.5254	132.049	5.86223	2.55145	Transcription	C:transcription factor complex F:transcription factor activity, sequence-specific DNA binding P:regulation of transcription, DNA-templated F:sequence-specific DNA binding P:regulation of transcription, DNA-templated
VCH_0986	Autolysis histidine kinase LytS	13.5274	235.932	17.4411	4.12442	Signal transduction mechanisms	F:phosphorelay sensor kinase activity F:ion channel activity C:protein histidine kinase complex P:phosphorelay signal transduction system P:ion transmembrane transport C:integral component of membrane P:cell wall organization P:signal transduction by protein phosphorylation C:intracellular P:peptidyl-histidine phosphorylation
VCH_0987	hypothetical protein	16.8038	34.142	2.0318	1.02276	Inorganic ion transport and metabolism	-
VCH_0988	Transcriptional regulator, GntR family	18.6441	35.9468	1.92805	0.947141	Transcription	F:DNA binding C:transcription factor complex F:transcription factor activity, sequence-specific DNA binding P:regulation of transcription, DNA-templated P:regulation of transcription, DNA-templated
VCH_0989	ABC transporter, ATP-binding protein	15.7761	29.5575	1.87357	0.905787	Defense mechanisms	F:ATPase activity F:ATP binding
VCH_0990	hypothetical protein	19.2236	46.2334	2.40503	1.26606	Cell wall/membrane/envelope biogenesis	C:membrane C:integral component of membrane
VCH_0991	hypothetical protein	33.4137	69.2653	2.07296	1.05169	Function unknown	C:membrane C:integral component of membrane
VCH_0992	DUF1801 domain-containing protein	54.1055	124.599	2.30288	1.20344	Function unknown	-
VCH_0993	Carbon starvation protein A	354.152	62.0067	0.175085	-2.51387	Signal transduction mechanisms	C:integral component of membrane P:cellular response to starvation
VCH_0994	ABC transporter, substrate-binding protein	99.0242	39.4705	0.398595	-1.32701	Amino acid transport and metabolism	P:transmembrane transport C:ATP-binding cassette (ABC) transporter complex
VCH_0995	hypothetical protein	62.4366	20.486	0.328109	-1.60775	Defense mechanisms	-
VCH_0996	hypothetical protein	18.9769	15.7869	0.831901	-0.265516	Inorganic ion transport and metabolism	-
VCH_0997	hypothetical protein	25.2558	23.4249	0.927505	-0.108572	Posttranslational modification, protein turnover, chaperones	C:membrane C:integral component of membrane P:transport
VCH_0998	ABC transporter, ATP-binding protein	13.3582	15.9052	1.19067	0.251773	Defense mechanisms	F:ATPase activity F:ATP binding
VCH_0999	hypothetical protein	10.2511	14.877	1.45126	0.537305	Posttranslational modification, protein turnover, chaperones	C:membrane C:integral component of membrane P:transport
VCH_1000	hypothetical protein	72.0145	102.613	1.42489	0.510851	Inorganic ion transport and metabolism	-
VCH_1001	Oligopeptide transport ATP-binding protein OppF (TC 3.A.1.5.1)	729.859	1391.44	1.90646	0.930895	Amino acid transport and metabolism	F:ATPase activity F:ATP binding P:peptide transport
VCH_1002	Oligopeptide transport ATP-binding protein OppD (TC 3.A.1.5.1)	642.335	1077.82	1.67797	0.746713	Amino acid transport and metabolism	F:ATPase activity F:ATP binding P:peptide transport
VCH_1003	Dipeptide transport system permease protein DppB (TC 3.A.1.5.2)	330.389	685.379	2.07446	1.05274	Amino acid transport and metabolism	C:integral component of membrane P:transport C:plasma membrane
VCH_1004	Dipeptide transport system permease protein DppC (TC 3.A.1.5.2)	353.332	691.836	1.95803	0.969405	Amino acid transport and metabolism	C:integral component of membrane P:transport C:plasma membrane
VCH_1005	Oligopeptide ABC transporter, periplasmic oligopeptide-binding protein OppA (TC 3.A.1.5.1)	747.851	274.162	0.3666	-1.44772	Amino acid transport and metabolism	P:transmembrane transport C:ATP-binding cassette (ABC) transporter complex
VCH_1006	hypothetical protein	54.7582	7.70013	0.140621	-2.83012	Lipid transport and metabolism	C:membrane C:integral component of membrane
VCH_1007	Transcriptional regulator, LacI family	120.295	160.926	1.33776	0.41982	Transcription	F:DNA binding C:transcription factor complex F:transcription factor activity, sequence-specific DNA binding P:regulation of transcription, DNA-templated P:regulation of transcription, DNA-templated
VCH_1008	Ribokinase (EC 2.7.1.15)	159.505	113.063	0.708841	-0.496466	Carbohydrate transport and metabolism	F:ribokinase activity P:pentose-phosphate shunt P:D-ribose metabolic process P:carbohydrate phosphorylation
VCH_1009	Ribose ABC transport system, high affinity permease RbsD (TC 3.A.1.2.1)	140.009	231.412	1.65284	0.724946	Carbohydrate transport and metabolism	C:cytoplasm F:monosaccharide binding F:intramolecular lyase activity P:D-ribose catabolic process
VCH_1010	hypothetical protein	6.19651	3.96573	0.639994	-0.64387	Carbohydrate transport and metabolism	C:cytoplasm F:monosaccharide binding F:intramolecular lyase activity P:D-ribose catabolic process
VCH_1011	Ribose ABC transport system, ATP-binding protein RbsA (TC 3.A.1.2.1)	54.7139	19.6823	0.359731	-1.47501	Carbohydrate transport and metabolism	F:ATP binding P:D-ribose transport F:D-ribose transmembrane transporter activity F:monosaccharide-transporting ATPase activity P:carbohydrate transmembrane transport C:ATP-binding cassette (ABC) transporter complex
VCH_1012	Ribose ABC transport system, permease protein RbsC (TC 3.A.1.2.1)	62.2478	18.8808	0.303316	-1.72111	Carbohydrate transport and metabolism	C:integral component of membrane P:transport C:plasma membrane F:transporter activity
VCH_1013	Ribose ABC transport system, periplasmic ribose-binding protein RbsB (TC 3.A.1.2.1)	76.6154	81.3264	1.06149	0.0860895	Carbohydrate transport and metabolism	-
VCH_1014	hypothetical protein	2.52637	17.7515	7.0265	2.81281	Signal transduction mechanisms	C:integral component of membrane
VCH_1015	Catalyzes the cleavage of p-aminobenzoyl-glutamate to p-aminobenzoate and glutamate, subunit B	372.824	16.5088	0.0442804	-4.49719	General function prediction only	P:metabolic process F:hydrolase activity
VCH_1016	Aminobenzoyl-glutamate transport protein	214.373	11.0158	0.0513862	-4.28247	Coenzyme transport and metabolism	C:integral component of membrane P:polyamine transport P:p-aminobenzoyl-glutamate transmembrane transport F:p-aminobenzoyl-glutamate uptake transmembrane transporter activity
VCH_1017	Catalyzes the cleavage of p-aminobenzoyl-glutamate to p-aminobenzoate and glutamate, subunit A	80.7654	16.4473	0.203643	-2.29589	General function prediction only	P:metabolic process F:hydrolase activity
VCH_1018	Uracil-DNA glycosylase, family 1 (EC 3.2.2.27)	124.596	206.342	1.65609	0.727778	Replication, recombination and repair	F:uracil DNA N-glycosylase activity P:base-excision repair C:cytoplasm
VCH_1019	Na+/H+ antiporter	87.7766	26.9824	0.307398	-1.70182	Energy production and conversion	C:integral component of membrane
VCH_1020	Argininosuccinate lyase (EC 4.3.2.1)	87.5137	67.7881	0.7746	-0.368477	Amino acid transport and metabolism	C:cytoplasm P:proline metabolic process P:arginine biosynthetic process via ornithine P:aspartate metabolic process F:argininosuccinate lyase activity P:alanine metabolic process
VCH_1021	hypothetical protein	396.296	915.521	2.31019	1.20801	Coenzyme transport and metabolism	F:hydrolase activity
VCH_1022	UDP-galactose:(galactosyl) LPS alpha1,2-galactosyltransferase WaaW (EC 2.4.1.-)	199.004	920.703	4.62656	2.20994	Cell wall/membrane/envelope biogenesis	F:transferase activity, transferring glycosyl groups
VCH_1023	hypothetical protein	0	3.7405	-	-	Defense mechanisms	-
VCH_1024	hypothetical protein	4535.57	6257.82	1.37972	0.464376	Posttranslational modification, protein turnover, chaperones	-
VCH_1025	hypothetical protein	36.1616	4.22502	0.116837	-3.09743	Signal transduction mechanisms	F:DNA binding P:transcription, DNA-templated P:phosphorelay signal transduction system P:regulation of transcription, DNA-templated C:intracellular
VCH_1026	Alcohol dehydrogenase GbsB (type III ), essential for the utilization of choline (EC 1.1.1.1)	1009.6	4671.21	4.62681	2.21002	Energy production and conversion	F:metal ion binding P:oxidation-reduction process F:alcohol dehydrogenase (NAD) activity
VCH_1027	Betaine aldehyde dehydrogenase (EC 1.2.1.8)	509.684	2257.09	4.42841	2.14679	Energy production and conversion	F:betaine-aldehyde dehydrogenase activity P:glycine betaine biosynthetic process from choline F:metal ion binding P:L-serine metabolic process P:oxidation-reduction process P:glycine metabolic process P:threonine metabolic process
VCH_1028	FIG009707: Betaine operon transcriptional regulator	53.4976	52.6313	0.983808	-0.0235512	Transcription	-
VCH_1029	Glycine betaine ABC transport system, glycine betaine-binding protein OpuAC	309.085	596.629	1.9303	0.948829	Amino acid transport and metabolism	P:transport F:transporter activity
VCH_1030	FIG01237824: hypothetical protein	222.268	415.724	1.87038	0.903329	Signal transduction mechanisms	-
VCH_1031	hypothetical protein	304.908	347.298	1.13903	0.187802	Cell wall/membrane/envelope biogenesis	C:integral component of membrane
VCH_1032	Serine protease, DegP/HtrA, do-like (EC 3.4.21.-)	10851.8	532.15	0.0490378	-4.34996	Posttranslational modification, protein turnover, chaperones	P:proteolysis C:integral component of membrane F:serine-type endopeptidase activity
VCH_1033	Two-component transcriptional response regulator, LuxR family	66.1553	67.4146	1.01904	0.0272056	Signal transduction mechanisms	F:DNA binding P:transcription, DNA-templated P:phosphorelay signal transduction system P:regulation of transcription, DNA-templated C:intracellular
VCH_1034	Two-component system sensor histidine kinase	113.582	90.0845	0.793125	-0.334379	Signal transduction mechanisms	F:phosphorelay sensor kinase activity F:ATP binding C:protein histidine kinase complex P:phosphorelay signal transduction system C:integral component of membrane P:signal transduction by protein phosphorylation C:intracellular
VCH_1035	hypothetical protein	40.9757	35.8023	0.873745	-0.194715	General function prediction only	-
VCH_1036	hypothetical protein	0	0	-	-	Coenzyme transport and metabolism	-
VCH_1037	CDS_ID OB2257	11.9921	7.86031	0.65546	-0.609421	General function prediction only	C:integral component of membrane
VCH_1038	Cadmium efflux system accessory protein	29.9029	39.3961	1.31747	0.397768	Transcription	F:DNA binding C:transcription factor complex F:transcription factor activity, sequence-specific DNA binding P:regulation of transcription, DNA-templated P:regulation of transcription, DNA-templated
VCH_1039	Lead, cadmium, zinc and mercury transporting ATPase (EC 3.6.3.3) (EC 3.6.3.5); Copper-translocating P-type ATPase (EC 3.6.3.4)	73.1696	174.904	2.39039	1.25725	Inorganic ion transport and metabolism	F:nucleotide binding F:cation-transporting ATPase activity F:metal ion binding P:cation transmembrane transport C:integral component of membrane P:metal ion transport C:plasma membrane
VCH_1040	two-component response regulator	39.8581	100.043	2.50999	1.32768	Signal transduction mechanisms	P:phosphorelay signal transduction system F:transferase activity C:intracellular
VCH_1041	Fructose-bisphosphate aldolase class II (EC 4.1.2.13)	1067.03	1149.92	1.07769	0.107937	Carbohydrate transport and metabolism	P:gluconeogenesis F:zinc ion binding P:inositol metabolic process P:pentose-phosphate shunt P:glycolytic process P:mannose metabolic process P:fructose metabolic process F:fructose-bisphosphate aldolase activity P:fructose 1,6-bisphosphate metabolic process P:carbon utilization
VCH_1042	Transaldolase (EC 2.2.1.2)	2769.83	2487.05	0.897908	-0.15536	Carbohydrate transport and metabolism	P:carbohydrate metabolic process F:sedoheptulose-7-phosphate:D-glyceraldehyde-3-phosphate glyceronetransferase activity C:cytoplasm P:pentose-phosphate shunt
VCH_1043	UDP-N-acetylglucosamine 1-carboxyvinyltransferase (EC 2.5.1.7)	1557.17	1407.53	0.903902	-0.145761	Cell wall/membrane/envelope biogenesis	P:regulation of cell shape P:cell division F:UDP-N-acetylglucosamine 1-carboxyvinyltransferase activity C:cytoplasm P:peptidoglycan biosynthetic process P:UDP-N-acetylgalactosamine biosynthetic process P:cell wall organization P:cell cycle
VCH_1044	UDP-N-acetylglucosamine 1-carboxyvinyltransferase (EC 2.5.1.7)	5.46665	12.2766	2.24572	1.16718	Cell wall/membrane/envelope biogenesis	P:regulation of cell shape P:cell division F:UDP-N-acetylglucosamine 1-carboxyvinyltransferase activity C:cytoplasm P:peptidoglycan biosynthetic process P:UDP-N-acetylgalactosamine biosynthetic process P:cell wall organization P:cell cycle
VCH_1045	Fructose-1,6-bisphosphatase, GlpX type (EC 3.1.3.11)	2138.14	1447.19	0.676846	-0.5631	Carbohydrate transport and metabolism	P:glycerol metabolic process P:gluconeogenesis F:metal ion binding P:pentose-phosphate shunt P:glycolytic process F:fructose 1,6-bisphosphate 1-phosphatase activity P:mannose metabolic process P:fructose metabolic process P:dephosphorylation P:carbon utilization
VCH_1046	Transcription termination factor Rho	316.992	803.512	2.5348	1.34187	Transcription	F:ATP binding F:RNA binding F:RNA-dependent ATPase activity P:regulation of transcription, DNA-templated F:helicase activity P:DNA-templated transcription, termination
VCH_1047	LSU ribosomal protein L31p @ LSU ribosomal protein L31p, zinc-independent	6141.78	14646.4	2.38472	1.25382	Translation, ribosomal structure and biogenesis	F:structural constituent of ribosome P:ribosome biogenesis C:ribosome P:translation
VCH_1048	Thymidine kinase (EC 2.7.1.21)	81.4729	227.147	2.788	1.47923	Nucleotide transport and metabolism	F:ATP binding F:zinc ion binding P:pyrimidine nucleobase metabolic process C:cytoplasm P:TMP biosynthetic process P:DNA biosynthetic process P:deoxyribonucleoside monophosphate biosynthetic process P:phosphorylation F:thymidine kinase activity
VCH_1049	Peptide chain release factor 1	405.377	561.613	1.38541	0.470311	Translation, ribosomal structure and biogenesis	P:regulation of translational termination C:translation release factor complex C:ribosome P:'de novo' cotranslational protein folding F:translation release factor activity, codon specific
VCH_1050	Peptide chain release factor N(5)-glutamine methyltransferase (EC 2.1.1.297)	171.75	254.93	1.48431	0.569788	Translation, ribosomal structure and biogenesis	F:nucleic acid binding F:protein-glutamine N-methyltransferase activity P:peptidyl-glutamine methylation
VCH_1051	Stage II sporulation protein required for processing of pro-sigma-E (SpoIIR)	5.6096	14.4474	2.57547	1.36484	Posttranslational modification, protein turnover, chaperones	-
VCH_1052	hypothetical protein	28.1921	46.6778	1.6557	0.727443	General function prediction only	F:transferase activity
VCH_1053	hypothetical protein	-	-	-	-	-	-
VCH_1054	TsaC protein (YrdC-Sua5 domains) required for threonylcarbamoyladenosine t(6)A37 modification in tRNA	93.7981	155.352	1.65623	0.727907	Translation, ribosomal structure and biogenesis	F:ATP binding C:cytoplasm F:double-stranded RNA binding P:tRNA processing F:L-threonylcarbamoyladenylate synthase
VCH_1055	Putative manganese efflux pump MntP	14.8707	63.7152	4.28462	2.09917	Inorganic ion transport and metabolism	P:manganese ion transmembrane transport C:integral component of membrane F:manganese ion transmembrane transporter activity C:plasma membrane
VCH_1056	Low molecular weight protein tyrosine phosphatase (EC 3.1.3.48)	137.508	305.156	2.21918	1.15003	Signal transduction mechanisms	P:tyrosine metabolic process F:protein tyrosine phosphatase activity P:peptidyl-tyrosine dephosphorylation
VCH_1057	Methyl-accepting chemotaxis protein	51.0388	108.342	2.12273	1.08592	Cell motility	P:chemotaxis P:signal transduction C:integral component of membrane F:signal transducer activity
VCH_1058	Ribose 5-phosphate isomerase B (EC 5.3.1.6)	163.122	224.616	1.37698	0.461505	Carbohydrate transport and metabolism	P:carbohydrate metabolic process P:pentose-phosphate shunt F:ribose-5-phosphate isomerase activity P:carbon utilization
VCH_1059	UPF0340 protein YwlG	267.74	235.724	0.880422	-0.183732	Function unknown	-
VCH_1060	Serine hydroxymethyltransferase (EC 2.1.2.1)	1306.92	1873.48	1.43351	0.519549	Amino acid transport and metabolism	F:pyridoxal phosphate binding C:cytoplasm P:glycine biosynthetic process from serine F:glycine hydroxymethyltransferase activity P:tetrahydrofolate interconversion F:methyltransferase activity P:methylation
VCH_1061	Uracil phosphoribosyltransferase (EC 2.4.2.9)	400.655	145.186	0.362373	-1.46445	Nucleotide transport and metabolism	F:magnesium ion binding F:GTP binding F:uracil phosphoribosyltransferase activity P:uracil salvage P:UMP salvage
VCH_1062	UDP-N-acetylglucosamine 2-epimerase (EC 5.1.3.14)	675.102	747.198	1.10679	0.146386	Cell wall/membrane/envelope biogenesis	P:UDP-N-acetylglucosamine metabolic process F:UDP-N-acetylglucosamine 2-epimerase activity
VCH_1063	Subtilase family domain protein	37.7183	61.7648	1.63753	0.711518	Posttranslational modification, protein turnover, chaperones	P:proteolysis F:serine-type endopeptidase activity
VCH_1064	ATP synthase protein I	560.225	1393.19	2.48684	1.31431	Carbohydrate transport and metabolism	C:integral component of membrane
VCH_1065	ATP synthase F0 sector subunit a (EC 3.6.3.14)	825.565	2046.49	2.4789	1.3097	Energy production and conversion	C:proton-transporting ATP synthase complex, coupling factor F(o) C:integral component of membrane C:plasma membrane F:proton-transporting ATP synthase activity, rotational mechanism P:plasma membrane ATP synthesis coupled proton transport
VCH_1066	ATP synthase F0 sector subunit c (EC 3.6.3.14)	1658.44	2362.93	1.42479	0.510745	Energy production and conversion	F:hydrogen ion transmembrane transporter activity P:ATP hydrolysis coupled proton transport C:proton-transporting ATP synthase complex, coupling factor F(o) C:integral component of membrane F:lipid binding C:plasma membrane P:ATP synthesis coupled proton transport F:hydrolase activity
VCH_1067	ATP synthase F0 sector subunit b (EC 3.6.3.14)	691.809	1380.49	1.99548	0.996736	Energy production and conversion	C:proton-transporting ATP synthase complex, coupling factor F(o) C:integral component of membrane C:plasma membrane F:proton-transporting ATP synthase activity, rotational mechanism P:plasma membrane ATP synthesis coupled proton transport
VCH_1068	ATP synthase delta chain (EC 3.6.3.14)	1313.53	1644.02	1.25161	0.323779	Energy production and conversion	C:proton-transporting ATP synthase complex, catalytic core F(1) C:plasma membrane F:proton-transporting ATP synthase activity, rotational mechanism P:plasma membrane ATP synthesis coupled proton transport
VCH_1069	ATP synthase alpha chain (EC 3.6.3.14)	808.49	1055.48	1.30549	0.384592	Energy production and conversion	C:proton-transporting ATP synthase complex, catalytic core F(1) F:ATP binding P:oxidative phosphorylation P:ATP hydrolysis coupled proton transport F:proton-transporting ATPase activity, rotational mechanism C:plasma membrane F:proton-transporting ATP synthase activity, rotational mechanism P:plasma membrane ATP synthesis coupled proton transport
VCH_1070	ATP synthase gamma chain (EC 3.6.3.14)	858.448	1038.93	1.21024	0.275291	Energy production and conversion	C:proton-transporting ATP synthase complex, catalytic core F(1) F:ATP binding P:oxidative phosphorylation F:proton-transporting ATPase activity, rotational mechanism C:plasma membrane F:proton-transporting ATP synthase activity, rotational mechanism P:plasma membrane ATP synthesis coupled proton transport
VCH_1071	ATP synthase beta chain (EC 3.6.3.14)	1332.34	1833.88	1.37643	0.460935	Energy production and conversion	C:proton-transporting ATP synthase complex, catalytic core F(1) F:ATP binding P:ATP hydrolysis coupled proton transport C:plasma membrane F:proton-transporting ATP synthase activity, rotational mechanism P:plasma membrane ATP synthesis coupled proton transport
VCH_1072	ATP synthase epsilon chain (EC 3.6.3.14)	1985.54	2707.59	1.36366	0.447479	Energy production and conversion	C:proton-transporting ATP synthase complex, catalytic core F(1) F:ATP binding P:oxidative phosphorylation F:proton-transporting ATPase activity, rotational mechanism C:plasma membrane F:proton-transporting ATP synthase activity, rotational mechanism P:plasma membrane ATP synthesis coupled proton transport
VCH_1073	hypothetical protein	337.728	356.705	1.05619	0.0788691	Function unknown	C:integral component of membrane
VCH_1074	FIG013354: hypothetical protein	84.3268	77.4352	0.918276	-0.123001	General function prediction only	-
VCH_1075	UDP-N-acetylglucosamine 1-carboxyvinyltransferase (EC 2.5.1.7)	420.845	296.179	0.703771	-0.506822	Cell wall/membrane/envelope biogenesis	P:regulation of cell shape P:cell division F:UDP-N-acetylglucosamine 1-carboxyvinyltransferase activity C:cytoplasm P:peptidoglycan biosynthetic process P:UDP-N-acetylgalactosamine biosynthetic process P:cell wall organization P:cell cycle
VCH_1076	YKOJ	104.579	95.8298	0.916337	-0.12605	Function unknown	C:membrane C:integral component of membrane
VCH_1077	hypothetical protein	26.3852	37.9899	1.43982	0.525887	Function unknown	-
VCH_1078	hypothetical protein	43.9459	37.4952	0.853213	-0.229022	Transcription	-
VCH_1079	hypothetical protein	4.08634e-21	4.12425e-21	1.00928	0.013325	Transcription	P:transmembrane transport C:membrane C:integral component of membrane F:symporter activity P:transport
VCH_1080	2',3'-cyclic-nucleotide 2'-phosphodiesterase (EC 3.1.4.16)	67.3496	274.675	4.07834	2.02798	Nucleotide transport and metabolism	F:nucleotide binding P:nucleotide catabolic process F:hydrolase activity
VCH_1081	Phosphonate ABC transporter permease protein phnE1 (TC 3.A.1.9.1)	83.4457	138.29	1.65725	0.728791	Inorganic ion transport and metabolism	C:integral component of plasma membrane P:organic phosphonate transport F:organic phosphonate transmembrane transporter activity
VCH_1082	Phosphonate ABC transporter permease protein phnE2 (TC 3.A.1.9.1)	99.8295	144.634	1.44881	0.534873	Inorganic ion transport and metabolism	C:integral component of plasma membrane P:organic phosphonate transport F:organic phosphonate transmembrane transporter activity
VCH_1083	ABC transporter, ATP-binding protein	80.9588	106.986	1.32149	0.402163	Inorganic ion transport and metabolism	F:ATP binding P:organic phosphonate transport P:organophosphate ester transport F:ATPase-coupled organic phosphonate transmembrane transporter activity C:ATP-binding cassette (ABC) transporter complex
VCH_1084	ABC transporter, substrate-binding protein	396.431	284.38	0.717349	-0.479253	Inorganic ion transport and metabolism	P:transmembrane transport C:ATP-binding cassette (ABC) transporter complex
VCH_1085	Transcription regulator [contains diacylglycerol kinase catalytic domain]	11.3363	20.3806	1.79783	0.846253	Lipid transport and metabolism	F:NAD+ kinase activity P:nicotinamide metabolic process P:nicotinate nucleotide metabolic process P:phosphorylation
VCH_1086	hypothetical protein	104.842	93.7785	0.894477	-0.160884	Defense mechanisms	F:ATPase activity F:ATP binding
VCH_1087	hypothetical protein	189.19	194.433	1.02771	0.039435	Posttranslational modification, protein turnover, chaperones	C:integral component of membrane
VCH_1088	Transcriptional regulator, MarR family	356.527	395.001	1.10791	0.147844	Transcription	F:DNA binding C:transcription factor complex F:transcription factor activity, sequence-specific DNA binding P:regulation of transcription, DNA-templated P:regulation of transcription, DNA-templated
VCH_1089	CDS_ID OB0604	618.8	142.667	0.230554	-2.11683	Posttranslational modification, protein turnover, chaperones	C:cell P:obsolete electron transport F:protein disulfide oxidoreductase activity F:electron carrier activity P:cell redox homeostasis P:oxidation-reduction process
VCH_1090	CDS_ID OB0605	358.959	84.8444	0.236362	-2.08093	Posttranslational modification, protein turnover, chaperones	-
VCH_1091	3-oxoacyl-[acyl-carrier protein] reductase (EC 1.1.1.100)	144.18	306.407	2.12518	1.08758	General function prediction only	C:fatty acid synthase complex P:acyl-carrier-protein biosynthetic process F:3-oxoacyl-[acyl-carrier-protein] reductase (NADPH) activity P:oxidation-reduction process P:fatty acid biosynthetic process
VCH_1092	Substrate-specific component ThiT of thiamin ECF transporter	31.5894	14.0273	0.44405	-1.17121	Coenzyme transport and metabolism	F:thiamine transmembrane transporter activity C:integral component of membrane P:thiamine transmembrane transport C:plasma membrane
VCH_1093	Zinc metalloproteinase precursor (EC 3.4.24.29) / aureolysin	81.643	1820.11	22.2935	4.47855	Posttranslational modification, protein turnover, chaperones	P:proteolysis F:metalloendopeptidase activity
VCH_1094	hypothetical protein	228.645	387.316	1.69396	0.7604	Amino acid transport and metabolism	-
VCH_1095	hypothetical protein	20.7709	51.5252	2.48064	1.31071	Amino acid transport and metabolism	-
VCH_1096	hypothetical protein	2.93454	1.32675	0.452114	-1.14524	Cell motility	-
VCH_1097	FIG002984: FAD-dependent pyridine nucleotide-disulphide oxidoreductase	184.216	13.7332	0.0745498	-3.74565	Lipid transport and metabolism	F:oxidoreductase activity P:oxidation-reduction process
VCH_1098	hypothetical protein	126.722	5.75553	0.0454186	-4.46057	Transcription	-
VCH_1099	Zn-dependent hydroxyacylglutathione hydrolase / Polysulfide binding protein	322.395	12.2352	0.0379511	-4.71971	Inorganic ion transport and metabolism	F:1-acylglycerol-3-phosphate O-acyltransferase activity P:acyl-carrier-protein biosynthetic process P:glycerolipid metabolic process P:phospholipid biosynthetic process F:hydrolase activity
VCH_1100	Two-component system sensor histidine kinase	338.427	16.9552	0.0501001	-4.31904	Signal transduction mechanisms	F:phosphorelay sensor kinase activity F:ATP binding C:protein histidine kinase complex C:cytoplasm F:iron ion binding P:phosphorelay signal transduction system C:integral component of membrane F:protein dimerization activity P:signal transduction by protein phosphorylation P:peptidyl-histidine phosphorylation
VCH_1101	hypothetical protein	71.7124	9.79182	0.136543	-2.87257	Signal transduction mechanisms	F:DNA binding P:transcription, DNA-templated P:phosphorelay signal transduction system P:regulation of transcription, DNA-templated C:intracellular
VCH_1102	UPF0721 transmembrane protein YrkJ	113.676	34.8002	0.306136	-1.70776	Function unknown	C:integral component of membrane C:plasma membrane
VCH_1103	Peptidoglycan N-acetylglucosamine deacetylase (EC 3.5.1.-)	43.5214	41.7831	0.960057	-0.0588081	Carbohydrate transport and metabolism	F:hydrolase activity, acting on carbon-nitrogen (but not peptide) bonds P:carbohydrate metabolic process F:catalytic activity
VCH_1104	hypothetical protein	47.1848	74.0122	1.56856	0.649442	Coenzyme transport and metabolism	C:membrane C:integral component of membrane
VCH_1105	hypothetical protein	-	-	-	-	-	-
VCH_1106	hypothetical protein	32.0582	34.4557	1.07479	0.104053	Cell wall/membrane/envelope biogenesis	C:integral component of membrane
VCH_1107	hypothetical protein	-	-	-	-	-	-
VCH_1108	Rhodanese domain protein UPF0176, Firmicutes subgroup	686.068	1922.28	2.80188	1.48639	General function prediction only	F:transferase activity
VCH_1109	Methyl-accepting chemotaxis protein	24.024	162.485	6.76345	2.75776	Cell motility	P:chemotaxis P:signal transduction C:integral component of membrane F:signal transducer activity
VCH_1110	Glutathione peroxidase family protein	646.115	946.231	1.46449	0.550402	Defense mechanisms	P:response to oxidative stress F:glutathione peroxidase activity P:glutathione metabolic process P:obsolete peroxidase reaction P:cellular oxidant detoxification P:oxidation-reduction process
VCH_1111	Glutamine transport ATP-binding protein GlnQ (TC 3.A.1.3.2)	46.4267	41.1317	0.885948	-0.174705	Amino acid transport and metabolism	F:ATP binding P:amino acid transmembrane transport F:amino acid-transporting ATPase activity
VCH_1112	Arginine transport system permease protein ArtQ	42.4376	26.5067	0.624604	-0.678986	Amino acid transport and metabolism	C:integral component of membrane P:transport C:plasma membrane F:transporter activity
VCH_1113	amino acid ABC transporter, amino acid-binding protein	67.0692	4.01437	0.0598542	-4.0624	Amino acid transport and metabolism	P:ion transport C:membrane P:chemical synaptic transmission P:ionotropic glutamate receptor signaling pathway F:ionotropic glutamate receptor activity
VCH_1114	N-acyl-L-amino acid amidohydrolase (EC 3.5.1.14)	47.6543	2.12113	0.0445108	-4.4897	General function prediction only	P:metabolic process F:hydrolase activity
VCH_1115	Prolyl-tRNA synthetase (EC 6.1.1.15), archaeal/eukaryal type	196.124	599.973	3.05915	1.61313	Translation, ribosomal structure and biogenesis	F:ATP binding P:arginine metabolic process C:cytoplasm P:proline metabolic process F:proline-tRNA ligase activity P:prolyl-tRNA aminoacylation
VCH_1116	hypothetical protein	0	3.33176	-	-	Defense mechanisms	-
VCH_1117	hypothetical protein	0	0	-	-	Translation, ribosomal structure and biogenesis	-
VCH_1118	Nicotinamidase (EC 3.5.1.19)	168.826	233.178	1.38118	0.465899	Coenzyme transport and metabolism	F:catalytic activity P:metabolic process
VCH_1119	FIG01236285: hypothetical protein	183.639	260.298	1.41745	0.503293	Function unknown	C:integral component of membrane
VCH_1120	Putative membrane-spanning protein	206.857	385.577	1.86398	0.898384	Lipid transport and metabolism	C:integral component of membrane F:acyl-phosphate glycerol-3-phosphate acyltransferase activity P:phospholipid biosynthetic process C:plasma membrane
VCH_1121	hypothetical protein	13.7091	14.5251	1.05952	0.0834151	Amino acid transport and metabolism	-
VCH_1122	hypothetical protein	99.5536	32.3362	0.324812	-1.62232	Coenzyme transport and metabolism	-
VCH_1123	hypothetical protein	136.285	43.8387	0.321669	-1.63635	General function prediction only	-
VCH_1124	hypothetical protein	101.922	26.3578	0.258608	-1.95116	General function prediction only	P:proteolysis C:membrane C:integral component of membrane F:serine-type endopeptidase activity F:hydrolase activity
VCH_1125	hypothetical protein	90.2025	113.828	1.26192	0.335618	Posttranslational modification, protein turnover, chaperones	-
VCH_1126	Major transcriptional regulator of spore coat formation GerE	9.19986	0	0	-	Signal transduction mechanisms	F:DNA binding P:transcription, DNA-templated P:regulation of transcription, DNA-templated
VCH_1127	hypothetical protein	102.561	22.6785	0.221122	-2.17709	Inorganic ion transport and metabolism	-
VCH_1128	4-hydroxybenzoyl-CoA thioesterase family active site	65.8238	73.493	1.11651	0.158996	Lipid transport and metabolism	-
VCH_1129	Succinate dehydrogenase iron-sulfur protein (EC 1.3.5.1)	6021.28	2685.82	0.446055	-1.16471	Energy production and conversion	P:obsolete electron transport F:oxidoreductase activity F:electron carrier activity P:tricarboxylic acid cycle F:iron-sulfur cluster binding
VCH_1130	Succinate dehydrogenase flavoprotein subunit (EC 1.3.5.1)	2819.15	1318.04	0.467531	-1.09687	Energy production and conversion	P:obsolete electron transport C:succinate dehydrogenase complex P:oxidative phosphorylation P:reductive tricarboxylic acid cycle F:succinate dehydrogenase activity P:benzoate metabolic process
VCH_1131	Succinate dehydrogenase cytochrome b558 subunit	1084.48	940.189	0.866951	-0.205977	Energy production and conversion	F:oxidoreductase activity, acting on the CH-CH group of donors C:integral component of membrane P:oxidation-reduction process
VCH_1132	hypothetical protein	1.46487	0	0	-	Inorganic ion transport and metabolism	-
VCH_1133	hypothetical protein	0	0	-	-	Carbohydrate transport and metabolism	-
VCH_1134	hypothetical protein	53.0158	81.0088	1.52801	0.611656	General function prediction only	-
VCH_1135	hypothetical protein	0	4.26446e-18	-	-	Coenzyme transport and metabolism	-
VCH_1136	hypothetical protein	0	0	-	-	Mobilome: prophages, transposons	-
VCH_1137	hypothetical protein	0	0	-	-	Cell motility	-
VCH_1138	Glycosyl hydrolase-related protein	45.027	32.4614	0.720932	-0.472064	Carbohydrate transport and metabolism	F:hydrolase activity
VCH_1139	beta-N-acetylglucosaminidase (EC 3.2.1.52)	175.234	24.7487	0.141232	-2.82386	Carbohydrate transport and metabolism	P:metabolic process F:hydrolase activity, acting on glycosyl bonds
VCH_1140	Protein YzbB	245.687	37.3533	0.152036	-2.71751	Function unknown	-
VCH_1141	Sialic acid utilization regulator, RpiR family	383.772	326.884	0.851767	-0.23147	Transcription	F:DNA binding P:carbohydrate metabolic process C:transcription factor complex F:transcription factor activity, sequence-specific DNA binding P:regulation of transcription, DNA-templated F:carbohydrate binding P:regulation of transcription, DNA-templated
VCH_1142	Acetyltransferase	113.666	67.5138	0.593965	-0.75155	General function prediction only	P:acyl-carrier-protein biosynthetic process F:N-acetyltransferase activity
VCH_1143	hypothetical protein	83.3796	35.2451	0.422707	-1.24227	Function unknown	C:membrane C:integral component of membrane
VCH_1144	BcmB (nucleosidase)	13.6537	10.7232	0.785369	-0.348558	Nucleotide transport and metabolism	F:nucleoside deoxyribosyltransferase activity P:pyrimidine nucleobase metabolic process F:deoxyribonucleoside 5'-monophosphate N-glycosidase activity P:deoxyribonucleoside monophosphate catabolic process
VCH_1145	BcmA (hydroxymethyltransferase)	5.7839	5.91343	1.0224	0.0319528	Nucleotide transport and metabolism	F:transferase activity
VCH_1146	Possible methyltransferase	8.23363	7.34614	0.892212	-0.164542	Coenzyme transport and metabolism	F:methyltransferase activity P:methylation
VCH_1147	HAD-superfamily subfamily IIA hydrolase, hypothetical 2	78.3885	245.296	3.12924	1.64581	Nucleotide transport and metabolism	P:metabolic process F:hydrolase activity
VCH_1148	Proline dehydrogenase (EC 1.5.5.2)	13.2433	13.2006	0.99678	-0.0046537	Amino acid transport and metabolism	P:arginine metabolic process F:proline dehydrogenase activity C:integral component of membrane P:oxidation-reduction process P:proline biosynthetic process P:proline catabolic process to glutamate
VCH_1149	Branched-chain amino acid transport system carrier protein	9.02601	2.34834	0.260175	-1.94245	Amino acid transport and metabolism	C:membrane P:amino acid transport
VCH_1150	Proline racemase (EC 5.1.1.4)	28.1766	4.53288	0.160874	-2.636	Amino acid transport and metabolism	-
VCH_1151	Transcriptional regulator	38.9668	19.4419	0.498935	-1.00308	Transcription	F:phosphorelay sensor kinase activity F:ATP binding C:transcription factor complex C:protein histidine kinase complex P:transcription, DNA-templated P:phosphorelay signal transduction system P:regulation of transcription, DNA-templated F:sequence-specific DNA binding F:transcription factor binding P:signal transduction by protein phosphorylation
VCH_1152	3-methyl-2-oxobutanoate hydroxymethyltransferase (EC 2.1.2.11)	23.6326	12.3718	0.523505	-0.933725	Coenzyme transport and metabolism	P:pantothenate biosynthetic process F:3-methyl-2-oxobutanoate hydroxymethyltransferase activity C:cytoplasm F:metal ion binding F:methyltransferase activity P:methylation
VCH_1153	Pantoate--beta-alanine ligase (EC 6.3.2.1)	18.7086	35.1715	1.87996	0.910703	Coenzyme transport and metabolism	P:pantothenate biosynthetic process F:ATP binding C:cytoplasm P:beta-alanine metabolic process F:pantoate-beta-alanine ligase activity
VCH_1154	hypothetical protein	-	-	-	-	-	-
VCH_1155	hypothetical protein	46.0572	100.856	2.18979	1.13079	Function unknown	-
VCH_1156	hypothetical protein	0	1.24521	-	-	Posttranslational modification, protein turnover, chaperones	F:oxidoreductase activity F:lyase activity P:oxidation-reduction process
VCH_1157	hypothetical protein	1129.36	502.776	0.445188	-1.16751	Nucleotide transport and metabolism	-
VCH_1158	hypothetical protein	152.764	28.231	0.184802	-2.43595	Transcription	F:sequence-specific DNA binding
VCH_1159	hypothetical protein	-	-	-	-	-	-
VCH_1160	hypothetical protein	14.4314	3.96344	0.27464	-1.86439	Function unknown	-
VCH_1161	hypothetical protein	20.5672	6.93876	0.33737	-1.5676	Energy production and conversion	-
VCH_1162	hypothetical protein	4.27838	0	0	-	General function prediction only	-
VCH_1163	hypothetical protein	20.533	21.6723	1.05549	0.0779084	General function prediction only	-
VCH_1164	hypothetical protein	0	0	-	-	Defense mechanisms	-
VCH_1165	hypothetical protein	74.3129	109.072	1.46774	0.553596	General function prediction only	F:transferase activity
VCH_1166	Cytosine permease	817.037	35.309	0.0432159	-4.53229	Nucleotide transport and metabolism	P:transmembrane transport C:integral component of membrane F:cytosine transmembrane transporter activity P:cytosine transport
VCH_1167	Cytosine deaminase (EC 3.5.4.1)	600.55	58.3344	0.0971349	-3.36387	Nucleotide transport and metabolism	P:pyrimidine nucleobase metabolic process F:cytosine deaminase activity
VCH_1168	PTS system, galactitol-specific IIC component	13.6536	28.3528	2.07658	1.05421	Carbohydrate transport and metabolism	F:galactitol transmembrane transporter activity P:galactitol transport C:integral component of membrane P:phosphoenolpyruvate-dependent sugar phosphotransferase system
VCH_1169	PTS system, galactitol-specific IIB component (EC 2.7.1.69)	21.0788	42.5226	2.01732	1.01244	Carbohydrate transport and metabolism	P:phosphoenolpyruvate-dependent sugar phosphotransferase system C:protein-N(PI)-phosphohistidine-sugar phosphotransferase complex F:protein-N(PI)-phosphohistidine-sugar phosphotransferase activity P:carbohydrate transmembrane transport
VCH_1170	Amidase family protein	28.4277	53.6817	1.88835	0.917129	Translation, ribosomal structure and biogenesis	P:styrene catabolic process P:arginine metabolic process P:L-phenylalanine metabolic process P:proline metabolic process F:amidase activity C:integral component of membrane F:transferase activity F:carbon-nitrogen ligase activity, with glutamine as amido-N-donor P:tryptophan metabolic process P:benzoate metabolic process
VCH_1171	Predicted transcriptional regulator of N- Acetylglucosamine utilization, GntR family	36.8351	1.54891	0.0420497	-4.57176	Transcription	F:DNA binding F:transcription factor activity, sequence-specific DNA binding P:transcription, DNA-templated P:regulation of transcription, DNA-templated
VCH_1172	Sarcosine oxidase alpha subunit	10.7115	0	0	-	General function prediction only	P:obsolete electron transport F:electron carrier activity F:iron-sulfur cluster binding
VCH_1173	hypothetical protein	20.8729	1.43901	0.0689418	-3.85848	Lipid transport and metabolism	F:oxidoreductase activity P:oxidation-reduction process
VCH_1174	hypothetical protein	35.2786	1.29838	0.0368035	-4.76401	Energy production and conversion	-
VCH_1175	Opine oxidase subunit B	16.4621	2.73643	0.166226	-2.58878	Amino acid transport and metabolism	F:oxidoreductase activity P:oxidation-reduction process
VCH_1176	sodium-solute symporter, putative	16.0062	28.4898	1.77992	0.831813	Amino acid transport and metabolism	P:transmembrane transport C:integral component of membrane F:transporter activity
VCH_1177	Cytochrome oxidase biogenesis protein Sco1/SenC/PrrC, thiol-disulfide reductase involved in Cu(I) insertion into CoxII Cu(A) center	152.213	237.764	1.56205	0.643442	Posttranslational modification, protein turnover, chaperones	F:ATP binding
VCH_1178	hypothetical protein	78.0101	68.5891	0.879233	-0.185682	Carbohydrate transport and metabolism	P:metabolic process F:hydrolase activity
VCH_1179	Acetamidase (EC 3.5.1.4)	82.834	23.8547	0.287982	-1.79595	Energy production and conversion	F:hydrolase activity, acting on carbon-nitrogen (but not peptide) bonds, in linear amides P:nitrogen compound metabolic process
VCH_1180	hypothetical protein	249.103	403.077	1.61812	0.694315	Function unknown	-
VCH_1181	Thiamin-phosphate pyrophosphorylase (EC 2.5.1.3)	24.3555	15.6	0.640514	-0.642697	Coenzyme transport and metabolism	F:catalytic activity
VCH_1182	Glycine oxidase ThiO (EC 1.4.3.19)	9.22533	6.77467	0.734355	-0.445451	Amino acid transport and metabolism	F:flavin adenine dinucleotide binding F:oxidoreductase activity P:oxidation-reduction process
VCH_1183	Sulfur carrier protein ThiS	56.9708	49.2279	0.86409	-0.210747	Coenzyme transport and metabolism	-
VCH_1184	Thiazole synthase (EC 2.8.1.10)	56.4558	46.2162	0.818626	-0.288724	Coenzyme transport and metabolism	C:cytoplasm F:sulfurtransferase activity P:thiamine diphosphate biosynthetic process P:thiamine biosynthetic process
VCH_1185	Sulfur carrier protein ThiS adenylyltransferase (EC 2.7.7.73)	163.069	359.375	2.20383	1.14001	Coenzyme transport and metabolism	F:nucleotidyltransferase activity F:small protein activating enzyme activity
VCH_1186	ABC transporter, ATP-binding protein	22.6582	137.918	6.08688	2.6057	Inorganic ion transport and metabolism	F:nucleotide binding F:ATPase activity
VCH_1187	hypothetical protein	10.7744	620.3	57.5719	5.84729	Cell wall/membrane/envelope biogenesis	-
VCH_1188	hypothetical protein	4.08634e-21	4.12425e-21	1.00928	0.013325	Transcription	P:transmembrane transport C:membrane C:integral component of membrane F:symporter activity P:transport
VCH_1189	Ferrous iron transport protein B	289.277	3329.25	11.5089	3.52468	Inorganic ion transport and metabolism	F:GTP binding C:integral component of membrane P:ferrous iron transmembrane transport F:ferrous iron transmembrane transporter activity
VCH_1190	Ferrous iron transport protein B	108.127	2035.37	18.8239	4.2345	Inorganic ion transport and metabolism	F:GTP binding C:integral component of membrane P:ferrous iron transmembrane transport F:ferrous iron transmembrane transporter activity
VCH_1191	Ferrous iron transport protein A	93.2028	1390.15	14.9154	3.89873	Inorganic ion transport and metabolism	F:transition metal ion binding
VCH_1192	hypothetical protein	58.1909	99.1796	1.70438	0.769249	Posttranslational modification, protein turnover, chaperones	C:membrane P:proteolysis C:integral component of membrane F:serine-type endopeptidase activity F:peptidase activity
VCH_1193	CDS_ID OB1287	255.871	250.319	0.978302	-0.0316489	Function unknown	C:integral component of membrane
VCH_1194	Phosphate regulon sensor protein PhoR (SphS) (EC 2.7.13.3)	82.9089	155.863	1.87993	0.910682	Signal transduction mechanisms	F:phosphorelay sensor kinase activity F:ATP binding C:protein histidine kinase complex P:phosphorelay signal transduction system C:integral component of membrane P:signal transduction by protein phosphorylation C:intracellular
VCH_1195	Two-component transcriptional response regulator, LuxR family	29.1562	79.3889	2.72289	1.44514	Signal transduction mechanisms	F:DNA binding P:transcription, DNA-templated P:phosphorelay signal transduction system P:regulation of transcription, DNA-templated C:intracellular
VCH_1196	hypothetical protein	19.2662	28.4627	1.47734	0.562998	Signal transduction mechanisms	-
VCH_1197	hypothetical protein	0	0	-	-	Cell wall/membrane/envelope biogenesis	C:membrane C:integral component of membrane
VCH_1198	phosphate-starvation-inducible protein PsiE	8.0705	29.6549	3.67449	1.87754	General function prediction only	C:integral component of membrane P:cellular response to phosphate starvation C:plasma membrane
VCH_1199	Predicted transcriptional regulator of N-Acetylglucosamine utilization, GntR family	30.6367	12.6033	0.411378	-1.28146	Transcription	F:DNA binding C:transcription factor complex F:transcription factor activity, sequence-specific DNA binding P:regulation of transcription, DNA-templated P:regulation of transcription, DNA-templated
VCH_1200	Probable aminotransferase YhxA (B. subtilis)	22.5662	6.68949	0.296439	-1.75419	Coenzyme transport and metabolism	F:pyridoxal phosphate binding F:transaminase activity
VCH_1201	Transcriptional regulator, LysR family	14.2329	6.72166	0.472263	-1.08234	Transcription	F:DNA binding C:transcription factor complex F:transcription factor activity, sequence-specific DNA binding P:regulation of transcription, DNA-templated P:regulation of transcription, DNA-templated
VCH_1202	Sulfoacetaldehyde acetyltransferase (EC 2.3.3.15)	31.9555	16.7428	0.523941	-0.932523	Amino acid transport and metabolism	F:magnesium ion binding F:thiamine pyrophosphate binding F:sulfoacetaldehyde acetyltransferase activity P:taurine catabolic process C:cytoplasm
VCH_1203	Sortase	323.734	364.886	1.12712	0.172638	Cell wall/membrane/envelope biogenesis	C:integral component of membrane
VCH_1204	Aminotransferase BA2899	106.905	60.8323	0.569031	-0.813421	Amino acid transport and metabolism	F:pyridoxal phosphate binding F:transaminase activity P:biosynthetic process
VCH_1205	hypothetical protein	53.0714	23.7446	0.447408	-1.16034	Transcription	F:DNA binding P:transcription, DNA-templated P:regulation of transcription, DNA-templated
VCH_1206	hypothetical protein	24.822	0	0	-	Function unknown	-
VCH_1207	GTP cyclohydrolase II (EC 3.5.4.25)	241.033	328.418	1.36254	0.446304	Coenzyme transport and metabolism	F:metal ion binding F:GTP cyclohydrolase II activity P:riboflavin metabolic process
VCH_1208	Diaminohydroxyphosphoribosylaminopyrimidine deaminase (EC 3.5.4.26) / 5-amino-6-(5-phosphoribosylamino)uracil reductase (EC 1.1.1.193)	306.78	380.628	1.24072	0.311178	Coenzyme transport and metabolism	F:zinc ion binding F:NADP binding F:5-amino-6-(5-phosphoribosylamino)uracil reductase activity F:diaminohydroxyphosphoribosylaminopyrimidine deaminase activity P:riboflavin biosynthetic process P:oxidation-reduction process
VCH_1209	sensory box sensor histidine kinase/response regulator VC0622	41.0588	79.374	1.93318	0.950973	Signal transduction mechanisms	F:phosphorelay sensor kinase activity C:protein histidine kinase complex P:phosphorelay signal transduction system C:integral component of membrane P:signal transduction by protein phosphorylation C:intracellular
VCH_1210	Efflux ABC transporter for glutathione/L-cysteine, essential for assembly of bd-type respiratory oxidases => CydC subunit	94.8691	112.776	1.18875	0.249446	Energy production and conversion	F:ATP binding F:ATPase activity, coupled to transmembrane movement of substances P:transmembrane transport C:integral component of membrane
VCH_1211	Efflux ABC transporter for glutathione/L-cysteine, essential for assembly of bd-type respiratory oxidases => CydD subunit	115.754	113.643	0.981762	-0.0265544	Energy production and conversion	F:ATP binding F:ATPase activity, coupled to transmembrane movement of substances P:transmembrane transport C:integral component of membrane P:cysteine transport
VCH_1212	Cytochrome d ubiquinol oxidase subunit II (EC 1.10.3.-)	74.3808	209.434	2.8157	1.4935	Energy production and conversion	C:integral component of membrane P:oxidation-reduction process
VCH_1213	Cytochrome d ubiquinol oxidase subunit I (EC 1.10.3.-)	59.557	159.046	2.67049	1.4171	Energy production and conversion	C:integral component of membrane
VCH_1214	BH3197 unknown conserved protein	108.461	330.556	3.04768	1.60771	Function unknown	C:integral component of membrane
VCH_1215	Protease IV	95.7249	237.839	2.48461	1.31302	Posttranslational modification, protein turnover, chaperones	P:proteolysis F:serine-type endopeptidase activity
VCH_1216	Novel pyridoxal kinase, thiD family (EC 2.7.1.35)	443.554	374.745	0.84487	-0.243198	Coenzyme transport and metabolism	F:ATP binding F:phosphomethylpyrimidine kinase activity P:phosphorylation P:thiamine biosynthetic process
VCH_1217	Isoleucyl-tRNA synthetase (EC 6.1.1.5)	44.6378	127.203	2.84966	1.51079	Translation, ribosomal structure and biogenesis	P:isoleucyl-tRNA aminoacylation P:isoleucine biosynthetic process F:ATP binding F:zinc ion binding F:isoleucine-tRNA ligase activity C:cytoplasm P:regulation of translational fidelity P:valine biosynthetic process P:leucine biosynthetic process F:aminoacyl-tRNA editing activity
VCH_1218	hypothetical protein	380.529	674.612	1.77283	0.826052	Coenzyme transport and metabolism	-
VCH_1219	3'-to-5' oligoribonuclease A, Bacillus type	101.659	358.619	3.52767	1.81871	Nucleotide transport and metabolism	F:nucleic acid binding
VCH_1220	FIG012217: hypothetical Membrane Spanning Protein	167.055	488.933	2.92677	1.54931	Carbohydrate transport and metabolism	C:integral component of membrane
VCH_1221	Uncharacterized protein YtoI	163.16	437.555	2.68176	1.42318	Transcription	C:transcription factor complex F:transcription factor activity, sequence-specific DNA binding P:regulation of transcription, DNA-templated P:regulation of transcription, DNA-templated
VCH_1222	CDS_ID OB2184	58.4078	41.1482	0.704497	-0.505334	Cell wall/membrane/envelope biogenesis	-
VCH_1223	Leader peptidase (Prepilin peptidase) (EC 3.4.23.43) / N-methyltransferase (EC 2.1.1.-)	78.9595	39.651	0.502168	-0.993758	Cell motility	F:aspartic-type endopeptidase activity P:proteolysis C:integral component of membrane
VCH_1224	FIG002379: metal-dependent hydrolase	1570.22	4123.36	2.62598	1.39286	Carbohydrate transport and metabolism	F:hydrolase activity
VCH_1225	Proline dipeptidase (EC 3.4.13.9)	259.614	380.094	1.46407	0.549988	Amino acid transport and metabolism	F:hydrolase activity
VCH_1226	Serine protease, DegP/HtrA, do-like (EC 3.4.21.-)	229.93	426.141	1.85335	0.890135	Posttranslational modification, protein turnover, chaperones	P:proteolysis C:integral component of membrane F:serine-type endopeptidase activity
VCH_1227	Zn-dependent hydrolase YycJ/WalJ, required for cell wall metabolism and coordination of cell division with DNA replication	216.976	264.28	1.21802	0.284534	Inorganic ion transport and metabolism	F:hydrolase activity
VCH_1228	hypothetical protein SA_21	213.626	307.566	1.43974	0.52581	Signal transduction mechanisms	C:integral component of membrane
VCH_1229	hypothetical protein	225.32	312.13	1.38527	0.470172	Signal transduction mechanisms	C:membrane C:integral component of membrane
VCH_1230	Two-component sensor kinase SA14-24	319.676	295.757	0.925178	-0.112197	Signal transduction mechanisms	F:phosphorelay sensor kinase activity F:ATP binding C:protein histidine kinase complex P:phosphorelay signal transduction system C:integral component of membrane P:regulation of transcription, DNA-templated P:signal transduction by protein phosphorylation C:intracellular
VCH_1231	Two-component response regulator SA14-24	250.481	200.24	0.79942	-0.322974	Signal transduction mechanisms	F:DNA binding P:transcription, DNA-templated P:phosphorelay signal transduction system P:regulation of transcription, DNA-templated C:intracellular
VCH_1232	hypothetical protein	7.74157	9.11431	1.17732	0.235507	Cell wall/membrane/envelope biogenesis	-
VCH_1233	Adenylosuccinate synthetase (EC 6.3.4.4)	300.613	280.494	0.933075	-0.0999351	Nucleotide transport and metabolism	F:magnesium ion binding F:GTP binding P:'de novo' AMP biosynthetic process F:adenylosuccinate synthase activity C:cytoplasm P:aspartate metabolic process P:purine nucleobase metabolic process P:alanine metabolic process
VCH_1234	Replicative DNA helicase (DnaB) (EC 3.6.4.12)	187.222	245.276	1.31008	0.389654	Replication, recombination and repair	F:DNA binding F:ATP binding F:DNA helicase activity P:DNA duplex unwinding C:primosome complex P:DNA replication, synthesis of RNA primer
VCH_1235	LSU ribosomal protein L9p	200.973	433.376	2.15639	1.10862	Translation, ribosomal structure and biogenesis	F:structural constituent of ribosome P:ribosome biogenesis C:ribosome F:rRNA binding P:translation
VCH_1236	Cyclic-di-AMP phosphodiesterase GdpP	132.991	280.559	2.1096	1.07697	Signal transduction mechanisms	F:nucleic acid binding C:integral component of membrane
VCH_1237	hypothetical protein	151.202	46.8354	0.309754	-1.6908	Function unknown	F:nucleic acid binding C:integral component of membrane
VCH_1238	FIG01228342: hypothetical protein	98.4504	88.4816	0.898743	-0.154019	Function unknown	C:integral component of membrane
VCH_1239	Sigma-W pathway protein YsdB	261.652	166.189	0.635152	-0.654825	Signal transduction mechanisms	C:integral component of membrane
VCH_1240	Dimeric dUTPase (EC 3.6.1.23)	122.935	288.178	2.34414	1.22906	Nucleotide transport and metabolism	-
VCH_1241	Putative aminopeptidase YsdC	338.378	507.839	1.5008	0.585736	Amino acid transport and metabolism	P:proteolysis F:aminopeptidase activity
VCH_1242	Membrane-bound lytic murein transglycosylase D precursor (EC 3.2.1.-)	266.44	364.793	1.36914	0.453266	Cell wall/membrane/envelope biogenesis	P:carbohydrate metabolic process P:peptidoglycan metabolic process C:membrane F:lytic transglycosylase activity
VCH_1243	ABC transporter, ATP-binding protein	17.0664	41.7855	2.44841	1.29184	Defense mechanisms	F:ATPase activity F:ATP binding
VCH_1244	hypothetical protein	11.7799	36.6982	3.11533	1.63938	Defense mechanisms	C:integral component of membrane
VCH_1245	hypothetical protein	19.7217	44.6279	2.26288	1.17816	Defense mechanisms	F:ATP binding C:integral component of membrane
VCH_1246	hypothetical protein	326.396	712.419	2.18268	1.1261	Transcription	C:membrane
VCH_1247	Small, acid-soluble spore protein I	4.89753	19.4817	3.97785	1.99199	Translation, ribosomal structure and biogenesis	P:asexual sporulation P:sporulation resulting in formation of a cellular spore
VCH_1248	FIG011178: rRNA methylase	87.08	152.187	1.74767	0.805433	Translation, ribosomal structure and biogenesis	F:RNA methyltransferase activity P:RNA methylation F:RNA binding P:RNA processing
VCH_1249	Phenylalanyl-tRNA synthetase alpha chain (EC 6.1.1.20)	51.6424	125.954	2.43896	1.28627	Translation, ribosomal structure and biogenesis	F:magnesium ion binding F:ATP binding P:L-phenylalanine biosynthetic process P:tryptophan biosynthetic process P:tyrosine biosynthetic process F:phenylalanine-tRNA ligase activity P:phenylalanyl-tRNA aminoacylation F:tRNA binding C:phenylalanine-tRNA ligase complex
VCH_1250	Phenylalanyl-tRNA synthetase beta chain (EC 6.1.1.20)	104.365	296.486	2.84086	1.50633	Translation, ribosomal structure and biogenesis	F:magnesium ion binding F:ATP binding P:L-phenylalanine biosynthetic process P:tryptophan biosynthetic process P:tRNA processing P:tyrosine biosynthetic process F:phenylalanine-tRNA ligase activity P:phenylalanyl-tRNA aminoacylation F:tRNA binding C:phenylalanine-tRNA ligase complex
VCH_1251	Ribonuclease HIII (EC 3.1.26.4)	63.0472	195.817	3.10587	1.635	Replication, recombination and repair	F:magnesium ion binding P:RNA phosphodiester bond hydrolysis, endonucleolytic F:RNA-DNA hybrid ribonuclease activity F:RNA binding C:cytoplasm P:regulation of RNA metabolic process P:RNA catabolic process
VCH_1252	hypothetical protein	40.6002	153.194	3.77322	1.9158	Cell cycle control, cell division, chromosome partitioning	P:cell division C:cytoplasm P:cell cycle
VCH_1253	Possible colicin V production protein	102.703	239.974	2.33658	1.2244	Function unknown	C:integral component of membrane P:toxin biosynthetic process
VCH_1254	DNA polymerase X family	78.2557	287.157	3.66947	1.87557	Replication, recombination and repair	F:DNA binding P:DNA repair P:nucleic acid phosphodiester bond hydrolysis F:DNA-directed DNA polymerase activity F:exonuclease activity P:DNA replication P:DNA biosynthetic process C:DNA polymerase complex
VCH_1255	Recombination inhibitory protein MutS2	102.176	380.299	3.72201	1.89608	Replication, recombination and repair	F:ATPase activity F:ATP binding P:nucleic acid phosphodiester bond hydrolysis F:endonuclease activity P:mismatch repair F:mismatched DNA binding P:negative regulation of DNA recombination
VCH_1256	DUF350 domain-containing protein	69.4035	322.236	4.64293	2.21504	Function unknown	C:integral component of membrane
VCH_1257	Long-chain-fatty-acid--CoA ligase (EC 6.2.1.3)	187.425	37.4783	0.199964	-2.32219	Lipid transport and metabolism	P:metabolic process F:ligase activity
VCH_1258	Fatty acid metabolism regulator protein FadR, TetR family	411.016	125.385	0.305061	-1.71283	Transcription	F:DNA binding P:transcription, DNA-templated P:regulation of transcription, DNA-templated
VCH_1259	Enoyl-CoA hydratase (EC 4.2.1.17)	430.461	116.921	0.271619	-1.88034	Lipid transport and metabolism	F:catalytic activity P:metabolic process
VCH_1260	Electron transfer flavoprotein, beta subunit	456.127	102.546	0.224818	-2.15317	Energy production and conversion	P:obsolete electron transport F:electron carrier activity
VCH_1261	Electron transfer flavoprotein, alpha subunit	1250.6	286.157	0.228815	-2.12774	Energy production and conversion	P:obsolete electron transport F:flavin adenine dinucleotide binding F:electron carrier activity
VCH_1262	Thioredoxin	1894.01	7533.64	3.97761	1.9919	Posttranslational modification, protein turnover, chaperones	C:cell P:obsolete electron transport F:protein disulfide oxidoreductase activity P:glycerol ether metabolic process P:cell redox homeostasis P:oxidation-reduction process
VCH_1263	Excinuclease ABC subunit C	217.344	199.696	0.918803	-0.122173	Replication, recombination and repair	F:DNA binding P:nucleic acid phosphodiester bond hydrolysis P:DNA catabolic process F:excinuclease ABC activity C:excinuclease repair complex C:cytoplasm P:nucleotide-excision repair P:SOS response
VCH_1264	Lipoyl synthase (EC 2.8.1.8)	655.312	1437.48	2.19358	1.13328	Coenzyme transport and metabolism	C:cytoplasm F:metal ion binding F:lipoate synthase activity F:4 iron, 4 sulfur cluster binding P:lipoate biosynthetic process P:protein lipoylation
VCH_1265	Octanoate-[acyl-carrier-protein]-protein-N-octanoyltransferase, LipM (EC 2.3.1.181)	346.216	167.939	0.48507	-1.04373	Coenzyme transport and metabolism	F:octanoyltransferase activity P:acyl-carrier-protein biosynthetic process F:lipoyl(octanoyl) transferase activity P:lipoate biosynthetic process P:protein lipoylation
VCH_1266	RpiR family transcriptional regulator	108.16	57.9545	0.535819	-0.900182	Transcription	F:DNA binding P:carbohydrate metabolic process C:transcription factor complex F:transcription factor activity, sequence-specific DNA binding P:regulation of transcription, DNA-templated F:carbohydrate binding P:regulation of transcription, DNA-templated
VCH_1267	N-acetylmannosamine-6-phosphate 2-epimerase (EC 5.1.3.9)	110.063	127.225	1.15593	0.209055	Carbohydrate transport and metabolism	P:carbohydrate metabolic process F:N-acylglucosamine-6-phosphate 2-epimerase activity P:N-acetylneuraminate catabolic process P:N-acetylmannosamine metabolic process
VCH_1268	PTS system, N-acetylmannosamine-specific IIC component / PTS system, N-acetylmannosamine-specific IIB component (EC 2.7.1.69)	44.6695	72.8165	1.63012	0.704977	Carbohydrate transport and metabolism	P:phosphoenolpyruvate-dependent sugar phosphotransferase system C:protein-N(PI)-phosphohistidine-sugar phosphotransferase complex F:protein-N(PI)-phosphohistidine-sugar phosphotransferase activity P:phosphorylation P:carbohydrate transmembrane transport F:kinase activity C:plasma membrane
VCH_1269	Transcriptional regulator, GntR family	5.415	9.89334	1.82702	0.869495	Transcription	F:DNA binding C:transcription factor complex F:transcription factor activity, sequence-specific DNA binding P:regulation of transcription, DNA-templated P:regulation of transcription, DNA-templated
VCH_1270	Cellobiose phosphotransferase system YdjC-like protein	221.516	96.9311	0.43758	-1.19238	Function unknown	F:hydrolase activity, acting on carbon-nitrogen (but not peptide) bonds P:carbohydrate metabolic process F:metal ion binding P:nitrogen compound metabolic process
VCH_1271	Membrane spanning protein	108.283	104.012	0.960556	-0.0580582	Function unknown	C:integral component of membrane
VCH_1272	Integral membrane protein	44.7189	59.2201	1.32427	0.405201	Function unknown	C:integral component of membrane
VCH_1273	Glucose-6-phosphate 1-dehydrogenase (EC 1.1.1.49)	123.231	142.117	1.15326	0.205713	Carbohydrate transport and metabolism	F:NADP binding P:pentose-phosphate shunt P:glutathione metabolic process P:oxidation-reduction process P:glucose metabolic process F:glucose-6-phosphate dehydrogenase activity
VCH_1274	hypothetical protein	22087	31.8446	0.00144178	-9.43793	Function unknown	-
VCH_1275	poly (glycerol-phosphate) alpha-glucosyltransferase	125.009	8.47516	0.0677963	-3.88265	General function prediction only	F:catalytic activity F:transferase activity
VCH_1276	hypothetical protein	191.957	27.29	0.142167	-2.81434	Cell wall/membrane/envelope biogenesis	P:proteolysis F:metallopeptidase activity
VCH_1277	hypothetical protein	119.469	37.8212	0.316576	-1.65937	Coenzyme transport and metabolism	F:ATP binding F:catalytic activity
VCH_1278	D-alanine--D-alanine ligase (EC 6.3.2.4)	196.583	221.463	1.12657	0.171931	Cell wall/membrane/envelope biogenesis	F:nucleotide binding F:metal ion binding P:cell wall organization or biogenesis P:cellular component organization or biogenesis F:ligase activity
VCH_1279	hypothetical protein	121.411	3678.15	30.2949	4.921	Amino acid transport and metabolism	C:membrane C:integral component of membrane P:pathogenesis
VCH_1280	hypothetical protein	100.22	3621.64	36.1368	5.1754	Amino acid transport and metabolism	C:integral component of membrane P:pathogenesis
VCH_1281	Non-hemolytic enterotoxin lytic component L1	78.6421	2505.24	31.8562	4.9935	Amino acid transport and metabolism	C:membrane P:pathogenesis
VCH_1282	hypothetical protein	73.7208	1568.33	21.2739	4.41101	Posttranslational modification, protein turnover, chaperones	C:membrane P:pathogenesis
VCH_1283	bacitracin ABC transporter, permease protein	43.6658	50.6173	1.1592	0.213126	Posttranslational modification, protein turnover, chaperones	C:integral component of membrane P:transport
VCH_1284	ABC transporter, ATP-binding protein	41.3659	34.9584	0.8451	-0.242806	Defense mechanisms	F:ATPase activity F:ATP binding
VCH_1285	hypothetical protein	15.3382	16.1239	1.05123	0.0720789	Transcription	F:DNA binding P:transcription, DNA-templated P:regulation of transcription, DNA-templated
VCH_1286	Substrate-specific component QueT (COG4708) of predicted queuosine-regulated ECF transporter	336.325	1185.93	3.52613	1.81808	Function unknown	C:integral component of membrane C:plasma membrane
VCH_1287	3-oxoacyl-[acyl-carrier protein] reductase (EC 1.1.1.100)	49.2317	299.565	6.08479	2.60521	Lipid transport and metabolism	C:fatty acid synthase complex P:acyl-carrier-protein biosynthetic process F:3-oxoacyl-[acyl-carrier-protein] reductase (NADPH) activity P:oxidation-reduction process P:fatty acid biosynthetic process
VCH_1288	FIG01252076: hypothetical protein	203.127	1014.97	4.99671	2.32098	Cell wall/membrane/envelope biogenesis	F:methionine-tRNA ligase activity P:methionyl-tRNA aminoacylation P:methionine metabolic process
VCH_1289	hypothetical protein	35.3188	719.861	20.3818	4.34921	Amino acid transport and metabolism	C:membrane C:integral component of membrane P:pathogenesis
VCH_1290	Non-hemolytic enterotoxin lytic component L1	94.0993	2027.37	21.545	4.42928	Amino acid transport and metabolism	C:membrane P:pathogenesis
VCH_1291	hypothetical protein	78.2528	1996.27	25.5106	4.67302	Posttranslational modification, protein turnover, chaperones	C:membrane P:pathogenesis
VCH_1292	NAD-dependent formate dehydrogenase (EC 1.2.1.2)	5920.76	685.601	0.115796	-3.11034	Energy production and conversion	F:oxidoreductase activity, acting on the CH-OH group of donors, NAD or NADP as acceptor F:NAD binding P:glyoxylate metabolic process F:formate dehydrogenase (NAD+) activity P:methane metabolic process P:oxidation-reduction process P:formate metabolic process C:formate dehydrogenase complex
VCH_1293	hypothetical protein	-	-	-	-	-	-
VCH_1294	hypothetical protein	707.767	1155.58	1.63271	0.707265	Function unknown	C:integral component of membrane
VCH_1295	hypothetical protein	0	0	-	-	Translation, ribosomal structure and biogenesis	-
VCH_1296	Uncharacterized protein YmaD	81.5795	98.8123	1.21124	0.276485	Defense mechanisms	-
VCH_1297	PTS system, mannose-specific IID component	456.578	21.6533	0.0474252	-4.3982	Carbohydrate transport and metabolism	P:phosphoenolpyruvate-dependent sugar phosphotransferase system C:protein-N(PI)-phosphohistidine-sugar phosphotransferase complex F:protein-N(PI)-phosphohistidine-sugar phosphotransferase activity P:carbohydrate transmembrane transport F:D-glucosamine PTS permease activity
VCH_1298	PTS system, mannose-specific IIC component	266.196	20.734	0.0778898	-3.68242	Carbohydrate transport and metabolism	C:integral component of membrane P:phosphoenolpyruvate-dependent sugar phosphotransferase system
VCH_1299	PTS system, mannose-specific IIA component / PTS system, mannose-specific IIB component (EC 2.7.1.69)	372.011	4.06874	0.0109371	-6.51462	Carbohydrate transport and metabolism	P:phosphoenolpyruvate-dependent sugar phosphotransferase system C:protein-N(PI)-phosphohistidine-sugar phosphotransferase complex F:protein-N(PI)-phosphohistidine-sugar phosphotransferase activity P:carbohydrate transmembrane transport
VCH_1300	PTS system, mannose-specific IIA component / PTS system, mannose-specific IIB component (EC 2.7.1.69)	242.607	0.811492	0.00334488	-8.22383	Carbohydrate transport and metabolism	P:carbohydrate transport F:transferase activity
VCH_1301	hypothetical protein	0	0	-	-	Signal transduction mechanisms	-
VCH_1302	hypothetical protein	1.21379	0	0	-	Translation, ribosomal structure and biogenesis	-
VCH_1303	Sucrose operon repressor ScrR, LacI family	51.3263	27.3626	0.53311	-0.907495	Transcription	F:DNA binding C:transcription factor complex F:transcription factor activity, sequence-specific DNA binding P:regulation of transcription, DNA-templated P:regulation of transcription, DNA-templated
VCH_1304	PTS system, sucrose-specific IIB component (EC 2.7.1.69) / PTS system, sucrose-specific IIC component	58.804	12.4753	0.212151	-2.23684	Carbohydrate transport and metabolism	P:phosphoenolpyruvate-dependent sugar phosphotransferase system C:protein-N(PI)-phosphohistidine-sugar phosphotransferase complex F:protein-N(PI)-phosphohistidine-sugar phosphotransferase activity P:phosphorylation P:carbohydrate transmembrane transport F:kinase activity C:plasma membrane
VCH_1305	Sucrose-6-phosphate hydrolase (EC 3.2.1.26)	55.383	8.26116	0.149164	-2.74503	Carbohydrate transport and metabolism	C:cytoplasm P:galactose metabolic process F:beta-fructofuranosidase activity P:starch metabolic process P:sucrose metabolic process
VCH_1306	Fructokinase (EC 2.7.1.4)	60.3129	21.8701	0.362611	-1.4635	Transcription	P:phosphorylation F:kinase activity
VCH_1307	Cytosol aminopeptidase PepA (EC 3.4.11.1)	11.6828	14.0324	1.20112	0.264376	Amino acid transport and metabolism	P:protein metabolic process F:metal ion binding C:intracellular F:exopeptidase activity
VCH_1308	hypothetical protein	9.86019	81.6589	8.28167	3.04992	Translation, ribosomal structure and biogenesis	-
VCH_1309	hypothetical protein	0	0	-	-	Inorganic ion transport and metabolism	F:copper ion binding P:copper ion homeostasis
VCH_1310	hypothetical protein	0	12.02	-	-	Inorganic ion transport and metabolism	F:copper ion binding P:copper ion homeostasis
VCH_1311	Glycosyl transferase, group 2 family	29.0201	53.785	1.85337	0.890151	Cell wall/membrane/envelope biogenesis	F:transferase activity
VCH_1312	Efflux ABC transporter for glutathione/L-cysteine, essential for assembly of bd-type respiratory oxidases => CydD subunit	317.515	57.2226	0.18022	-2.47217	Energy production and conversion	F:ATP binding F:ATPase activity, coupled to transmembrane movement of substances P:transmembrane transport C:integral component of membrane
VCH_1313	Efflux ABC transporter for glutathione/L-cysteine, essential for assembly of bd-type respiratory oxidases => CydC subunit	254.995	22.3969	0.0878328	-3.5091	Energy production and conversion	F:ATP binding F:ATPase activity, coupled to transmembrane movement of substances P:transmembrane transport C:integral component of membrane P:cysteine transport
VCH_1314	Cytochrome d ubiquinol oxidase subunit II (EC 1.10.3.-)	386.593	23.513	0.060821	-4.03929	Energy production and conversion	C:integral component of membrane P:oxidation-reduction process
VCH_1315	Cytochrome d ubiquinol oxidase subunit I (EC 1.10.3.-)	222.771	29.976	0.13456	-2.89368	Energy production and conversion	C:integral component of membrane
VCH_1316	hypothetical protein	-	-	-	-	-	-
VCH_1317	Uncharacterized protein YqgF	89.7155	85.2647	0.950391	-0.0734075	Cell cycle control, cell division, chromosome partitioning	C:integral component of membrane F:penicillin binding
VCH_1318	hypothetical protein	39.4238	82.7404	2.09874	1.06953	General function prediction only	P:phosphorylation F:kinase activity
VCH_1319	hypothetical protein	31.7555	58.5382	1.8434	0.882371	Cell cycle control, cell division, chromosome partitioning	C:membrane C:integral component of membrane
VCH_1320	Sulfate permease	89.2911	175.329	1.96357	0.973478	Inorganic ion transport and metabolism	F:secondary active sulfate transmembrane transporter activity C:integral component of membrane P:sulfate transmembrane transport
VCH_1321	Universal stress protein family	197.715	375.276	1.89807	0.924532	Signal transduction mechanisms	P:response to stress
VCH_1322	D-amino acid dehydrogenase (EC 1.4.99.1)	55.8221	178.319	3.19442	1.67556	Amino acid transport and metabolism	F:oxidoreductase activity P:oxidation-reduction process
VCH_1323	Manganese-dependent inorganic pyrophosphatase (EC 3.6.1.1)	743.73	1057.18	1.42145	0.507368	Energy production and conversion	F:inorganic diphosphatase activity P:oxidative phosphorylation C:cytoplasm F:manganese ion binding
VCH_1324	hypothetical protein	2.17251	0	0	-	Replication, recombination and repair	-
VCH_1325	GNAT family acetyltransferase Bsu1753 (YnaD)	35.4277	119.537	3.37412	1.75451	Translation, ribosomal structure and biogenesis	P:acyl-carrier-protein biosynthetic process F:N-acetyltransferase activity
VCH_1326	Small, acid-soluble spore protein P	4.11781	29.6266	7.19476	2.84695	Replication, recombination and repair	P:asexual sporulation P:sporulation resulting in formation of a cellular spore
VCH_1327	MazG related NTP pyrophosphohydrolase	61.9992	115.096	1.85641	0.892519	Defense mechanisms	-
VCH_1328	hypothetical protein	18.609	20.6371	1.10899	0.149241	Amino acid transport and metabolism	-
VCH_1329	hypothetical protein	0	0	-	-	Inorganic ion transport and metabolism	-
VCH_1330	Large-conductance mechanosensitive channel	106.321	171.791	1.61577	0.692226	Cell wall/membrane/envelope biogenesis	F:ion channel activity P:ion transmembrane transport C:integral component of membrane C:plasma membrane
VCH_1331	acetyltransferase, GNAT family	114.616	165.654	1.44529	0.531363	Translation, ribosomal structure and biogenesis	F:transferase activity
VCH_1332	hypothetical protein	124.31	202.188	1.62649	0.701758	RNA processing and modification	F:hydrolase activity
VCH_1333	FIG01022108: hypothetical protein	92.5256	237.163	2.56322	1.35796	Nucleotide transport and metabolism	C:viral capsid
VCH_1334	FIG005686: hypothetical protein	10.6141	18.6179	1.75408	0.81071	Mobilome: prophages, transposons	-
VCH_1335	hypothetical protein	38.168	38.9264	1.01987	0.0283838	Replication, recombination and repair	-
VCH_1336	Outer membrane protein	18.5476	13.7075	0.739048	-0.43626	Function unknown	-
VCH_1337	Enterochelin esterase	19.5221	7.62419	0.390541	-1.35645	General function prediction only	-
VCH_1338	acetyltransferase, GNAT family	44.8596	20.5602	0.458324	-1.12556	Amino acid transport and metabolism	P:acyl-carrier-protein biosynthetic process F:N-acetyltransferase activity
VCH_1339	hypothetical protein	52.441	36.5373	0.696731	-0.521327	General function prediction only	-
VCH_1340	Acetyltransferase, GNAT family	48.2407	19.393	0.402004	-1.31472	Amino acid transport and metabolism	-
VCH_1341	hypothetical protein	73.579	53.2239	0.723358	-0.467219	Translation, ribosomal structure and biogenesis	F:transferase activity
VCH_1342	hypothetical protein	75.35	46.7703	0.620707	-0.688015	Signal transduction mechanisms	P:phosphorylation F:kinase activity
VCH_1343	Carboxymuconolactone decarboxylase (EC 4.1.1.44)	92.1866	24.9781	0.270951	-1.8839	General function prediction only	F:peroxidase activity P:response to oxidative stress P:obsolete peroxidase reaction P:cellular oxidant detoxification P:oxidation-reduction process F:peroxiredoxin activity
VCH_1344	hypothetical protein	-	-	-	-	-	-
VCH_1345	Fosfomycin resistance protein FosB	452.596	70.195	0.155094	-2.68878	Secondary metabolites biosynthesis, transport and catabolism	F:magnesium ion binding C:cytoplasm P:response to antibiotic F:transferase activity, transferring alkyl or aryl (other than methyl) groups
VCH_1346	DNA helicase	431.767	61.3078	0.141993	-2.81611	Replication, recombination and repair	-
VCH_1347	CorA, CorA-like Mg2+ transporter protein	11.9302	27.1847	2.27864	1.18817	Intracellular trafficking, secretion, and vesicular transport	-
VCH_1348	Multidrug and toxin extrusion (MATE) family efflux pump YdhE/NorM, homolog	37.7226	100.81	2.6724	1.41814	Carbohydrate transport and metabolism	P:transmembrane transport C:integral component of membrane C:plasma membrane
VCH_1349	Glutamate 5-kinase (EC 2.7.2.11) / RNA-binding C-terminal domain PUA	14.1432	29.3496	2.07518	1.05324	Amino acid transport and metabolism	F:ATP binding F:RNA binding F:glutamate 5-kinase activity P:glutamate biosynthetic process C:cytoplasm P:obsolete urea cycle intermediate metabolic process P:phosphorylation P:L-proline biosynthetic process
VCH_1350	Gamma-glutamyl phosphate reductase (EC 1.2.1.41)	40.6889	195.585	4.80684	2.26509	Amino acid transport and metabolism	F:NADP binding P:glutamate biosynthetic process C:cytoplasm P:obsolete urea cycle intermediate metabolic process F:glutamate-5-semialdehyde dehydrogenase activity P:oxidation-reduction process P:L-proline biosynthetic process
VCH_1351	Protein secretion chaperonin CsaA	7.86184	33.2293	4.22665	2.07952	Translation, ribosomal structure and biogenesis	F:tRNA binding F:ligase activity
VCH_1352	Dihydroxy-acid dehydratase (EC 4.2.1.9)	124.054	78.753	0.634828	-0.655563	Amino acid transport and metabolism	P:isoleucine biosynthetic process P:pantothenate biosynthetic process F:dihydroxy-acid dehydratase activity F:metal ion binding P:valine biosynthetic process P:leucine biosynthetic process F:4 iron, 4 sulfur cluster binding
VCH_1353	Acetolactate synthase large subunit (EC 2.2.1.6)	51.2344	224.735	4.3864	2.13304	Amino acid transport and metabolism	F:magnesium ion binding F:acetolactate synthase activity F:thiamine pyrophosphate binding P:isoleucine biosynthetic process P:pantothenate biosynthetic process F:flavin adenine dinucleotide binding P:valine biosynthetic process C:acetolactate synthase complex P:leucine biosynthetic process
VCH_1354	Acetolactate synthase small subunit (EC 2.2.1.6)	59.6279	372.766	6.25153	2.64421	Amino acid transport and metabolism	F:acetolactate synthase activity P:isoleucine biosynthetic process P:pantothenate biosynthetic process P:valine biosynthetic process C:acetolactate synthase complex P:leucine biosynthetic process F:amino acid binding
VCH_1355	Ketol-acid reductoisomerase (EC 1.1.1.86)	62.5734	383.949	6.13597	2.61729	Amino acid transport and metabolism	P:isoleucine biosynthetic process P:pantothenate biosynthetic process P:valine biosynthetic process P:leucine biosynthetic process P:oxidation-reduction process F:ketol-acid reductoisomerase activity F:isomerase activity
VCH_1356	2-isopropylmalate synthase (EC 2.3.3.13)	15.8178	73.1944	4.62736	2.21019	Amino acid transport and metabolism	F:2-isopropylmalate synthase activity P:isoleucine biosynthetic process P:valine biosynthetic process P:leucine biosynthetic process P:pyruvate metabolic process
VCH_1357	3-isopropylmalate dehydrogenase (EC 1.1.1.85)	5.45177	24.2073	4.44027	2.15065	Energy production and conversion	F:magnesium ion binding P:isoleucine biosynthetic process C:cytoplasm F:NAD binding P:valine biosynthetic process P:leucine biosynthetic process P:oxidation-reduction process F:3-isopropylmalate dehydrogenase activity
VCH_1358	3-isopropylmalate dehydratase large subunit (EC 4.2.1.33)	6.96645	48.8301	7.00933	2.80928	Amino acid transport and metabolism	P:isoleucine biosynthetic process F:metal ion binding P:valine biosynthetic process P:leucine biosynthetic process F:4 iron, 4 sulfur cluster binding F:3-isopropylmalate dehydratase activity C:3-isopropylmalate dehydratase complex F:isomerase activity
VCH_1359	3-isopropylmalate dehydratase small subunit (EC 4.2.1.33)	4.76018	52.4675	11.0222	3.46233	Amino acid transport and metabolism	P:isoleucine biosynthetic process P:valine biosynthetic process P:leucine biosynthetic process C:3-isopropylmalate dehydratase complex F:3-isopropylmalate dehydratase activity F:isomerase activity
VCH_1360	Threonine dehydratase, catabolic (EC 4.3.1.19) @ L-serine dehydratase, (PLP)-dependent (EC 4.3.1.17)	7.41873	109.628	14.7772	3.8853	Amino acid transport and metabolism	F:pyridoxal phosphate binding P:L-serine metabolic process P:threonine catabolic process F:L-threonine ammonia-lyase activity P:glycine metabolic process
VCH_1361	UPF0750 membrane protein YvjA	31.6944	323.003	10.1912	3.34925	Function unknown	C:integral component of membrane
VCH_1362	hypothetical protein	0	3.55593	-	-	Cell wall/membrane/envelope biogenesis	-
VCH_1363	CDS_ID OB2637	7.25067	11.3329	1.56301	0.644326	Energy production and conversion	-
VCH_1364	UDP-glucose 4-epimerase (EC 5.1.3.2)	231.16	90.9313	0.393369	-1.34605	Cell wall/membrane/envelope biogenesis	F:coenzyme binding F:UDP-glucose 4-epimerase activity P:nucleotide-sugar metabolic process P:galactose metabolic process P:nucleotide metabolic process
VCH_1365	hypothetical protein	0	0	-	-	General function prediction only	-
VCH_1366	Cell surface protein	37.4493	111.991	2.99048	1.58038	Function unknown	-
VCH_1367	hypothetical protein	1.86225	3.30612	1.77533	0.828088	Function unknown	-
VCH_1368	Phage terminase, large subunit	10.6861	38.7749	3.62853	1.85938	Mobilome: prophages, transposons	-
VCH_1369	Collagen adhesion protein	47.4148	10.7068	0.225812	-2.14681	Function unknown	F:collagen binding C:collagen trimer C:cell wall C:integral component of membrane P:cell adhesion C:extracellular region
VCH_1370	D-alanyl-D-alanine carboxypeptidase (EC 3.4.16.4)	14.709	11.1391	0.757296	-0.401071	Cell wall/membrane/envelope biogenesis	P:proteolysis F:serine-type carboxypeptidase activity
VCH_1371	FIG00774661: hypothetical protein	20.6645	274.615	13.2892	3.73219	Defense mechanisms	-
VCH_1372	Collagen adhesion protein	71.6671	30.9166	0.431392	-1.21293	Function unknown	F:collagen binding C:collagen trimer C:cell wall C:integral component of membrane P:cell adhesion C:extracellular region
VCH_1373	Protein clustered with N-succinyl arginine/lysine racemase	48.9164	55.0157	1.12469	0.169527	Amino acid transport and metabolism	F:N-acetyltransferase activity
VCH_1374	Na+/H+ antiporter NhaC	36.4204	35.0156	0.961428	-0.0567498	Energy production and conversion	P:transmembrane transport F:antiporter activity C:integral component of membrane
VCH_1375	D-3-phosphoglycerate dehydrogenase (EC 1.1.1.95)	88.1896	173.419	1.96644	0.975583	General function prediction only	F:NAD binding F:phosphoglycerate dehydrogenase activity P:L-serine biosynthetic process P:oxidation-reduction process F:amino acid binding P:glycine metabolic process P:threonine metabolic process
VCH_1376	Serine--glyoxylate aminotransferase (EC 2.6.1.45)	73.902	111.412	1.50757	0.592223	Amino acid transport and metabolism	F:transaminase activity
VCH_1377	Putative hydrolase	159.477	137.977	0.865184	-0.208921	Coenzyme transport and metabolism	F:hydrolase activity
VCH_1378	Putative CBS domain containing protein	95.7274	86.1616	0.900073	-0.151887	Signal transduction mechanisms	F:catalytic activity
VCH_1379	DNA polymerase III epsilon subunit (EC 2.7.7.7)	71.5179	124.592	1.74211	0.800839	Replication, recombination and repair	F:nucleic acid binding F:catalytic activity P:DNA metabolic process P:cellular macromolecule biosynthetic process
VCH_1380	hypothetical protein	4.95763	11.1631	2.2517	1.17101	Signal transduction mechanisms	-
VCH_1381	hypothetical protein	1809.63	3155.85	1.74391	0.80233	General function prediction only	C:integral component of membrane
VCH_1382	Glycine betaine ABC transport system, glycine betaine-binding protein OpuAC	678.603	1226.4	1.80724	0.853786	Amino acid transport and metabolism	P:transport F:transporter activity
VCH_1383	Glycine betaine ABC transport system, glycine betaine-binding protein OpuAC	1358.75	4860.98	3.57752	1.83896	Amino acid transport and metabolism	P:transport F:transporter activity
VCH_1384	Glycine betaine ABC transport system, permease protein OpuAB	1132.38	3080.97	2.7208	1.44403	Amino acid transport and metabolism	C:integral component of membrane P:transport C:plasma membrane
VCH_1385	Glycine betaine ABC transport system, ATP-binding protein OpuAA (EC 3.6.3.32)	1832.54	4118.76	2.24757	1.16837	Amino acid transport and metabolism	F:ATPase activity F:ATP binding P:glycine betaine transport C:membrane
VCH_1386	FIG009707: Betaine operon transcriptional regulator	97.9829	355.435	3.62753	1.85899	Transcription	-
VCH_1387	hypothetical protein	184.365	342.328	1.85679	0.892814	Lipid transport and metabolism	-
VCH_1388	hypothetical protein	1.54682	8.61358	5.56858	2.47731	Cell cycle control, cell division, chromosome partitioning	-
VCH_1389	hypothetical protein	100.654	233.1	2.31586	1.21155	Cell wall/membrane/envelope biogenesis	C:integral component of membrane
VCH_1390	CDS_ID OB1149	129.205	411.816	3.18732	1.67234	Transcription	C:integral component of membrane
VCH_1391	Foldase protein PrsA precursor	1302.48	2469.86	1.89628	0.923171	Posttranslational modification, protein turnover, chaperones	F:peptidyl-prolyl cis-trans isomerase activity P:protein peptidyl-prolyl isomerization P:protein folding C:plasma membrane
VCH_1392	hypothetical protein	40.9813	52.6116	1.2838	0.360417	Function unknown	C:integral component of membrane
VCH_1393	hypothetical protein	165.577	120.546	0.728031	-0.457928	Translation, ribosomal structure and biogenesis	F:hydrolase activity
VCH_1394	Transcriptional regulator	176.231	286.252	1.6243	0.699817	Transcription	-
VCH_1395	DNA double-strand break repair Rad50 ATPase	67.2062	118.927	1.76958	0.823404	Function unknown	C:membrane
VCH_1396	DNA double-strand break repair protein Mre11	39.6887	85.857	2.16326	1.11321	Replication, recombination and repair	F:hydrolase activity
VCH_1397	ABC transporter, permease protein	262.072	130.231	0.496926	-1.0089	Energy production and conversion	C:integral component of membrane
VCH_1398	ABC transporter, ATP-binding protein	89.8906	74.2816	0.826355	-0.275166	General function prediction only	F:ATPase activity F:ATP binding
VCH_1399	hypothetical protein	19.6708	3.35086	0.170347	-2.55345	Amino acid transport and metabolism	C:membrane C:integral component of membrane
VCH_1400	Predicted transcriptional regulator	66.6557	48.6298	0.729567	-0.454888	Transcription	F:sequence-specific DNA binding
VCH_1401	hypothetical protein	58.2173	60.3001	1.03578	0.050712	Lipid transport and metabolism	-
VCH_1402	Enoyl-CoA hydratase (EC 4.2.1.17)	67.521	66.495	0.984805	-0.0220906	Lipid transport and metabolism	P:limonene catabolic process P:beta-alanine metabolic process P:leucine catabolic process P:valine catabolic process P:isoleucine catabolic process F:enoyl-CoA hydratase activity P:fatty acid biosynthetic process P:tryptophan metabolic process P:benzoate metabolic process P:lysine catabolic process
VCH_1403	hypothetical protein	0	2.05647	-	-	Translation, ribosomal structure and biogenesis	-
VCH_1404	Superoxide dismutase [Cu-Zn] precursor (EC 1.15.1.1)	70.8746	63.4823	0.895699	-0.158915	Inorganic ion transport and metabolism	F:metal ion binding P:removal of superoxide radicals P:oxidation-reduction process F:superoxide dismutase activity
VCH_1405	hypothetical protein	-	-	-	-	-	-
VCH_1406	Uncharacterized protein YjqA	503.843	486.225	0.965033	-0.0513504	Translation, ribosomal structure and biogenesis	-
VCH_1407	hypothetical protein	181.96	102.612	0.563929	-0.826416	General function prediction only	P:regulation of transcription, DNA-templated P:steroid hormone mediated signaling pathway F:hydrolase activity
VCH_1408	hypothetical protein	19.958	241.618	12.1063	3.59769	General function prediction only	F:hydrolase activity
VCH_1409	Uncharacterized protein BA0167	448.868	1495.9	3.3326	1.73665	Function unknown	C:integral component of membrane
VCH_1410	hypothetical protein	14.9669	9.37081	0.626103	-0.675529	General function prediction only	C:membrane
VCH_1411	Transcriptional regulator, GntR family	33.4365	16.2612	0.486331	-1.03999	Transcription	F:DNA binding C:transcription factor complex F:transcription factor activity, sequence-specific DNA binding P:regulation of transcription, DNA-templated P:regulation of transcription, DNA-templated
VCH_1412	ABC transporter, ATP-binding protein	56.5725	21.738	0.384251	-1.37988	Defense mechanisms	F:ATPase activity F:ATP binding
VCH_1413	hypothetical protein	-	-	-	-	-	-
VCH_1414	ABC transporter, ATP-binding protein	130.084	37.8498	0.290963	-1.78109	General function prediction only	F:ATPase activity F:ATP binding
VCH_1415	hypothetical protein	128.037	49.365	0.385553	-1.375	Energy production and conversion	C:integral component of membrane
VCH_1416	hypothetical protein	1.59037	0	0	-	General function prediction only	-
VCH_1417	hypothetical protein	187.166	48.193	0.257488	-1.95742	General function prediction only	C:integral component of membrane
VCH_1418	Trp repressor binding protein	7.62382	4.46525	0.585698	-0.771772	Energy production and conversion	F:oxidoreductase activity P:oxidation-reduction process
VCH_1419	N-acetylmuramoyl-L-alanine amidase (EC 3.5.1.28)	154.908	456.516	2.94701	1.55925	General function prediction only	P:peptidoglycan catabolic process P:peptidoglycan biosynthetic process F:N-acetylmuramoyl-L-alanine amidase activity
VCH_1420	SAM-dependent methlytransferase YrrT	108.087	111.781	1.03418	0.0484808	Coenzyme transport and metabolism	F:DNA binding P:regulation of transcription, DNA-templated F:methyltransferase activity P:methylation
VCH_1421	Ribonucleotide reductase of class Ia (aerobic), beta subunit (EC 1.17.4.1)	573.43	1529.17	2.66672	1.41506	Nucleotide transport and metabolism	P:pyrimidine nucleobase metabolic process F:ribonucleoside-diphosphate reductase activity, thioredoxin disulfide as acceptor F:metal ion binding P:DNA replication P:deoxyribonucleoside diphosphate metabolic process C:integral component of membrane P:oxidation-reduction process P:purine nucleobase metabolic process C:ribonucleoside-diphosphate reductase complex
VCH_1422	Ribonucleotide reductase of class Ia (aerobic), alpha subunit (EC 1.17.4.1)	476.45	1087.54	2.28259	1.19067	Nucleotide transport and metabolism	F:ATP binding P:pyrimidine nucleobase metabolic process F:ribonucleoside-diphosphate reductase activity, thioredoxin disulfide as acceptor P:DNA replication P:deoxyribonucleoside diphosphate metabolic process P:oxidation-reduction process P:purine nucleobase metabolic process C:ribonucleoside-diphosphate reductase complex
VCH_1423	UPF0702 transmembrane protein YdfR	2.731	8.46533	3.09971	1.63214	Function unknown	C:integral component of membrane
VCH_1424	Putative formate dehydrogenase oxidoreductase protein	604.061	12.6116	0.020878	-5.58187	Energy production and conversion	P:transmembrane transport F:molybdenum ion binding F:formate dehydrogenase (NAD+) activity P:Mo-molybdopterin cofactor biosynthetic process C:formate dehydrogenase complex P:glyoxylate metabolic process C:integral component of membrane P:methane metabolic process P:oxidation-reduction process F:sulfurtransferase activity F:4 iron, 4 sulfur cluster binding P:molybdopterin cofactor biosynthetic pro…
VCH_1425	Putative formate dehydrogenase oxidoreductase protein	905.639	33.9614	0.0375	-4.73697	Energy production and conversion	P:glyoxylate metabolic process F:molybdenum ion binding F:formate dehydrogenase (NAD+) activity P:methane metabolic process P:oxidation-reduction process F:4 iron, 4 sulfur cluster binding P:formate metabolic process C:formate dehydrogenase complex
VCH_1426	Formate dehydrogenase chain D (EC 1.2.1.2)	848.034	122.237	0.144142	-2.79444	Energy production and conversion	C:cytoplasm F:sulfurtransferase activity P:Mo-molybdopterin cofactor biosynthetic process P:transport F:sulfur carrier activity
VCH_1427	Catalase KatE (EC 1.11.1.6) / Glutamine amidotransferase-like domain	136.213	878.967	6.45287	2.68994	Inorganic ion transport and metabolism	P:response to oxidative stress F:metal ion binding F:catalase activity P:obsolete peroxidase reaction P:cellular oxidant detoxification P:methane metabolic process P:oxidation-reduction process P:tryptophan metabolic process F:heme binding P:hydrogen peroxide catabolic process
VCH_1428	Uncharacterized protein YuxK	190	597.994	3.14734	1.65413	General function prediction only	-
VCH_1429	Penicillin-binding protein	121.62	398.146	3.27369	1.71092	Defense mechanisms	-
VCH_1430	Oligoendopeptidase F (EC 3.4.24.-)	38.2651	144.093	3.76565	1.9129	Amino acid transport and metabolism	P:metabolic process F:metallopeptidase activity
VCH_1431	Thiamin-phosphate pyrophosphorylase (EC 2.5.1.3)	225.09	153.359	0.68132	-0.553595	Coenzyme transport and metabolism	F:magnesium ion binding F:thiamine-phosphate diphosphorylase activity P:thiamine diphosphate biosynthetic process P:thiamine biosynthetic process
VCH_1432	Hydroxyethylthiazole kinase (EC 2.7.1.50)	270.085	177.732	0.658061	-0.603708	Coenzyme transport and metabolism	F:magnesium ion binding F:ATP binding F:hydroxyethylthiazole kinase activity P:phosphorylation P:thiamine diphosphate biosynthetic process P:thiamine biosynthetic process
VCH_1433	Hydroxymethylpyrimidine phosphate kinase ThiD (EC 2.7.4.7)	172.933	146.228	0.845576	-0.241994	Coenzyme transport and metabolism	F:ATP binding F:phosphomethylpyrimidine kinase activity P:phosphorylation P:thiamine biosynthetic process
VCH_1434	Substrate-specific component ThiW of predicted thiazole ECF transporter	116.683	102.861	0.881544	-0.181895	Function unknown	C:integral component of membrane
VCH_1435	hypothetical protein	0	0	-	-	Amino acid transport and metabolism	-
VCH_1436	Oligopeptide transport ATP-binding protein OppD (TC 3.A.1.5.1)	4.95106	2.9118	0.588118	-0.765824	Amino acid transport and metabolism	F:ATPase activity F:ATP binding P:peptide transport
VCH_1437	Oligopeptide transport ATP-binding protein OppF (TC 3.A.1.5.1)	4.41702	2.19103	0.496044	-1.01146	Amino acid transport and metabolism	F:ATPase activity F:ATP binding P:peptide transport
VCH_1438	Dipeptide-binding ABC transporter, periplasmic substrate-binding component (TC 3.A.1.5.2)	2.48809	1.31285	0.527653	-0.922339	Amino acid transport and metabolism	P:transmembrane transport C:ATP-binding cassette (ABC) transporter complex
VCH_1439	Dipeptide transport system permease protein DppB (TC 3.A.1.5.2)	8.35739	9.28679	1.11121	0.152128	Amino acid transport and metabolism	C:integral component of membrane P:transport C:plasma membrane
VCH_1440	Dipeptide transport system permease protein DppC (TC 3.A.1.5.2)	4.53781	9.41325	2.0744	1.0527	Amino acid transport and metabolism	C:integral component of membrane P:transport C:plasma membrane
VCH_1441	Two-component transcriptional response regulator, LuxR family	13.8932	115.23	8.29396	3.05206	Signal transduction mechanisms	F:DNA binding P:transcription, DNA-templated P:phosphorelay signal transduction system P:regulation of transcription, DNA-templated C:intracellular
VCH_1442	Two-component system sensor histidine kinase	19.8482	112.988	5.69261	2.50909	Signal transduction mechanisms	F:phosphorelay sensor kinase activity F:ATP binding C:protein histidine kinase complex P:phosphorelay signal transduction system C:integral component of membrane P:signal transduction by protein phosphorylation C:intracellular
VCH_1443	D-alanyl-D-alanine carboxypeptidase (EC 3.4.16.4)	22.3475	23.9389	1.07121	0.0992451	Cell wall/membrane/envelope biogenesis	P:proteolysis C:integral component of membrane F:peptidase activity
VCH_1444	5'-nucleotidase (EC 3.1.3.5)	18.1291	23.1489	1.27689	0.352636	General function prediction only	F:nucleotide binding F:DNA binding P:DNA repair P:nucleic acid phosphodiester bond hydrolysis F:zinc ion binding P:nucleotide catabolic process F:endonuclease activity C:integral component of membrane P:regulation of transcription, DNA-templated F:methyltransferase activity P:methylation
VCH_1445	Death on curing protein, Doc toxin	255.481	254.849	0.997525	-0.00357444	Mobilome: prophages, transposons	P:phosphorylation F:kinase activity
VCH_1446	hypothetical protein	333.646	515.273	1.54437	0.62702	Signal transduction mechanisms	F:DNA binding
VCH_1447	Mobile element protein	0	0	-	-	Mobilome: prophages, transposons	F:nucleic acid binding P:DNA integration
VCH_1448	Quinolinate synthetase (EC 2.5.1.72)	11.3149	34.7744	3.07332	1.6198	Coenzyme transport and metabolism	P:quinolinate biosynthetic process C:obsolete quinolinate synthetase complex C:cytoplasm F:metal ion binding P:NAD biosynthetic process F:4 iron, 4 sulfur cluster binding F:quinolinate synthetase A activity F:transferase activity, transferring alkyl or aryl (other than methyl) groups
VCH_1449	Quinolinate phosphoribosyltransferase [decarboxylating] (EC 2.4.2.19)	7.45978	28.9309	3.87825	1.9554	Coenzyme transport and metabolism	F:nicotinate-nucleotide diphosphorylase (carboxylating) activity P:nicotinate nucleotide metabolic process P:NAD biosynthetic process
VCH_1450	L-aspartate oxidase (EC 1.4.3.16)	5.73373	13.6137	2.37433	1.24752	Coenzyme transport and metabolism	P:nicotinamide metabolic process F:L-aspartate:fumarate oxidoreductase activity P:nicotinate nucleotide metabolic process C:cytoplasm P:NAD biosynthetic process P:aspartate metabolic process P:oxidation-reduction process F:L-aspartate oxidase activity P:alanine metabolic process
VCH_1451	Cysteine desulfurase (EC 2.8.1.7)	32.0591	65.2215	2.03441	1.02461	Amino acid transport and metabolism	F:catalytic activity
VCH_1452	Transcriptional repressor for NAD biosynthesis in gram-positives	23.8435	109.402	4.58835	2.19798	Transcription	F:metal ion binding F:small molecule binding
VCH_1453	hypothetical protein	51.2821	121.294	2.36523	1.24198	Function unknown	C:integral component of membrane
VCH_1454	Uncharacterized protein YqjT	19.1558	63.941	3.33795	1.73896	Secondary metabolites biosynthesis, transport and catabolism	-
VCH_1455	hypothetical protein	0	0	-	-	General function prediction only	P:proteolysis P:glutamine metabolic process F:peptidase activity F:transferase activity
VCH_1456	hypothetical protein	1.29862	2.54976	1.96344	0.973384	General function prediction only	P:proteolysis P:glutamine metabolic process F:peptidase activity F:transferase activity F:hydrolase activity
VCH_1457	hypothetical protein	0	0	-	-	Amino acid transport and metabolism	-
VCH_1458	Di-tripeptide/cation symporter DtpT	83.3981	812.202	9.73886	3.28375	Amino acid transport and metabolism	P:oligopeptide transport F:peptide transporter activity C:integral component of membrane
VCH_1459	Ferritin, Dps family protein	31.447	229.992	7.31364	2.87059	Inorganic ion transport and metabolism	P:cellular iron ion homeostasis F:ferric iron binding C:cytoplasm P:iron ion transport
VCH_1460	Uncharacterized membrane protein YvlA	109.034	199.158	1.82656	0.869132	Function unknown	C:membrane
VCH_1461	hypothetical protein	186.874	447.323	2.39372	1.25925	Carbohydrate transport and metabolism	P:transmembrane transport C:integral component of membrane
VCH_1462	Glycosyl transferase, group 2 family	59.8348	205.686	3.43756	1.78138	Cell wall/membrane/envelope biogenesis	F:transferase activity
VCH_1463	hypothetical protein	2.87177	8.74334	3.04459	1.60625	Signal transduction mechanisms	-
VCH_1464	Transcriptional regulator CtsR	2097.73	403.856	0.192521	-2.37692	Transcription	F:DNA binding P:regulation of transcription, DNA-templated P:response to stress
VCH_1465	Nucleotide excision repair protein, with UvrB/UvrC motif	2626.27	554.125	0.210993	-2.24473	Posttranslational modification, protein turnover, chaperones	-
VCH_1466	Putative ATP:guanido phosphotransferase YacI (EC 2.7.3.-)	3052.81	593.684	0.194471	-2.36237	Posttranslational modification, protein turnover, chaperones	F:ATP binding F:protein kinase activity P:protein phosphorylation F:phosphotransferase activity, nitrogenous group as acceptor
VCH_1467	ATP-dependent Clp protease, ATP-binding subunit ClpC / Negative regulator of genetic competence clcC/mecB	2469.04	728.677	0.295126	-1.7606	Posttranslational modification, protein turnover, chaperones	F:ATP binding C:cytoplasm P:proteolysis F:peptidase activity
VCH_1468	DNA repair protein RadA	568.596	126.617	0.222684	-2.16693	Posttranslational modification, protein turnover, chaperones	F:ATP binding P:DNA repair F:DNA-dependent ATPase activity F:metal ion binding P:proteolysis F:peptidase activity F:damaged DNA binding
VCH_1469	Membrane-associated protein containing RNA-binding TRAM domain and ribonuclease PIN-domain, YacL B.subtilis ortholog	827.323	290.028	0.350562	-1.51226	General function prediction only	C:integral component of membrane
VCH_1470	Glutamyl-tRNA synthetase (EC 6.1.1.17) @ Glutamyl-tRNA(Gln) synthetase (EC 6.1.1.24)	323.895	414.14	1.27863	0.354593	Translation, ribosomal structure and biogenesis	F:ATP binding P:chlorophyll metabolic process C:glutamate-tRNA ligase complex F:glutamate-tRNA ligase activity F:tRNA binding P:glutamyl-tRNA aminoacylation
VCH_1471	Transporter, LysE family	39.4416	51.3135	1.301	0.379622	Amino acid transport and metabolism	C:integral component of membrane P:amino acid transport C:plasma membrane
VCH_1472	RNA methyltransferase, TrmA family	94.7576	99.5885	1.05098	0.0717375	Translation, ribosomal structure and biogenesis	F:RNA methyltransferase activity P:RNA methylation F:RNA binding F:metal ion binding P:RNA processing F:4 iron, 4 sulfur cluster binding
VCH_1473	Putative oxidoreductase SMc00968	84.5256	203.436	2.4068	1.26711	Energy production and conversion	F:zinc ion binding F:oxidoreductase activity P:oxidation-reduction process
VCH_1474	Transcriptional regulator, MerR family	56.6227	235.989	4.16774	2.05927	Transcription	F:DNA binding P:regulation of transcription, DNA-templated
VCH_1475	ABC transporter, ATP-binding protein	6.52749	4.59668	0.704203	-0.505937	Defense mechanisms	F:ATPase activity F:ATP binding
VCH_1476	Multidrug ABC transporter, permease protein	9.42496	15.4832	1.64279	0.716146	Defense mechanisms	C:integral component of membrane P:transport C:plasma membrane
VCH_1477	2,3-butanediol dehydrogenase, S-alcohol forming, (S)-acetoin-specific (EC 1.1.1.76)	3456.56	137.876	0.0398882	-4.64789	Lipid transport and metabolism	F:diacetyl reductase ((R)-acetoin forming) activity P:acetoin catabolic process P:oxidation-reduction process F:(R,R)-butanediol dehydrogenase activity
VCH_1478	ABC transporter, ATP-binding protein	272.046	46.7383	0.171803	-2.54117	Defense mechanisms	F:ATPase activity F:ATP binding F:transferase activity
VCH_1479	ABC transporter, permease protein	360.594	60.7036	0.168343	-2.57052	Defense mechanisms	C:integral component of membrane P:transport
VCH_1480	Transcriptional regulator, AcrR family	545.799	102.471	0.187744	-2.41316	Transcription	F:DNA binding P:transcription, DNA-templated C:integral component of membrane P:regulation of transcription, DNA-templated
VCH_1481	Uncharacterized N-acetyltransferase YhdJ	58.8007	45.5038	0.773865	-0.369847	Transcription	P:acyl-carrier-protein biosynthetic process F:N-acetyltransferase activity
VCH_1482	putative phenylacetic acid degradation protein	69.183	33.7453	0.487769	-1.03573	Secondary metabolites biosynthesis, transport and catabolism	-
VCH_1483	LacI-family regulatory protein	60.6996	83.0325	1.36792	0.451988	Transcription	F:DNA binding C:transcription factor complex F:transcription factor activity, sequence-specific DNA binding P:regulation of transcription, DNA-templated P:regulation of transcription, DNA-templated
VCH_1484	N-acetyl-D-glucosamine ABC transporter, permease protein 2	14.6375	36.7228	2.50882	1.32701	Carbohydrate transport and metabolism	C:integral component of plasma membrane C:ATP-binding cassette (ABC) transporter complex, substrate-binding subunit-containing P:glycerol-3-phosphate transport P:glycerophosphodiester transport
VCH_1485	N-acetyl-D-glucosamine ABC transporter, permease protein 1	20.5049	36.9663	1.8028	0.850239	Carbohydrate transport and metabolism	C:integral component of membrane P:transport C:plasma membrane
VCH_1486	N-Acetyl-D-glucosamine ABC transport system, sugar-binding protein	18.1518	24.875	1.37038	0.454579	Carbohydrate transport and metabolism	P:transport F:transporter activity
VCH_1487	beta-glucosidase (EC 3.2.1.21)	8.21955	19.9597	2.42832	1.27996	Carbohydrate transport and metabolism	P:carbohydrate metabolic process F:hydrolase activity, hydrolyzing O-glycosyl compounds
VCH_1488	sugar phosphorylase	26.0212	72.1366	2.77223	1.47105	Carbohydrate transport and metabolism	F:catalytic activity
VCH_1489	Putative membrane-bound acyltransferase YkrP	141.979	36.4094	0.256442	-1.96329	Carbohydrate transport and metabolism	F:transferase activity, transferring acyl groups other than amino-acyl groups C:integral component of membrane
VCH_1490	Predicted arginine uptake transporter	71.3208	46.3879	0.650411	-0.620576	Function unknown	C:integral component of membrane
VCH_1491	Ubiquinone biosynthesis monooxygenase UbiB	152.078	178.52	1.17387	0.231274	Coenzyme transport and metabolism	F:ATP binding C:integral component of membrane F:protein kinase activity P:protein phosphorylation
VCH_1492	hypothetical protein	3343.01	893.162	0.267173	-1.90415	Secondary metabolites biosynthesis, transport and catabolism	-
VCH_1493	Cytochrome c oxidase polypeptide II (EC 1.9.3.1)	13.2897	49.3998	3.71715	1.8942	Energy production and conversion	F:oxidoreductase activity F:metal ion binding P:oxidation-reduction process C:membrane part
VCH_1494	Cytochrome c oxidase polypeptide I (EC 1.9.3.1)	83.001	102.675	1.23704	0.306889	Energy production and conversion	F:cytochrome-c oxidase activity F:copper ion binding F:iron ion binding C:respiratory chain complex IV C:integral component of membrane P:hydrogen ion transmembrane transport P:mitochondrial electron transport, cytochrome c to oxygen P:aerobic respiration C:plasma membrane F:heme binding
VCH_1495	Cytochrome c oxidase polypeptide III	99.1705	133.938	1.35058	0.43358	Energy production and conversion	F:cytochrome-c oxidase activity C:respiratory chain complex IV C:integral component of membrane P:hydrogen ion transmembrane transport P:mitochondrial electron transport, cytochrome c to oxygen C:plasma membrane P:aerobic electron transport chain
VCH_1496	hypothetical protein	6.74256	36.3303	5.3882	2.4298	Cell wall/membrane/envelope biogenesis	-
VCH_1497	hypothetical protein	116.897	172.885	1.47895	0.564574	Replication, recombination and repair	-
VCH_1498	UPF0382 membrane protein YwdK	71.8768	213.781	2.97427	1.57254	Function unknown	C:integral component of membrane
VCH_1499	hypothetical protein	123.144	172.515	1.40092	0.486377	Defense mechanisms	C:integral component of membrane
VCH_1500	alternate gene name: ipa-62r	36.7624	96.8099	2.63339	1.39692	Defense mechanisms	C:viral capsid
VCH_1501	Spore cortex-lytic enzyme CwlJ	31.9716	92.3192	2.88754	1.52984	Cell cycle control, cell division, chromosome partitioning	P:cell wall organization C:extracellular region P:sporulation resulting in formation of a cellular spore F:hydrolase activity
VCH_1502	Coproheme decarboxylase HemQ (no EC)	384.398	595.972	1.5504	0.632644	Inorganic ion transport and metabolism	F:peroxidase activity P:response to oxidative stress P:obsolete peroxidase reaction P:cellular oxidant detoxification
VCH_1503	hypothetical protein	0	0	-	-	Coenzyme transport and metabolism	-
VCH_1504	Phosphate acetyltransferase (EC 2.3.1.8)	489.595	713.919	1.45818	0.544171	Energy production and conversion	P:acyl-carrier-protein biosynthetic process F:acetyltransferase activity
VCH_1505	Octanoyl-[GcvH]:protein N-octanoyltransferase (EC 2.3.1.204)	68.1401	167.979	2.4652	1.3017	Coenzyme transport and metabolism	F:octanoyltransferase activity P:acyl-carrier-protein biosynthetic process P:lipoate biosynthetic process P:protein lipoylation
VCH_1506	Protein:protein lipoyl transferase	0	110.405	-	-	Coenzyme transport and metabolism	F:octanoyltransferase activity P:acyl-carrier-protein biosynthetic process P:lipoate biosynthetic process P:protein lipoylation
VCH_1507	dNTP triphosphohydrolase, broad substrate specificity	58.5546	207.517	3.54399	1.82537	General function prediction only	F:hydrolase activity
VCH_1508	Uncharacterized protein YwgA	57.413	233.135	4.06067	2.02172	Function unknown	-
VCH_1509	Uncharacterized protein YwhD	220.623	1174.19	5.32219	2.41202	Mobilome: prophages, transposons	-
VCH_1510	Multimodular transpeptidase-transglycosylase (EC 2.4.1.129) (EC 3.4.-.-)	90.0458	158.842	1.76401	0.818859	Cell wall/membrane/envelope biogenesis	C:integral component of membrane F:penicillin binding
VCH_1511	L-lactate dehydrogenase (EC 1.1.1.27)	96.1761	213.767	2.22266	1.15229	Energy production and conversion	P:gluconeogenesis F:L-lactate dehydrogenase activity C:cytoplasm P:glycolytic process P:oxidation-reduction process P:cysteine metabolic process
VCH_1512	ABC transporter, substrate-binding protein	17.5551	4.1788	0.238039	-2.07073	Carbohydrate transport and metabolism	-
VCH_1513	ABC transporter, substrate-binding protein	23.407	4.25654	0.181849	-2.45918	Carbohydrate transport and metabolism	-
VCH_1514	ABC-type polysaccharide transport system, permease component	10.5713	2.7235	0.257631	-1.95662	Carbohydrate transport and metabolism	C:integral component of membrane P:carbohydrate transport C:plasma membrane
VCH_1515	sugar ABC transporter permease	7.68698	7.75258	1.00853	0.0122589	Carbohydrate transport and metabolism	C:integral component of membrane P:transport C:plasma membrane
VCH_1516	hypothetical protein	13.2808	5.23946	0.394514	-1.34185	Function unknown	C:integral component of membrane
VCH_1517	DUF1934 domain-containing protein	116.162	361.349	3.11073	1.63725	Function unknown	-
VCH_1518	Arginyl-tRNA synthetase (EC 6.1.1.19)	283.704	503.188	1.77364	0.826711	Translation, ribosomal structure and biogenesis	F:ATP binding P:arginine metabolic process F:arginine-tRNA ligase activity C:cytoplasm P:proline metabolic process P:arginyl-tRNA aminoacylation
VCH_1519	Pyruvate formate-lyase activating enzyme (EC 1.97.1.4)	7572.78	1264.57	0.166989	-2.58218	Posttranslational modification, protein turnover, chaperones	C:cytoplasm F:metal ion binding F:lyase activity F:[formate-C-acetyltransferase]-activating enzyme activity P:oxidation-reduction process F:4 iron, 4 sulfur cluster binding
VCH_1520	Pyruvate formate-lyase (EC 2.3.1.54)	5926.72	1921.66	0.324236	-1.62488	Energy production and conversion	P:acyl-carrier-protein biosynthetic process C:cytoplasm F:lyase activity F:formate C-acetyltransferase activity P:glucose metabolic process P:pyruvate metabolic process
VCH_1521	Uncharacterized bis 4Fe-4S ferredoxin, membrane protein FadF (repressed by FadR)	132.616	21.6377	0.163161	-2.61564	Energy production and conversion	C:integral component of membrane F:iron-sulfur cluster binding
VCH_1522	Acetyl-CoA acetyltransferase (EC 2.3.1.9)	79.8979	20.5601	0.257329	-1.95831	Lipid transport and metabolism	F:acetyl-CoA C-acetyltransferase activity P:acyl-carrier-protein biosynthetic process P:leucine catabolic process P:valine catabolic process P:isoleucine catabolic process P:cellular ketone body metabolic process P:fatty acid biosynthetic process P:pyruvate metabolic process P:tryptophan metabolic process P:benzoate metabolic process P:lysine catabolic process
VCH_1523	3-hydroxybutyryl-CoA dehydrogenase (EC 1.1.1.157)	37.5933	12.1634	0.323553	-1.62793	Lipid transport and metabolism	F:3-hydroxyacyl-CoA dehydrogenase activity F:3-hydroxybutyryl-CoA dehydrogenase activity P:leucine catabolic process P:valine catabolic process P:oxidation-reduction process P:isoleucine catabolic process P:fatty acid biosynthetic process P:tryptophan metabolic process P:benzoate metabolic process F:NAD+ binding P:lysine catabolic process
VCH_1524	Acyl-CoA dehydrogenase, short-chain specific (EC 1.3.8.1)	41.6055	6.46203	0.155317	-2.68671	Lipid transport and metabolism	F:acyl-CoA dehydrogenase activity P:obsolete electron transport F:flavin adenine dinucleotide binding P:oxidation-reduction process
VCH_1525	Acyl-CoA dehydrogenase, short-chain specific (EC 1.3.8.1)	130.832	12.8931	0.0985467	-3.34305	Lipid transport and metabolism	F:acyl-CoA dehydrogenase activity P:obsolete electron transport F:flavin adenine dinucleotide binding P:oxidation-reduction process
VCH_1526	Transcriptional regulator, AcrR family	131.608	20.297	0.154224	-2.69691	Transcription	F:DNA binding P:transcription, DNA-templated P:regulation of transcription, DNA-templated
VCH_1527	DNA-directed RNA polymerase delta subunit (EC 2.7.7.6)	206.569	173.375	0.839309	-0.252726	Transcription	P:pyrimidine nucleobase metabolic process F:DNA-directed 5'-3' RNA polymerase activity P:transcription, DNA-templated P:regulation of transcription, DNA-templated P:purine nucleobase metabolic process C:nucleolus
VCH_1528	CTP synthase (EC 6.3.4.2)	237.737	312.918	1.31623	0.396417	Nucleotide transport and metabolism	F:ATP binding P:pyrimidine nucleobase metabolic process P:'de novo' CTP biosynthetic process P:glutamine metabolic process F:CTP synthase activity
VCH_1529	Phosphoserine phosphatase (EC 3.1.3.3)	559.694	277.373	0.495579	-1.01281	Coenzyme transport and metabolism	F:hydrolase activity
VCH_1530	Tagatose 1,6-bisphosphate aldolase (EC 4.1.2.40)	238.227	6.8026	0.0285551	-5.13011	Carbohydrate transport and metabolism	P:gluconeogenesis F:zinc ion binding P:inositol metabolic process P:pentose-phosphate shunt P:glycolytic process P:mannose metabolic process P:fructose metabolic process F:fructose-bisphosphate aldolase activity P:carbon utilization
VCH_1531	PTS system, tagatose-specific IIA component	189.547	7.88751	0.0416126	-4.58684	Carbohydrate transport and metabolism	P:phosphoenolpyruvate-dependent sugar phosphotransferase system C:protein-N(PI)-phosphohistidine-sugar phosphotransferase complex F:protein-N(PI)-phosphohistidine-sugar phosphotransferase activity P:carbohydrate transmembrane transport
VCH_1532	PTS system, tagatose-specific IIB component (EC 2.7.1.69) / PTS system, tagatose-specific IIC component	103.141	3.9254	0.0380586	-4.71563	Carbohydrate transport and metabolism	P:proton transport C:integral component of membrane F:sugar:proton symporter activity P:phosphoenolpyruvate-dependent sugar phosphotransferase system F:protein-N(PI)-phosphohistidine-fructose phosphotransferase system transporter activity P:carbohydrate transmembrane transport C:plasma membrane F:D-glucosamine PTS permease activity P:fructose transport
VCH_1533	Tagatose-6-phosphate kinase (EC 2.7.1.144)	78.823	2.30341	0.0292225	-5.09678	Carbohydrate transport and metabolism	F:ATP binding P:lactose metabolic process F:tagatose-6-phosphate kinase activity P:mannose metabolic process P:fructose metabolic process F:1-phosphofructokinase activity P:galactose metabolic process P:carbohydrate phosphorylation P:D-tagatose 6-phosphate catabolic process
VCH_1534	Phosphosugar-binding transcriptional repressor, RpiR family	77.9072	100.396	1.28867	0.365879	Transcription	F:DNA binding P:carbohydrate metabolic process C:transcription factor complex F:transcription factor activity, sequence-specific DNA binding P:regulation of transcription, DNA-templated F:carbohydrate binding P:regulation of transcription, DNA-templated
VCH_1535	Glyoxalase family protein	91.569	119.155	1.30126	0.379905	Secondary metabolites biosynthesis, transport and catabolism	F:dioxygenase activity P:oxidation-reduction process
VCH_1536	hypothetical protein	98.9322	471.865	4.76958	2.25386	Cell wall/membrane/envelope biogenesis	P:peptidoglycan catabolic process P:peptidoglycan biosynthetic process F:N-acetylmuramoyl-L-alanine amidase activity
VCH_1537	hypothetical protein	386.62	606.275	1.56814	0.649055	Replication, recombination and repair	-
VCH_1538	hypothetical protein	5.58674	10.9423	1.95863	0.969843	Carbohydrate transport and metabolism	C:membrane C:integral component of membrane
VCH_1539	hypothetical protein	55.2665	126.65	2.29163	1.19637	Cell wall/membrane/envelope biogenesis	C:membrane C:integral component of membrane
VCH_1540	hypothetical protein	21.5312	87.6962	4.07298	2.02608	Cell wall/membrane/envelope biogenesis	P:peptidoglycan catabolic process F:N-acetylmuramoyl-L-alanine amidase activity
VCH_1541	hypothetical protein	404.833	216.899	0.535775	-0.9003	Cell wall/membrane/envelope biogenesis	-
VCH_1542	Spore coat protein CotJC	1.05652	0	0	-	Inorganic ion transport and metabolism	P:response to oxidative stress F:catalase activity P:obsolete peroxidase reaction P:cellular oxidant detoxification P:methane metabolic process P:oxidation-reduction process C:viral capsid P:tryptophan metabolic process
VCH_1543	Mercuric ion reductase (EC 1.16.1.1)	57.7429	107.477	1.8613	0.896309	Energy production and conversion	P:single-organism process
VCH_1544	hypothetical protein	168.357	129.789	0.770917	-0.375353	Transcription	F:DNA binding P:regulation of transcription, DNA-templated
VCH_1545	SOS-response repressor and protease LexA (EC 3.4.21.88)	1075.38	1114.66	1.03653	0.0517587	Transcription	F:DNA binding P:DNA repair P:negative regulation of transcription, DNA-templated P:transcription, DNA-templated P:DNA replication P:proteolysis F:serine-type endopeptidase activity P:SOS response
VCH_1546	hypothetical protein	0	0	-	-	Carbohydrate transport and metabolism	-
VCH_1547	Site-specific recombinase, resolvase family	41.6521	55.8842	1.34169	0.424049	Replication, recombination and repair	F:DNA binding F:recombinase activity P:DNA recombination
VCH_1548	FIG01227325: hypothetical protein	162.557	671.337	4.12986	2.04609	Function unknown	C:cytoplasm
VCH_1549	Transketolase (EC 2.2.1.1)	1068.33	2771.28	2.59402	1.37519	Carbohydrate transport and metabolism	F:transketolase activity F:metal ion binding P:pentose-phosphate shunt P:carbon utilization
VCH_1550	CDS_ID OB1673	139.79	223.724	1.60042	0.678454	Signal transduction mechanisms	-
VCH_1551	UPF0154 protein YneF	2747.86	7547.75	2.74678	1.45774	Function unknown	C:integral component of membrane C:plasma membrane
VCH_1552	hypothetical protein	164.004	281.885	1.71877	0.781377	Replication, recombination and repair	-
VCH_1553	Cytochrome c-type biogenesis protein CcdA (DsbD analog)	87.137	313.928	3.6027	1.84908	Energy production and conversion	C:integral component of membrane P:oxidation-reduction process P:cytochrome complex assembly
VCH_1554	Na(+) H(+) antiporter subunit B	611.271	1379.16	2.25622	1.17391	Inorganic ion transport and metabolism	C:integral component of membrane
VCH_1555	Chemotaxis regulator - transmits chemoreceptor signals to flagellar motor components CheY	527.306	911.507	1.72861	0.789613	Cell motility	P:phosphorelay signal transduction system C:intracellular
VCH_1556	CcdC protein	406.746	773.967	1.90282	0.928143	Energy production and conversion	C:integral component of membrane
VCH_1557	Uncharacterized protein YneK	187.936	190.093	1.01148	0.0164632	General function prediction only	C:integral component of membrane
VCH_1558	two-component sensor histidine kinase	99.0482	70.6871	0.713664	-0.486683	Signal transduction mechanisms	F:phosphorelay sensor kinase activity F:ATP binding C:protein histidine kinase complex P:phosphorelay signal transduction system P:signal transduction by protein phosphorylation C:intracellular
VCH_1559	Aconitate hydratase (EC 4.2.1.3) @ 2-methylisocitrate dehydratase (EC 4.2.1.99)	5554.5	2287.95	0.41191	-1.2796	Energy production and conversion	P:glyoxylate metabolic process P:reductive tricarboxylic acid cycle F:4 iron, 4 sulfur cluster binding F:aconitate hydratase activity
VCH_1560	Thiol:disulfide oxidoreductase related to ResA	68.1189	182.931	2.68546	1.42517	Posttranslational modification, protein turnover, chaperones	C:cell F:antioxidant activity F:oxidoreductase activity C:integral component of membrane P:cellular oxidant detoxification P:cell redox homeostasis P:oxidation-reduction process
VCH_1561	hypothetical protein	207.319	357.571	1.72474	0.786375	Cell wall/membrane/envelope biogenesis	-
VCH_1562	Small, acid-soluble spore protein Tlp	43.2273	28.4337	0.657771	-0.604342	Transcription	P:asexual sporulation P:sporulation resulting in formation of a cellular spore
VCH_1563	4-hydroxybenzoyl-CoA thioesterase family active site	185.376	362.504	1.9555	0.967539	Lipid transport and metabolism	F:hydrolase activity
VCH_1564	FIG01227614: hypothetical protein	148.971	404.271	2.71375	1.44029	Coenzyme transport and metabolism	-
VCH_1565	Uncharacterized protein YneR	537.123	633.636	1.17968	0.238401	Function unknown	-
VCH_1566	Protein YidD	602.534	751.662	1.2475	0.319043	Cell wall/membrane/envelope biogenesis	C:plasma membrane
VCH_1567	GTP cyclohydrolase I (EC 3.5.4.16) type 2	585.699	732.069	1.24991	0.321819	Coenzyme transport and metabolism	F:GTP cyclohydrolase I activity P:7,8-dihydroneopterin 3'-triphosphate biosynthetic process P:folic acid biosynthetic process
VCH_1568	Acyl-phosphate:glycerol-3-phosphate O-acyltransferase PlsY (EC 2.3.1.n3)	91.7952	156.08	1.70031	0.765797	Lipid transport and metabolism	C:integral component of membrane F:acyl-phosphate glycerol-3-phosphate acyltransferase activity P:phospholipid biosynthetic process C:plasma membrane
VCH_1569	L-proline glycine betaine ABC transport system permease protein ProV (TC 3.A.1.12.1)	58.511	114.677	1.95992	0.970796	Amino acid transport and metabolism	F:ATPase activity F:ATP binding
VCH_1570	Glycine betaine/L-proline transport substrate-binding protein ProX (TC 3.A.1.12.1) / Osmotic adaptation	134.103	288.81	2.15364	1.10678	Cell wall/membrane/envelope biogenesis	C:integral component of membrane P:transport C:plasma membrane F:transporter activity
VCH_1571	Uncharacterized CoA-binding protein YneT	186.362	461.23	2.47492	1.30738	General function prediction only	F:cofactor binding
VCH_1572	DNA gyrase subunit B (EC 5.99.1.3)	86.9968	126.367	1.45255	0.538589	Replication, recombination and repair	F:magnesium ion binding F:DNA binding F:ATP binding P:chromosome segregation C:chromosome F:DNA topoisomerase type II (ATP-hydrolyzing) activity P:DNA topological change
VCH_1573	Topoisomerase IV subunit A (EC 5.99.1.-)	161.728	392.602	2.42755	1.2795	Replication, recombination and repair	F:DNA binding F:ATP binding P:chromosome segregation C:chromosome F:DNA topoisomerase type II (ATP-hydrolyzing) activity P:DNA topological change C:extrinsic component of plasma membrane
VCH_1574	Transcriptional regulator, AcrR family	478.449	60.2088	0.125842	-2.99032	Transcription	F:DNA binding P:transcription, DNA-templated P:regulation of transcription, DNA-templated
VCH_1575	Isovaleryl-CoA dehydrogenase (EC 1.3.8.4)	186.088	43.8067	0.235409	-2.08676	Lipid transport and metabolism	F:acyl-CoA dehydrogenase activity P:obsolete electron transport F:flavin adenine dinucleotide binding P:oxidation-reduction process
VCH_1576	Long-chain-fatty-acid--CoA ligase (EC 6.2.1.3)	509.36	54.9117	0.107805	-3.2135	Lipid transport and metabolism	P:metabolic process F:ligase activity
VCH_1577	Biotin carboxylase of acetyl-CoA carboxylase (EC 6.3.4.14)	539.438	39.7433	0.0736754	-3.76267	Lipid transport and metabolism	F:ATP binding C:biotin carboxylase complex F:metal ion binding F:biotin carboxylase activity P:fatty acid biosynthetic process
VCH_1578	Biotin carboxyl carrier protein of methylcrotonyl-CoA carboxylase	667.587	65.532	0.0981625	-3.34868	Coenzyme transport and metabolism	F:acetyl-CoA carboxylase activity P:fatty acid biosynthetic process P:pyruvate metabolic process C:acetyl-CoA carboxylase complex
VCH_1579	Methylglutaconyl-CoA hydratase (EC 4.2.1.18)	678.506	57.7198	0.085069	-3.55522	Lipid transport and metabolism	P:limonene catabolic process P:beta-alanine metabolic process P:leucine catabolic process P:valine catabolic process P:isoleucine catabolic process F:enoyl-CoA hydratase activity P:fatty acid biosynthetic process P:tryptophan metabolic process P:benzoate metabolic process P:lysine catabolic process
VCH_1580	Methylcrotonyl-CoA carboxylase carboxyl transferase subunit (EC 6.4.1.4)	613.748	82.3988	0.134255	-2.89695	Lipid transport and metabolism	F:transferase activity F:ligase activity
VCH_1581	Metallo-beta-lactamase family protein	48.8666	18.2479	0.373424	-1.42111	General function prediction only	F:hydrolase activity
VCH_1582	Uncharacterized protein Bsub YpbR	83.1682	234.033	2.81397	1.49261	Replication, recombination and repair	F:GTPase activity
VCH_1583	DNA polymerase I (EC 2.7.7.7)	95.5943	371.831	3.88968	1.95965	Replication, recombination and repair	F:DNA binding P:nucleic acid phosphodiester bond hydrolysis F:exonuclease activity C:integral component of membrane
VCH_1584	YbbL ABC transporter ATP-binding protein	3.8524	57.4013	14.9001	3.89725	Cell wall/membrane/envelope biogenesis	F:ATPase activity F:ATP binding
VCH_1585	Probable iron export permease protein FetB	6.5111	84.1538	12.9247	3.69206	Inorganic ion transport and metabolism	C:integral component of membrane
VCH_1586	Isochorismatase (EC 3.3.2.1)	158.672	191.991	1.20998	0.274987	Coenzyme transport and metabolism	F:catalytic activity P:metabolic process
VCH_1587	hypothetical protein	122.325	229.423	1.87552	0.907292	Function unknown	C:integral component of membrane P:bacteriocin immunity
VCH_1588	Cysteine synthase (EC 2.5.1.47)	180.383	292.532	1.62173	0.69753	Amino acid transport and metabolism	C:cysteine synthase complex F:cysteine synthase activity F:transferase activity P:cysteine biosynthetic process from serine
VCH_1589	hypothetical protein	81.7483	369.698	4.52239	2.17709	Posttranslational modification, protein turnover, chaperones	P:proteolysis C:integral component of membrane F:peptidase activity
VCH_1590	Transcriptional regulator, AcrR family	423.31	541.867	1.28007	0.356225	Transcription	F:DNA binding P:transcription, DNA-templated P:regulation of transcription, DNA-templated
VCH_1591	hypothetical protein	49.9971	128.509	2.57034	1.36196	Carbohydrate transport and metabolism	P:transmembrane transport C:integral component of membrane
VCH_1592	Spermidine N1-acetyltransferase (EC 2.3.1.57)	77.034	174.842	2.26967	1.18249	Translation, ribosomal structure and biogenesis	P:arginine metabolic process P:acyl-carrier-protein biosynthetic process P:proline metabolic process F:diamine N-acetyltransferase activity
VCH_1593	hypothetical protein	11.0492	9.28398	0.840239	-0.251129	Coenzyme transport and metabolism	C:membrane C:integral component of membrane
VCH_1594	ABC transporter, ATP-binding protein	11.0435	8.16111	0.738995	-0.436364	Defense mechanisms	F:ATPase activity F:ATP binding
VCH_1595	hypothetical protein	4.96505	6.90897	1.39152	0.47666	Posttranslational modification, protein turnover, chaperones	C:membrane
VCH_1596	prolyl endopeptidase	42.8992	18.3097	0.426807	-1.22834	General function prediction only	F:dioxygenase activity P:oxidation-reduction process
VCH_1597	hypothetical protein	18.7647	3.12139	0.166344	-2.58776	Transcription	-
VCH_1598	hypothetical protein	0	0	-	-	General function prediction only	-
VCH_1599	transcriptional activator	108.474	26.044	0.240095	-2.05832	Transcription	P:obsolete electron transport F:electron carrier activity F:sequence-specific DNA binding F:heme binding
VCH_1600	hypothetical protein	0	0	-	-	Carbohydrate transport and metabolism	-
VCH_1601	hypothetical protein	-	-	-	-	-	-
VCH_1602	acetyltransferase, GNAT family	19.1945	11.4224	0.595089	-0.748824	General function prediction only	P:acyl-carrier-protein biosynthetic process F:N-acetyltransferase activity
VCH_1603	Rieske FeS-domain containing oxidoreductase	25.4958	60.0984	2.35719	1.23707	Energy production and conversion	F:oxidoreductase activity F:metal ion binding C:membrane P:oxidation-reduction process F:2 iron, 2 sulfur cluster binding
VCH_1604	Acylphosphate phosphohydrolase , putative	161.111	129.026	0.800847	-0.320401	Energy production and conversion	P:gluconeogenesis F:acylphosphatase activity P:glycolytic process P:benzoate metabolic process
VCH_1605	Ferredoxin	325.934	532.904	1.63501	0.709295	Nucleotide transport and metabolism	P:obsolete electron transport F:metal ion binding F:electron carrier activity F:4 iron, 4 sulfur cluster binding
VCH_1606	Uncharacterized protein YozC	1634.4	1629.68	0.997116	-0.00416621	Signal transduction mechanisms	-
VCH_1607	Peptide methionine sulfoxide reductase MsrA (EC 1.8.4.11)	523.711	651.424	1.24386	0.314826	Posttranslational modification, protein turnover, chaperones	P:protein repair P:response to oxidative stress P:cellular protein modification process F:peptide-methionine (S)-S-oxide reductase activity P:oxidation-reduction process F:peptide-methionine (R)-S-oxide reductase activity
VCH_1608	unknown	10.3086	8.24101	0.799432	-0.322953	Cell wall/membrane/envelope biogenesis	-
VCH_1609	FIG01226491: hypothetical protein	6.61498	0	0	-	Replication, recombination and repair	F:RNA binding
VCH_1610	UPF0346 protein YozE	229.424	1063.2	4.63423	2.21233	Function unknown	-
VCH_1611	Twin-arginine translocation protein TatCd	103.54	324.251	3.13165	1.64692	Intracellular trafficking, secretion, and vesicular transport	C:integral component of plasma membrane C:TAT protein transport complex F:protein transmembrane transporter activity P:intracellular protein transport P:protein transport by the Tat complex
VCH_1612	Twin-arginine translocation protein TatAd	990.886	2600.82	2.62474	1.39217	Intracellular trafficking, secretion, and vesicular transport	C:integral component of plasma membrane C:TAT protein transport complex F:protein transmembrane transporter activity P:intracellular protein transport P:protein secretion P:protein transport by the Tat complex
VCH_1613	Twin-arginine translocation protein TatAd	1376.48	2490.38	1.80923	0.855375	Intracellular trafficking, secretion, and vesicular transport	C:integral component of plasma membrane C:TAT protein transport complex F:protein transmembrane transporter activity P:intracellular protein transport P:protein secretion P:protein transport by the Tat complex
VCH_1614	Dihydrofolate reductase (EC 1.5.1.3)	145.057	277.632	1.91395	0.936554	Coenzyme transport and metabolism	F:NADP binding P:nucleotide biosynthetic process P:dihydrofolate biosynthetic process P:folic acid biosynthetic process P:oxidation-reduction process P:tetrahydrofolate biosynthetic process F:dihydrofolate reductase activity P:glycine biosynthetic process P:one-carbon metabolic process
VCH_1615	Thymidylate synthase (EC 2.1.1.45)	224.412	427.893	1.90673	0.931103	Nucleotide transport and metabolism	F:thymidylate synthase activity P:pyrimidine nucleobase metabolic process C:cytoplasm P:dTMP biosynthetic process P:dTTP biosynthetic process P:methylation
VCH_1616	FIG00544549: hypothetical protein	62.8058	38.7848	0.617535	-0.695408	Cell wall/membrane/envelope biogenesis	-
VCH_1617	Ribosomal-protein-alanine acetyltransferase (EC 2.3.1.128)	448.458	87.8369	0.195864	-2.35207	Translation, ribosomal structure and biogenesis	P:acyl-carrier-protein biosynthetic process F:N-acetyltransferase activity
VCH_1618	HD domain protein	416.269	72.783	0.174846	-2.51584	Translation, ribosomal structure and biogenesis	F:hydrolase activity
VCH_1619	Formate--tetrahydrofolate ligase (EC 6.3.4.3)	272.582	60.1786	0.220772	-2.17937	Nucleotide transport and metabolism	F:ATP binding F:formate-tetrahydrofolate ligase activity P:glyoxylate metabolic process P:folic acid-containing compound biosynthetic process P:tetrahydrofolate interconversion
VCH_1620	Cold shock protein of CSP family	11940.3	41303.9	3.45922	1.79045	Transcription	F:DNA binding C:cytoplasm P:regulation of transcription, DNA-templated
VCH_1621	Sulfate permease	15.8897	43.2653	2.72285	1.44512	Inorganic ion transport and metabolism	F:secondary active sulfate transmembrane transporter activity C:integral component of membrane P:sulfate transmembrane transport
VCH_1622	hypothetical protein	0	0	-	-	Cell motility	-
VCH_1623	Putative preQ0 transporter YhhQ	318.476	367.787	1.15483	0.207685	Function unknown	C:integral component of membrane
VCH_1624	Alkylpyrone O-methyltransferase (B. subtilis BpsB)	212.075	382.609	1.80412	0.851299	Function unknown	P:C-terminal protein methylation C:integral component of membrane F:protein C-terminal S-isoprenylcysteine carboxyl O-methyltransferase activity
VCH_1625	Type III polyketide sythase producing alkylpyrones (B. subtilis BpsA)	234.574	453.56	1.93355	0.951251	Secondary metabolites biosynthesis, transport and catabolism	F:transferase activity, transferring acyl groups other than amino-acyl groups C:membrane P:fatty acid biosynthetic process
VCH_1626	Thermostable carboxypeptidase 1 (EC 3.4.17.19)	167.834	309.212	1.84237	0.881563	Amino acid transport and metabolism	F:metallocarboxypeptidase activity P:proteolysis
VCH_1627	23S rRNA (guanine(2445)-N(2))-methyltransferase (EC 2.1.1.173)	101.118	200.474	1.98257	0.987372	Translation, ribosomal structure and biogenesis	F:RNA binding F:methyltransferase activity P:methylation
VCH_1628	Cell division protein GpsB, coordinates the switch between cylindrical and septal cell wall synthesis by re-localization of PBP1	291.523	549.343	1.88439	0.914098	Cell cycle control, cell division, chromosome partitioning	P:regulation of cell shape P:cell division C:cytoplasm P:cell cycle
VCH_1629	Cytidine deaminase (EC 3.5.4.5)	104.834	146.615	1.39854	0.483926	Nucleotide transport and metabolism	F:zinc ion binding P:pyrimidine nucleobase metabolic process P:cytidine deamination F:cytidine deaminase activity
VCH_1630	hypothetical protein	232.784	402.634	1.72965	0.790476	Signal transduction mechanisms	-
VCH_1631	hypothetical protein	13.4411	21.2775	1.58302	0.662677	General function prediction only	-
VCH_1632	hypothetical protein	-	-	-	-	-	-
VCH_1633	hypothetical protein	0	0	-	-	Signal transduction mechanisms	-
VCH_1634	Uncharacterized protein YppC	38.3651	118.96	3.10073	1.63261	Defense mechanisms	-
VCH_1635	hypothetical protein	0	0	-	-	Coenzyme transport and metabolism	-
VCH_1636	RecU Holliday junction resolvase	200.595	238.369	1.18831	0.248913	General function prediction only	F:magnesium ion binding F:nucleic acid binding P:DNA repair P:nucleic acid phosphodiester bond hydrolysis C:cytoplasm F:endonuclease activity P:DNA recombination P:chromosome segregation
VCH_1637	Multimodular transpeptidase-transglycosylase (EC 2.4.1.129) (EC 3.4.-.-)	448.541	282.96	0.630845	-0.664643	Cell wall/membrane/envelope biogenesis	F:penicillin binding
VCH_1638	Endonuclease III (EC 4.2.99.18)	65.1482	262.406	4.02783	2.01	Replication, recombination and repair	F:DNA binding P:nucleic acid phosphodiester bond hydrolysis P:base-excision repair F:metal ion binding F:DNA-(apurinic or apyrimidinic site) lyase activity F:DNA N-glycosylase activity F:4 iron, 4 sulfur cluster binding
VCH_1639	Chromosome replication initiation protein DnaD	77.1878	331.262	4.29164	2.10153	Replication, recombination and repair	-
VCH_1640	Asparaginyl-tRNA synthetase (EC 6.1.1.22)	812.634	1823.34	2.24374	1.16591	Translation, ribosomal structure and biogenesis	F:nucleic acid binding F:ATP binding C:cytoplasm F:asparagine-tRNA ligase activity P:asparaginyl-tRNA aminoacylation P:aspartate metabolic process P:alanine metabolic process
VCH_1641	Aspartate aminotransferase (EC 2.6.1.1)	731.941	1757.49	2.40113	1.26371	Amino acid transport and metabolism	F:pyridoxal phosphate binding F:transaminase activity P:biosynthetic process
VCH_1642	CDS_ID OB1761	495.892	1355.58	2.73361	1.45081	Function unknown	C:integral component of membrane
VCH_1643	DinG family ATP-dependent helicase YoaA	225.945	808.362	3.57769	1.83903	Replication, recombination and repair	F:DNA binding F:ATP binding P:nucleic acid phosphodiester bond hydrolysis F:DNA-directed DNA polymerase activity F:exonuclease activity P:DNA replication P:DNA biosynthetic process F:ATP-dependent helicase activity C:DNA polymerase complex
VCH_1644	Biotin operon repressor / Biotin--protein ligase (EC 6.3.4.9)(EC 6.3.4.10)(EC 6.3.4.11)(EC 6.3.4.15)	233.146	550.903	2.36291	1.24057	Transcription	F:DNA binding F:ATP binding P:biotin metabolic process P:transcription, DNA-templated P:regulation of transcription, DNA-templated F:biotin-[acetyl-CoA-carboxylase] ligase activity P:protein biotinylation
VCH_1645	CCA tRNA nucleotidyltransferase (EC 2.7.7.72)	188.321	565.525	3.00299	1.5864	Translation, ribosomal structure and biogenesis	F:magnesium ion binding F:ATP binding F:tRNA cytidylyltransferase activity F:CTP:3'-cytidine-tRNA cytidylyltransferase activity F:ATP:3'-cytidine-cytidine-tRNA adenylyltransferase activity F:CTP:tRNA cytidylyltransferase activity P:tRNA 3'-terminal CCA addition P:RNA repair F:tRNA binding
VCH_1646	UDP-N-acetylglucosamine:L-malate glycosyltransferase	216.422	465.065	2.14887	1.10358	Cell wall/membrane/envelope biogenesis	F:transferase activity, transferring glycosyl groups P:bacillithiol biosynthetic process
VCH_1647	Methylglyoxal synthase (EC 4.2.3.3)	627.508	819.917	1.30662	0.385845	Carbohydrate transport and metabolism	F:methylglyoxal synthase activity P:methylglyoxal biosynthetic process P:pyruvate metabolic process
VCH_1648	4-hydroxy-tetrahydrodipicolinate reductase (EC 1.17.1.8)	516.025	634.537	1.22966	0.298261	Amino acid transport and metabolism	F:NADP binding F:oxidoreductase activity, acting on CH or CH2 groups, NAD or NADP as acceptor C:cytoplasm F:NAD binding P:lysine biosynthetic process via diaminopimelate F:4-hydroxy-tetrahydrodipicolinate reductase P:oxidation-reduction process P:diaminopimelate biosynthetic process
VCH_1649	MazG nucleotide pyrophosphohydrolase	376.733	492.112	1.30626	0.385444	Defense mechanisms	F:hydrolase activity
VCH_1650	Uncharacterized UPF0750 membrane protein YpjC	32.5474	51.8987	1.59456	0.673159	Function unknown	C:integral component of membrane
VCH_1651	Mobile element protein	115.078	124.25	1.0797	0.110636	Mobilome: prophages, transposons	-
VCH_1652	Putative membrane protease YugP	2131.5	892.46	0.418701	-1.25601	Posttranslational modification, protein turnover, chaperones	P:proteolysis C:integral component of membrane F:peptidase activity
VCH_1653	hypothetical protein	8.56725	22.792	2.66037	1.41163	Defense mechanisms	C:integral component of membrane P:electron transport chain
VCH_1654	Hypothetical transmembrane protein CDS_ID OB1773	29.4348	69.8376	2.37262	1.24648	Function unknown	C:integral component of membrane
VCH_1655	Menaquinone-cytochrome C oxidoreductase, cytochrome C subunit	1269.89	3706.56	2.91881	1.54538	Energy production and conversion	P:obsolete electron transport F:iron ion binding F:oxidoreductase activity F:electron carrier activity C:integral component of membrane P:oxidation-reduction process F:heme binding
VCH_1656	Menaquinone-cytochrome c reductase, cytochrome B subunit	1334.36	3786.93	2.83803	1.50489	Energy production and conversion	P:obsolete electron transport F:iron ion binding F:oxidoreductase activity P:respiratory electron transport chain C:integral component of membrane F:electron transporter, transferring electrons within cytochrome b6/f complex of photosystem II activity F:heme binding
VCH_1657	Menaquinone-cytochrome C reductase iron-sulfur subunit	815.853	1975.76	2.4217	1.27602	Energy production and conversion	P:obsolete electron transport F:plastoquinol--plastocyanin reductase activity F:metal ion binding C:integral component of membrane C:cytochrome b6f complex C:thylakoid membrane P:oxidation-reduction process F:2 iron, 2 sulfur cluster binding
VCH_1658	FIG013069: hypothetical protein co-occurring with TPR domain protein	149.641	179.408	1.19893	0.261742	Translation, ribosomal structure and biogenesis	-
VCH_1659	UPF0302 protein YpiB	182.957	360.24	1.96898	0.977451	Function unknown	-
VCH_1660	FIG009300: TPR-repeat-containing protein	175.766	563.82	3.20778	1.68157	General function prediction only	-
VCH_1661	5-Enolpyruvylshikimate-3-phosphate synthase (EC 2.5.1.19)	100.554	599.008	5.95706	2.5746	Amino acid transport and metabolism	F:3-phosphoshikimate 1-carboxyvinyltransferase activity P:L-phenylalanine biosynthetic process P:tryptophan biosynthetic process C:cytoplasm P:tyrosine biosynthetic process P:chorismate biosynthetic process
VCH_1662	Prephenate dehydrogenase (EC 1.3.1.12)	151.113	780.318	5.1638	2.36843	Amino acid transport and metabolism	P:L-phenylalanine biosynthetic process P:tryptophan biosynthetic process P:tyrosine biosynthetic process P:oxidation-reduction process F:prephenate dehydrogenase (NAD+) activity F:amino acid binding F:prephenate dehydrogenase (NADP+) activity
VCH_1663	Biosynthetic Aromatic amino acid aminotransferase beta (EC 2.6.1.57)	204.852	1008.01	4.92068	2.29886	Amino acid transport and metabolism	F:pyridoxal phosphate binding P:glutamate metabolic process P:L-phenylalanine biosynthetic process F:L-phenylalanine:2-oxoglutarate aminotransferase activity P:tryptophan biosynthetic process P:tyrosine biosynthetic process P:histidine biosynthetic process F:histidinol-phosphate transaminase activity
VCH_1664	Chorismate mutase II (EC 5.4.99.5)	275.268	1165.76	4.23499	2.08236	Amino acid transport and metabolism	F:chorismate mutase activity P:L-phenylalanine biosynthetic process P:tryptophan biosynthetic process C:cytoplasm P:tyrosine biosynthetic process P:chorismate metabolic process
VCH_1665	3-dehydroquinate synthase (EC 4.2.3.4)	302.123	1274.45	4.21831	2.07667	Amino acid transport and metabolism	P:L-phenylalanine biosynthetic process F:3-dehydroquinate synthase activity P:tryptophan biosynthetic process C:cytoplasm P:tyrosine biosynthetic process P:chorismate biosynthetic process
VCH_1666	Chorismate synthase (EC 4.2.3.5)	151.582	500.025	3.29871	1.7219	Amino acid transport and metabolism	F:chorismate synthase activity P:L-phenylalanine biosynthetic process P:tryptophan biosynthetic process P:tyrosine biosynthetic process P:chorismate biosynthetic process
VCH_1667	Chemotaxis protein methyltransferase CheR (EC 2.1.1.80)	117.252	315.284	2.68893	1.42703	Cell motility	F:S-adenosylmethionine-dependent methyltransferase activity P:methylation
VCH_1668	Nucleoside diphosphate kinase (EC 2.7.4.6)	568.795	2273.18	3.99649	1.99873	Nucleotide transport and metabolism	F:ATP binding P:UTP biosynthetic process P:pyrimidine nucleobase metabolic process C:cytoplasm F:metal ion binding P:CTP biosynthetic process P:GTP biosynthetic process P:nucleoside diphosphate phosphorylation F:nucleoside diphosphate kinase activity P:purine nucleobase metabolic process
VCH_1669	Heptaprenyl diphosphate synthase component II (EC 2.5.1.30)	195.873	455.838	2.32722	1.21861	Coenzyme transport and metabolism	P:isoprenoid biosynthetic process F:transferase activity
VCH_1670	Demethylmenaquinone methyltransferase (EC 2.1.1.163)	297.651	695.576	2.33689	1.22459	Coenzyme transport and metabolism	F:methyltransferase activity P:menaquinone biosynthetic process P:methylation
VCH_1671	Heptaprenyl diphosphate synthase component I (EC 2.5.1.30)	520.644	1117.25	2.1459	1.10158	Coenzyme transport and metabolism	-
VCH_1672	Transcription attenuation protein MtrB	66.9584	137.287	2.05034	1.03586	Defense mechanisms	F:RNA binding P:regulation of transcription, DNA-templated P:DNA-templated transcription, termination
VCH_1673	DNA-binding protein HBsu	12619.8	37788.5	2.99438	1.58226	Replication, recombination and repair	F:DNA binding P:chromosome condensation
VCH_1674	Stage IV sporulation protein A	12.6822	7.01464	0.553107	-0.854369	Replication, recombination and repair	F:ATPase activity F:ATP binding C:cytoplasm P:sporulation resulting in formation of a cellular spore
VCH_1675	ABC transporter periplasmic binding protein yphF	98.926	245.022	2.47682	1.30849	Function unknown	-
VCH_1676	hypothetical protein	479.18	1448.17	3.02218	1.59559	Posttranslational modification, protein turnover, chaperones	C:integral component of membrane
VCH_1677	hypothetical protein	275.87	290.499	1.05303	0.0745446	Replication, recombination and repair	-
VCH_1678	Glycerol-3-phosphate dehydrogenase [NAD(P)+] (EC 1.1.1.94)	278.502	267.826	0.961668	-0.0563895	Energy production and conversion	P:carbohydrate metabolic process P:glycerol-3-phosphate biosynthetic process C:glycerol-3-phosphate dehydrogenase complex F:NAD binding P:glycerol-3-phosphate catabolic process P:phospholipid biosynthetic process F:glycerol-3-phosphate dehydrogenase [NADP+] activity F:glycerol-3-phosphate dehydrogenase [NAD(P)+] activity P:oxidation-reduction process P:glycerophospholipid metabolic process F:glyc…
VCH_1679	GTP-binding protein EngA	169.875	145.239	0.854973	-0.22605	General function prediction only	F:GTP binding P:ribosome biogenesis
VCH_1680	FIG00673407: hypothetical protein	0	11.8414	-	-	General function prediction only	-
VCH_1681	putative membrane protein	41.0366	28.1024	0.684813	-0.546219	Cell wall/membrane/envelope biogenesis	C:integral component of membrane
VCH_1682	SSU ribosomal protein S1p	1854.54	2421.94	1.30595	0.385102	Translation, ribosomal structure and biogenesis	F:RNA binding F:structural constituent of ribosome P:ribosome biogenesis C:ribosome P:translation
VCH_1683	Acyl-CoA:1-acyl-sn-glycerol-3-phosphate acyltransferase (EC 2.3.1.51)	351.515	899.054	2.55765	1.35482	Lipid transport and metabolism	F:transferase activity, transferring acyl groups P:metabolic process
VCH_1684	Cytidylate kinase (EC 2.7.4.25)	159.183	381.619	2.39736	1.26145	Nucleotide transport and metabolism	F:cytidylate kinase activity F:ATP binding P:nucleotide phosphorylation P:pyrimidine nucleobase metabolic process C:cytoplasm P:pyrimidine nucleotide metabolic process
VCH_1685	hypothetical protein	128.62	152.002	1.18179	0.240973	Cell motility	F:cyclic-di-GMP binding
VCH_1686	Spore germination protein YpeB	10.985	33.4322	3.04343	1.6057	Function unknown	P:spore germination
VCH_1687	Spore cortex-lytic enzyme, lytic transglycosylase SleB	4.7846	7.25156	1.51561	0.599894	Cell cycle control, cell division, chromosome partitioning	P:spore germination C:integral component of membrane F:hydrolase activity
VCH_1688	Protease PrsW	74.3251	405.846	5.46042	2.44901	Signal transduction mechanisms	P:proteolysis C:integral component of membrane F:peptidase activity C:plasma membrane
VCH_1689	L-asparaginase (EC 3.5.1.1)	229.069	895.822	3.91071	1.96743	Translation, ribosomal structure and biogenesis	P:asparagine metabolic process P:aspartate metabolic process F:asparaginase activity P:alanine metabolic process
VCH_1690	Thioredoxin reductase (EC 1.8.1.9)	79.9908	277.929	3.47451	1.79681	Posttranslational modification, protein turnover, chaperones	F:oxidoreductase activity F:lyase activity P:oxidation-reduction process
VCH_1691	NAD-specific glutamate dehydrogenase (EC 1.4.1.2)	1729.18	1619.46	0.936547	-0.0945759	Amino acid transport and metabolism	P:obsolete electron transport F:oxidoreductase activity, acting on the CH-NH2 group of donors, NAD or NADP as acceptor P:cellular amino acid metabolic process P:oxidation-reduction process
VCH_1692	Negative regulator of genetic competence MecA	134.358	171.23	1.27443	0.349853	Transcription	P:negative regulation of sporulation resulting in formation of a cellular spore P:negative regulation of establishment of competence for transformation P:establishment of competence for transformation F:protein binding, bridging P:sporulation resulting in formation of a cellular spore
VCH_1693	hypothetical protein	39.1081	102.653	2.62487	1.39224	Cell wall/membrane/envelope biogenesis	C:membrane C:integral component of membrane
VCH_1694	Uncharacterized membrane protein YpbD	82.0328	174.126	2.12265	1.08586	Posttranslational modification, protein turnover, chaperones	C:integral component of membrane
VCH_1695	ATP-dependent DNA helicase RecQ	48.7888	84.0753	1.72325	0.785132	Replication, recombination and repair	F:nucleic acid binding F:ATP binding P:DNA recombination F:ATP-dependent helicase activity
VCH_1696	hypothetical protein	29.9461	40.6482	1.35738	0.440824	Function unknown	P:DNA repair F:ATP-dependent 3'-5' DNA helicase activity P:DNA duplex unwinding P:DNA replication
VCH_1697	Ferredoxin	251.425	108.923	0.433222	-1.20682	Energy production and conversion	P:obsolete electron transport F:iron ion binding F:electron carrier activity
VCH_1698	Substrate-specific component CbrT of predicted cobalamin ECF transporter	51.5558	118.26	2.29382	1.19775	Function unknown	C:integral component of membrane P:transport F:transporter activity
VCH_1699	Membrane protein	79.5484	139.718	1.75639	0.812617	Lipid transport and metabolism	-
VCH_1700	Sensor histidine kinase ResE (EC 2.7.13.3)	87.2965	138.405	1.58546	0.664904	Signal transduction mechanisms	F:phosphorelay sensor kinase activity F:ATP binding C:protein histidine kinase complex P:phosphorelay signal transduction system C:integral component of membrane P:signal transduction by protein phosphorylation C:intracellular
VCH_1701	DNA-binding response regulator ResD	254.661	347.755	1.36556	0.449495	Signal transduction mechanisms	F:DNA binding P:transcription, DNA-templated P:phosphorelay signal transduction system P:regulation of transcription, DNA-templated C:intracellular
VCH_1702	Cytochrome c-type biogenesis protein CcsA/ResC	406.154	861.961	2.12225	1.0856	Posttranslational modification, protein turnover, chaperones	C:integral component of membrane P:cytochrome complex assembly F:heme binding
VCH_1703	Cytochrome c-type biogenesis protein Ccs1/ResB	96.5927	295.43	3.05851	1.61283	Energy production and conversion	C:integral component of membrane
VCH_1704	Cytochrome c-type biogenesis protein ResA	203.995	342.569	1.6793	0.747859	Posttranslational modification, protein turnover, chaperones	C:cell F:antioxidant activity F:oxidoreductase activity C:integral component of membrane P:cellular oxidant detoxification P:cell redox homeostasis P:oxidation-reduction process
VCH_1705	Ribosomal large subunit pseudouridine synthase B (EC 5.4.99.22)	134.738	115.966	0.86068	-0.216451	Translation, ribosomal structure and biogenesis	P:pseudouridine synthesis F:RNA binding F:pseudouridine synthase activity
VCH_1706	Spore maturation protein B	11.012	29.9133	2.71642	1.44171	Function unknown	C:integral component of membrane
VCH_1707	Spore maturation protein A	7.4735	21.7603	2.91166	1.54184	General function prediction only	C:integral component of membrane
VCH_1708	D-alanyl-D-alanine carboxypeptidase (EC 3.4.16.4)	6.77837	18.6375	2.74955	1.45919	Cell wall/membrane/envelope biogenesis	F:serine-type D-Ala-D-Ala carboxypeptidase activity P:proteolysis
VCH_1709	Segregation and condensation protein B	82.3283	78.3668	0.951882	-0.0711459	Transcription	P:cell division C:cytoplasm P:DNA replication P:chromosome separation
VCH_1710	Segregation and condensation protein A	77.4069	89.2664	1.15321	0.205655	Replication, recombination and repair	P:cell division C:cytoplasm P:DNA replication P:chromosome segregation P:cell cycle
VCH_1711	hypothetical protein	-	-	-	-	-	-
VCH_1712	Protein RibT	454.478	1339.82	2.94805	1.55976	Translation, ribosomal structure and biogenesis	P:acyl-carrier-protein biosynthetic process F:N-acetyltransferase activity
VCH_1713	hypothetical protein	512.969	1489.15	2.903	1.53754	Posttranslational modification, protein turnover, chaperones	C:integral component of membrane
VCH_1714	Peptidyl-prolyl cis-trans isomerase (EC 5.2.1.8)	340.788	932.773	2.73711	1.45265	Posttranslational modification, protein turnover, chaperones	F:peptidyl-prolyl cis-trans isomerase activity P:protein peptidyl-prolyl isomerization P:protein folding
VCH_1715	Diaminopimelate decarboxylase (EC 4.1.1.20)	132.507	171.581	1.29488	0.372823	Amino acid transport and metabolism	F:diaminopimelate decarboxylase activity F:pyridoxal phosphate binding P:lysine biosynthetic process via diaminopimelate
VCH_1716	Stage V sporulation protein AF (SpoVAF)	23.7236	67.2268	2.83376	1.50272	Carbohydrate transport and metabolism	P:spore germination C:integral component of membrane C:plasma membrane
VCH_1717	Stage V sporulation protein AB (SpoVAB)	10.5517	18.0036	1.70623	0.770816	Amino acid transport and metabolism	C:integral component of membrane
VCH_1718	Stage V sporulation protein AA (SpoVAA)	3.41532	7.98678	2.33852	1.2256	Cell cycle control, cell division, chromosome partitioning	C:integral component of membrane
VCH_1719	RNA polymerase sporulation specific sigma factor SigF	191.442	236.898	1.23744	0.307357	Transcription	F:DNA binding F:sigma factor activity C:transcription factor complex F:transcription factor activity, sequence-specific DNA binding P:regulation of transcription, DNA-templated P:DNA-templated transcription, initiation P:regulation of transcription, DNA-templated P:sporulation resulting in formation of a cellular spore
VCH_1720	Anti-sigma F factor (EC 2.7.11.1)	191.458	194.022	1.01339	0.019193	Signal transduction mechanisms	F:ATP binding P:asexual sporulation F:sigma factor antagonist activity P:negative regulation of transcription, DNA-templated P:serine family amino acid metabolic process F:protein serine/threonine kinase activity P:protein phosphorylation P:regulation of transcription, DNA-templated P:sporulation resulting in formation of a cellular spore
VCH_1721	Anti-sigma F factor antagonist	183.396	304.296	1.65923	0.730511	Signal transduction mechanisms	F:antisigma factor binding P:regulation of transcription, DNA-templated P:sporulation resulting in formation of a cellular spore
VCH_1722	D-alanyl-D-alanine carboxypeptidase (EC 3.4.16.4)	13.3233	6.02731	0.452387	-1.14437	Cell wall/membrane/envelope biogenesis	F:serine-type D-Ala-D-Ala carboxypeptidase activity P:proteolysis
VCH_1723	Pyrimidine-nucleoside phosphorylase (EC 2.4.2.2)	2014.72	1122.17	0.556984	-0.844293	Nucleotide transport and metabolism	F:phosphorylase activity P:pyrimidine nucleobase metabolic process F:thymidine phosphorylase activity F:pyrimidine-nucleoside phosphorylase activity P:purine nucleobase metabolic process P:pyrimidine nucleoside metabolic process
VCH_1724	Purine nucleoside phosphorylase (EC 2.4.2.1) @ N-Ribosylnicotinamide phosphorylase (EC 2.4.2.1)	1591.62	722.203	0.453753	-1.14002	Nucleotide transport and metabolism	P:nicotinamide metabolic process P:pyrimidine nucleobase metabolic process P:nicotinate nucleotide metabolic process P:nucleoside metabolic process P:purine nucleobase metabolic process F:purine-nucleoside phosphorylase activity
VCH_1725	Phosphopentomutase (EC 5.4.2.7)	1437.94	763.451	0.530933	-0.913398	Carbohydrate transport and metabolism	F:magnesium ion binding P:cellular metabolic compound salvage C:cytoplasm P:pentose-phosphate shunt P:deoxyribonucleotide catabolic process F:phosphopentomutase activity F:manganese ion binding P:purine nucleobase metabolic process P:5-phosphoribose 1-diphosphate biosynthetic process
VCH_1726	Site-specific tyrosine recombinase XerD	973.472	1364.65	1.40184	0.487323	Replication, recombination and repair	P:cell division F:DNA binding C:cytoplasm P:DNA integration P:chromosome segregation F:tyrosine-based site-specific recombinase activity P:cell cycle P:transposition, DNA-mediated
VCH_1727	hypothetical protein	1857.21	2415.3	1.3005	0.379067	Energy production and conversion	C:integral component of membrane
VCH_1728	hypothetical protein	7.86035	7.72788	0.983147	-0.0245207	Posttranslational modification, protein turnover, chaperones	-
VCH_1729	Ferric uptake regulation protein FUR	760.706	1238.04	1.62749	0.702647	Inorganic ion transport and metabolism	F:DNA binding C:transcription factor complex F:transcription factor activity, sequence-specific DNA binding F:metal ion binding P:regulation of transcription, DNA-templated P:regulation of transcription, DNA-templated
VCH_1730	Stage II sporulation protein M (SpoIIM)	124.01	147.241	1.18733	0.247722	Cell cycle control, cell division, chromosome partitioning	C:integral component of membrane C:plasma membrane P:sporulation resulting in formation of a cellular spore
VCH_1731	Endonuclease Q, cleaves 5' to damaged DNA bases	431.099	286.038	0.66351	-0.591809	General function prediction only	F:catalytic activity
VCH_1732	ADP-ribose pyrophosphatase (EC 3.6.1.13)	334.766	232.447	0.694358	-0.526248	Defense mechanisms	F:hydrolase activity
VCH_1733	Uncharacterized oxidoreductase YqkF	460.594	654.631	1.42128	0.507186	General function prediction only	F:oxidoreductase activity P:oxidation-reduction process
VCH_1734	hypothetical protein	290.936	416.938	1.43309	0.519131	Posttranslational modification, protein turnover, chaperones	-
VCH_1735	oxidoreductase	158.301	159.43	1.00713	0.0102545	General function prediction only	F:oxidoreductase activity P:oxidation-reduction process
VCH_1736	Hydroxyacylglutathione hydrolase (EC 3.1.2.6)	85.813	77.9723	0.90863	-0.138235	General function prediction only	F:hydrolase activity
VCH_1737	Glycerophosphoryl diester phosphodiesterase (EC 3.1.4.46)	74.007	512.194	6.92088	2.79096	Lipid transport and metabolism	P:glycerol metabolic process P:glycerolipid metabolic process P:phospholipid catabolic process F:glycerophosphodiester phosphodiesterase activity
VCH_1738	Ribonuclease Z (EC 3.1.26.11)	141.882	417.481	2.94245	1.55702	Translation, ribosomal structure and biogenesis	F:zinc ion binding P:regulation of RNA metabolic process F:3'-tRNA processing endoribonuclease activity P:tRNA 3'-trailer cleavage, endonucleolytic
VCH_1739	Aldehyde dehydrogenase (EC 1.2.1.3)	172.168	642.993	3.73468	1.90098	Energy production and conversion	P:gluconeogenesis P:histidine metabolic process P:L-phenylalanine metabolic process P:cellular aldehyde metabolic process P:tyrosine metabolic process F:aldehyde dehydrogenase [NAD(P)+] activity P:glycolytic process P:oxidation-reduction process
VCH_1740	Aldehyde dehydrogenase (EC 1.2.1.3)	321.065	644.395	2.00705	1.00508	Energy production and conversion	P:gluconeogenesis P:histidine metabolic process P:L-phenylalanine metabolic process P:cellular aldehyde metabolic process P:tyrosine metabolic process F:aldehyde dehydrogenase [NAD(P)+] activity P:glycolytic process P:oxidation-reduction process
VCH_1741	hypothetical protein	67.2293	55.6921	0.828391	-0.271616	Inorganic ion transport and metabolism	C:integral component of membrane
VCH_1742	DNA polymerase IV (EC 2.7.7.7)	477.358	86.9071	0.182059	-2.45752	Replication, recombination and repair	F:magnesium ion binding P:DNA repair F:DNA-directed DNA polymerase activity C:cytoplasm P:DNA-dependent DNA replication P:DNA biosynthetic process C:DNA polymerase complex F:damaged DNA binding
VCH_1743	Uncharacterized peptidase YqjE	1074.98	171.747	0.159768	-2.64595	Amino acid transport and metabolism	P:proteolysis F:metallopeptidase activity
VCH_1744	Acetyl-coenzyme A carboxyl transferase alpha chain (EC 6.4.1.2) / Acetyl-coenzyme A carboxyl transferase beta chain (EC 6.4.1.2); Propionyl-CoA carboxylase beta chain (EC 6.4.1.3)	21.3272	54.677	2.56372	1.35824	Lipid transport and metabolism	F:propionyl-CoA carboxylase activity F:acetyl-CoA carboxylase activity P:leucine catabolic process P:valine catabolic process P:isoleucine catabolic process F:transferase activity P:fatty acid biosynthetic process C:acetyl-CoA carboxylase complex P:pyruvate metabolic process
VCH_1745	B12 binding domain of Methylmalonyl-CoA mutase (EC 5.4.99.2)	32.4909	103.341	3.1806	1.6693	Secondary metabolites biosynthesis, transport and catabolism	F:lyase activity F:isomerase activity
VCH_1746	hypothetical protein	-	-	-	-	-	C:integral component of membrane
VCH_1747	Uncharacterized membrane protein YqjA	143.528	267.858	1.86625	0.900142	Function unknown	C:integral component of membrane
VCH_1748	UPF0403 protein YqiW	2112.74	6344.67	3.00306	1.58643	Replication, recombination and repair	-
VCH_1749	Dihydrolipoamide acyltransferase component of branched-chain alpha-keto acid dehydrogenase complex (EC 2.3.1.168)	534.277	1054.46	1.97362	0.980844	Energy production and conversion	F:transferase activity, transferring acyl groups P:metabolic process
VCH_1750	Branched-chain alpha-keto acid dehydrogenase, E1 component, beta subunit (EC 1.2.4.4)	400.729	1014.37	2.53131	1.33988	Energy production and conversion	F:catalytic activity P:metabolic process
VCH_1751	Branched-chain alpha-keto acid dehydrogenase, E1 component, alpha subunit (EC 1.2.4.4)	251.918	663.691	2.63455	1.39756	Energy production and conversion	F:oxidoreductase activity, acting on the aldehyde or oxo group of donors, disulfide as acceptor P:oxidation-reduction process
VCH_1752	Dihydrolipoamide dehydrogenase of branched-chain alpha-keto acid dehydrogenase (EC 1.8.1.4)	241.309	352.431	1.4605	0.546458	Energy production and conversion	C:cell P:gluconeogenesis P:obsolete electron transport F:flavin adenine dinucleotide binding P:glycolytic process P:L-serine metabolic process P:cell redox homeostasis P:tricarboxylic acid cycle F:dihydrolipoyl dehydrogenase activity P:glycine metabolic process P:threonine metabolic process
VCH_1753	Branched-chain acyl kinase (EC 2.7.2.-)	346.38	435.253	1.25658	0.329499	Energy production and conversion	F:ATP binding C:cytoplasm F:butyrate kinase activity P:phosphorylation
VCH_1754	Branched-chain amino acid dehydrogenase [deaminating] (EC 1.4.1.9)(EC 1.4.1.23)	562.898	526.197	0.9348	-0.097271	Amino acid transport and metabolism	P:obsolete electron transport F:oxidoreductase activity, acting on the CH-NH2 group of donors, NAD or NADP as acceptor P:cellular amino acid metabolic process P:oxidation-reduction process
VCH_1755	Branched-chain phosphotransacylase (EC 2.3.1.- )	409.773	399.659	0.975317	-0.0360571	Energy production and conversion	P:butyrate metabolic process F:phosphate butyryltransferase activity
VCH_1756	Transcriptional regulator BkdR of isoleucine and valine catabolism operon	143.618	291.64	2.03067	1.02195	Transcription	F:ATP binding C:transcription factor complex P:transcription, DNA-templated P:lysine biosynthetic process via diaminopimelate F:4-hydroxy-tetrahydrodipicolinate reductase P:regulation of transcription, DNA-templated F:sequence-specific DNA binding P:oxidation-reduction process F:transcription factor binding P:diaminopimelate biosynthetic process
VCH_1757	Uncharacterized membrane protein YqzF	309.396	225.96	0.730326	-0.453387	Posttranslational modification, protein turnover, chaperones	C:integral component of membrane
VCH_1758	Aspartokinase (EC 2.7.2.4)	254.081	505.645	1.99009	0.992834	Amino acid transport and metabolism	F:aspartate kinase activity P:lysine biosynthetic process via diaminopimelate P:threonine biosynthetic process P:L-serine metabolic process P:phosphorylation F:amino acid binding P:glycine metabolic process
VCH_1759	Stage 0 sporulation two-component response regulator (Spo0A)	366.053	619.852	1.69334	0.759874	Signal transduction mechanisms	F:DNA binding C:transcription factor complex F:transcription factor activity, sequence-specific DNA binding C:cytoplasm P:regulation of sporulation resulting in formation of a cellular spore F:calcium ion binding P:phosphorelay signal transduction system P:detection of stimulus P:regulation of transcription, DNA-templated P:regulation of transcription, DNA-templated P:sporulation resulting in for…
VCH_1760	Stage IV sporulation protein B	6.29789	6.27434	0.996261	-0.00540462	Posttranslational modification, protein turnover, chaperones	-
VCH_1761	hypothetical protein	0	0	-	-	Cell wall/membrane/envelope biogenesis	-
VCH_1762	DNA repair protein RecN	232.589	493.31	2.12095	1.08471	Replication, recombination and repair	F:ATP binding P:DNA repair P:DNA recombination
VCH_1763	Arginine pathway regulatory protein ArgR, repressor of arg regulon	368.629	616.361	1.67203	0.741605	Transcription	F:DNA binding F:arginine binding C:transcription factor complex F:transcription factor activity, sequence-specific DNA binding P:arginine biosynthetic process C:cytoplasm P:regulation of transcription, DNA-templated P:regulation of transcription, DNA-templated P:protein oligomerization
VCH_1764	RNA binding methyltransferase FtsJ like	213.505	466.578	2.18533	1.12785	Translation, ribosomal structure and biogenesis	F:RNA binding F:methyltransferase activity P:methylation
VCH_1765	Putative membrane-spanning protein	252.326	593.109	2.35057	1.23301	General function prediction only	C:integral component of membrane
VCH_1766	(2E,6E)-farnesyl diphosphate synthase (EC 2.5.1.10)	117.579	576.27	4.90115	2.29312	Coenzyme transport and metabolism	P:isoprenoid biosynthetic process F:transferase activity
VCH_1767	Exodeoxyribonuclease VII small subunit (EC 3.1.11.6)	255.377	1090.79	4.2713	2.09468	Replication, recombination and repair	P:DNA catabolic process P:nucleic acid phosphodiester bond hydrolysis C:cytoplasm C:exodeoxyribonuclease VII complex F:exodeoxyribonuclease VII activity
VCH_1768	Exodeoxyribonuclease VII large subunit (EC 3.1.11.6)	261.176	756.247	2.89554	1.53383	Replication, recombination and repair	F:nucleic acid binding P:DNA catabolic process P:nucleic acid phosphodiester bond hydrolysis C:cytoplasm C:exodeoxyribonuclease VII complex F:exodeoxyribonuclease VII activity
VCH_1769	Methenyltetrahydrofolate cyclohydrolase (EC 3.5.4.9) / Methylenetetrahydrofolate dehydrogenase (NADP+) (EC 1.5.1.5)	254.604	684.404	2.68811	1.42659	Coenzyme transport and metabolism	P:methionine biosynthetic process P:purine nucleotide biosynthetic process P:glyoxylate metabolic process P:folic acid-containing compound biosynthetic process P:tetrahydrofolate interconversion P:oxidation-reduction process P:histidine biosynthetic process F:methenyltetrahydrofolate cyclohydrolase activity F:methylenetetrahydrofolate dehydrogenase (NADP+) activity
VCH_1770	Transcription termination protein NusB	172.649	278.743	1.61451	0.691093	Transcription	F:RNA binding P:regulation of transcription, DNA-templated P:DNA-templated transcription, termination
VCH_1771	Alkaline shock protein	1236.12	1148.5	0.929117	-0.106068	Function unknown	-
VCH_1772	Biotin carboxylase of acetyl-CoA carboxylase (EC 6.3.4.14)	1709.98	1415.27	0.827653	-0.272902	Lipid transport and metabolism	F:ATP binding C:biotin carboxylase complex F:acetyl-CoA carboxylase activity F:metal ion binding F:biotin carboxylase activity P:fatty acid biosynthetic process P:pyruvate metabolic process
VCH_1773	Biotin carboxyl carrier protein of acetyl-CoA carboxylase	681.918	982.749	1.44115	0.527225	Coenzyme transport and metabolism	F:acetyl-CoA carboxylase activity P:fatty acid biosynthetic process C:acetyl-CoA carboxylase complex P:pyruvate metabolic process
VCH_1774	hypothetical protein	0	0	-	-	Amino acid transport and metabolism	-
VCH_1775	hypothetical protein	0	5.50013e-17	-	-	Translation, ribosomal structure and biogenesis	-
VCH_1776	hypothetical protein	-	-	-	-	-	-
VCH_1777	hypothetical protein	1.38969e-19	0	0	-	Translation, ribosomal structure and biogenesis	-
VCH_1778	Transcriptional regulator, AcrR family	60.3905	82.0656	1.35892	0.442456	Transcription	F:DNA binding P:transcription, DNA-templated P:regulation of transcription, DNA-templated
VCH_1779	FIG01234368: hypothetical protein	45.673	83.5936	1.83026	0.872051	Posttranslational modification, protein turnover, chaperones	F:isomerase activity
VCH_1780	LysR-family transcriptional activator CysL	56.4494	52.7401	0.934291	-0.0980566	Transcription	F:DNA binding C:transcription factor complex F:transcription factor activity, sequence-specific DNA binding P:regulation of transcription, DNA-templated P:regulation of transcription, DNA-templated
VCH_1781	Putative membrane protein YeiH	66.77	54.9542	0.823036	-0.280972	Function unknown	C:integral component of membrane C:plasma membrane
VCH_1782	Maltose O-acetyltransferase (EC 2.3.1.79)	75.1463	100.406	1.33614	0.418072	General function prediction only	P:acyl-carrier-protein biosynthetic process F:acetyltransferase activity
VCH_1783	hypothetical protein	571.22	180.01	0.315133	-1.66597	Function unknown	-
VCH_1784	Transcriptional regulator, GntR family	206.394	124.532	0.603371	-0.728882	Transcription	F:DNA binding C:transcription factor complex F:transcription factor activity, sequence-specific DNA binding P:regulation of transcription, DNA-templated P:regulation of transcription, DNA-templated
VCH_1785	mannose-6-phosphate isomerase, class I	6.79044	5.87543	0.86525	-0.208812	Carbohydrate transport and metabolism	F:isomerase activity
VCH_1786	hypothetical protein	20.5464	10.174	0.495169	-1.01401	Carbohydrate transport and metabolism	C:integral component of membrane P:phosphoenolpyruvate-dependent sugar phosphotransferase system F:transferase activity
VCH_1787	hypothetical protein	14.2155	16.6054	1.16812	0.224193	Carbohydrate transport and metabolism	P:phosphoenolpyruvate-dependent sugar phosphotransferase system C:protein-N(PI)-phosphohistidine-sugar phosphotransferase complex F:protein-N(PI)-phosphohistidine-sugar phosphotransferase activity P:carbohydrate transmembrane transport
VCH_1788	PTS system, mannose-specific IIC component	29.4486	22.0082	0.747342	-0.420159	Carbohydrate transport and metabolism	C:integral component of membrane P:phosphoenolpyruvate-dependent sugar phosphotransferase system
VCH_1789	PTS system, mannose-specific IID component	29.1697	29.2389	1.00237	0.00341799	Carbohydrate transport and metabolism	C:integral component of membrane P:phosphoenolpyruvate-dependent sugar phosphotransferase system
VCH_1790	Pheromone shutdown protein	154.366	213.389	1.38236	0.467128	Function unknown	C:integral component of membrane
VCH_1791	Sodium/di- and tricarboxylate cotransporter	9.15592	18.3584	2.00508	1.00366	Carbohydrate transport and metabolism	P:sodium ion transport P:transmembrane transport C:integral component of membrane F:transporter activity
VCH_1792	hypothetical protein	32.043	41.0401	1.28078	0.357024	Transcription	P:regulation of RNA biosynthetic process P:cellular process P:response to stimulus
VCH_1793	Two-component sensor histidine kinase, malate (EC 2.7.3.-)	28.7154	23.7416	0.82679	-0.274408	Signal transduction mechanisms	F:nucleotide binding C:protein histidine kinase complex P:signal transduction C:membrane P:protein phosphorylation F:protein histidine kinase activity
VCH_1794	transcriptional regulator	24.8775	28.7688	1.15642	0.209666	Transcription	F:DNA binding C:transcription factor complex F:transcription factor activity, sequence-specific DNA binding P:regulation of transcription, DNA-templated P:regulation of transcription, DNA-templated
VCH_1795	CDS_ID OB0968	8.19831	2.01112	0.24531	-2.02732	Inorganic ion transport and metabolism	F:lyase activity P:organic phosphonate transport P:organic phosphonate metabolic process
VCH_1796	PhnH protein	5.35069	0.488714	0.0913367	-3.45266	Inorganic ion transport and metabolism	P:organic phosphonate metabolic process
VCH_1797	Alpha-D-ribose 1-methylphosphonate 5-triphosphate synthase subunit PhnI (EC 2.7.8.37)	5.7614	3.27482	0.568406	-0.815007	Inorganic ion transport and metabolism	F:lyase activity P:organic phosphonate metabolic process
VCH_1798	Alpha-D-ribose 1-methylphosphonate 5-phosphate C-P lyase (EC 4.7.1.1)	10.6075	1.34961	0.127231	-2.97448	Inorganic ion transport and metabolism	P:alkylphosphonate transport F:lyase activity P:organic phosphonate catabolic process
VCH_1799	Phosphonates utilization ATP-binding protein PhnK	9.87443	6.90349	0.699128	-0.516371	Inorganic ion transport and metabolism	F:ATPase activity F:ATP binding F:lyase activity
VCH_1800	Alpha-D-ribose 1-methylphosphonate 5-triphosphate diphosphatase (EC 3.6.1.63)	11.7495	6.82328	0.580728	-0.784065	Inorganic ion transport and metabolism	F:hydrolase activity, acting on carbon-nitrogen (but not peptide) bonds P:nitrogen compound metabolic process P:organic phosphonate catabolic process
VCH_1801	Alpha-D-ribose 1-methylphosphonate 5-triphosphate synthase subunit PhnL (EC 2.7.8.37)	8.66367	6.1781	0.713105	-0.487814	Inorganic ion transport and metabolism	F:ATPase activity F:ATP binding
VCH_1802	FIG00031715: Predicted metal-dependent phosphoesterases (PHP family)	11.2147	9.25702	0.825434	-0.276775	General function prediction only	F:DNA binding F:DNA-directed DNA polymerase activity P:DNA replication P:DNA biosynthetic process C:DNA polymerase complex F:hydrolase activity
VCH_1803	Phosphonate ABC transporter substrate-binding protein PhnD (TC 3.A.1.9.1)	40.1835	21.1738	0.526928	-0.924321	Inorganic ion transport and metabolism	-
VCH_1804	Phosphonate ABC transporter ATP-binding protein PhnC (TC 3.A.1.9.1)	28.7101	16.3652	0.570017	-0.810924	Inorganic ion transport and metabolism	F:ATP binding P:organic phosphonate transport P:organophosphate ester transport F:ATPase-coupled organic phosphonate transmembrane transporter activity C:ATP-binding cassette (ABC) transporter complex
VCH_1805	Phosphonate ABC transporter permease protein PhnE2 (TC 3.A.1.9.1)	37.0179	37.1405	1.00331	0.00477252	Inorganic ion transport and metabolism	C:integral component of plasma membrane P:organic phosphonate transport F:organic phosphonate transmembrane transporter activity
VCH_1806	Phosphonate ABC transporter permease protein PhnE1 (TC 3.A.1.9.1)	21.1885	22.8642	1.07908	0.109807	Inorganic ion transport and metabolism	C:integral component of membrane P:transport C:plasma membrane
VCH_1807	hypothetical protein	32.702	33.9292	1.03753	0.0531507	Cell wall/membrane/envelope biogenesis	C:membrane C:integral component of membrane
VCH_1808	Serine protein kinase (prkA protein), P-loop containing	29.0184	264.434	9.11263	3.18787	Signal transduction mechanisms	F:protein kinase activity P:protein phosphorylation
VCH_1809	UPF0229 protein YeaH	22.1937	152.868	6.88788	2.78406	General function prediction only	-
VCH_1810	hypothetical protein	4.8374	41.9891	8.6801	3.11771	Coenzyme transport and metabolism	-
VCH_1811	hypothetical protein	0	4.28792	-	-	Translation, ribosomal structure and biogenesis	-
VCH_1812	Mobile element protein	46.4464	131.161	2.82391	1.4977	Mobilome: prophages, transposons	F:DNA binding F:transposase activity P:transposition, DNA-mediated
VCH_1813	hypothetical protein	40.5829	621.046	15.3032	3.93576	Energy production and conversion	C:integral component of membrane
VCH_1814	Manganese ABC transporter, inner membrane permease protein SitD	26.2778	2728.45	103.831	6.6981	Inorganic ion transport and metabolism	F:ATP binding F:ATPase activity, coupled to transmembrane movement of substances P:transmembrane transport C:integral component of membrane C:plasma membrane
VCH_1815	Manganese ABC transporter, inner membrane permease protein SitC	27.5096	3144.89	114.32	6.83693	Transcription	F:ATP binding F:ATPase activity, coupled to transmembrane movement of substances P:transmembrane transport C:integral component of membrane C:plasma membrane
VCH_1816	Manganese ABC transporter, ATP-binding protein SitB	22.2075	2317.72	104.367	6.70552	Inorganic ion transport and metabolism	F:ATPase activity F:ATP binding
VCH_1817	Manganese ABC transporter, periplasmic-binding protein SitA	19.3193	1471.12	76.1479	6.25073	Inorganic ion transport and metabolism	F:metal ion binding P:cell adhesion P:metal ion transport
VCH_1818	Stage V sporulation protein involved in spore cortex synthesis (SpoVR)	5.31606	3.87655	0.729215	-0.455584	Cell cycle control, cell division, chromosome partitioning	-
VCH_1819	hypothetical protein	565.372	221.213	0.39127	-1.35376	Translation, ribosomal structure and biogenesis	-
VCH_1820	NAD-dependent protein deacetylase of SIR2 family	617.408	1068.91	1.73128	0.791838	Posttranslational modification, protein turnover, chaperones	F:zinc ion binding F:NAD-dependent protein deacetylase activity C:cytoplasm P:protein deacetylation F:NAD+ binding
VCH_1821	hypothetical protein	52.9824	333.651	6.29739	2.65475	Function unknown	C:integral component of membrane
VCH_1822	hypothetical protein	-	-	-	-	-	-
VCH_1823	UPF0342 protein YheA	703.513	6791.36	9.65349	3.27105	Signal transduction mechanisms	-
VCH_1824	Fis-type helix-turn-helix domain protein	51.7845	38.4011	0.741555	-0.431374	Transcription	F:DNA binding
VCH_1825	Maltodextrin ABC transporter, ATP-binding protein MsmX	426.515	126.396	0.296345	-1.75465	Amino acid transport and metabolism	F:ATPase activity F:ATP binding P:transmembrane transport C:ATP-binding cassette (ABC) transporter complex F:hydrolase activity, acting on acid anhydrides, catalyzing transmembrane movement of substances
VCH_1826	Small acid-soluble spore protein, alpha/beta family, SASP_1	1649.57	90.5936	0.0549197	-4.18653	Energy production and conversion	F:double-stranded DNA binding P:DNA topological change
VCH_1827	Fumarate hydratase class II (EC 4.2.1.2)	808.456	601.871	0.74447	-0.425715	Energy production and conversion	P:reductive tricarboxylic acid cycle F:fumarate hydratase activity P:fumarate metabolic process C:tricarboxylic acid cycle enzyme complex
VCH_1828	hypothetical protein	119.704	121.019	1.01098	0.015761	Cell wall/membrane/envelope biogenesis	-
VCH_1829	Uncharacterized MFS-type transporter YxiO	25.6383	24.6795	0.962601	-0.0549909	General function prediction only	C:integral component of membrane
VCH_1830	hypothetical protein	0	0	-	-	Posttranslational modification, protein turnover, chaperones	-
VCH_1831	hypothetical protein	16.8267	18.1578	1.0791	0.109835	Transcription	F:DNA binding P:regulation of transcription, DNA-templated
VCH_1832	hypothetical protein	43.2695	22.4123	0.517971	-0.949058	Translation, ribosomal structure and biogenesis	-
VCH_1833	hypothetical protein	13.5943	17.3788	1.27838	0.354322	Cell wall/membrane/envelope biogenesis	-
VCH_1834	hypothetical protein	4.08634e-21	4.12425e-21	1.00928	0.013325	Transcription	P:transmembrane transport C:membrane C:integral component of membrane F:symporter activity P:transport
VCH_1835	hypothetical protein	2.3326	2.54107	1.08937	0.1235	Signal transduction mechanisms	-
VCH_1836	hypothetical protein	36.4317	61.292	1.68238	0.750504	General function prediction only	-
VCH_1837	CDS_ID OB1124	624.046	469.678	0.752634	-0.40998	Inorganic ion transport and metabolism	-
VCH_1838	Cobalt-zinc-cadmium resistance protein	236.598	358.083	1.51347	0.597857	Inorganic ion transport and metabolism	P:cation transmembrane transport C:integral component of membrane F:cation transmembrane transporter activity C:plasma membrane
VCH_1839	hypothetical protein	82.0528	89.4702	1.0904	0.124854	Amino acid transport and metabolism	C:integral component of membrane
VCH_1840	branched-chain amino acid transporter	22.5867	48.4009	2.14289	1.09956	Amino acid transport and metabolism	C:integral component of membrane
VCH_1841	Predicted tyrosine transporter, NhaC family	41.8881	398.995	9.52526	3.25176	Energy production and conversion	P:transmembrane transport F:antiporter activity C:integral component of membrane
VCH_1842	Methionine aminopeptidase (EC 3.4.11.18)	563.93	1138.63	2.0191	1.01371	Translation, ribosomal structure and biogenesis	P:protein initiator methionine removal F:metal ion binding P:proteolysis F:metalloaminopeptidase activity
VCH_1843	hypothetical protein	0	0	-	-	Intracellular trafficking, secretion, and vesicular transport	-
VCH_1844	Benzil reductase ((S)-benzoin forming) (EC 1.1.1.320)	428.473	464.444	1.08395	0.116301	Lipid transport and metabolism	F:oxidoreductase activity P:oxidation-reduction process
VCH_1845	Acetylornithine deacetylase/Succinyl-diaminopimelate desuccinylase and related deacylases	354.335	344.23	0.97148	-0.041744	Amino acid transport and metabolism	P:metabolic process F:hydrolase activity
VCH_1846	Lipoprotein yhcN precursor	16.8142	52.5508	3.12538	1.64403	Cell wall/membrane/envelope biogenesis	-
VCH_1847	hypothetical protein	0	0	-	-	Posttranslational modification, protein turnover, chaperones	-
VCH_1848	Uncharacterized protein YhdB	8.0979	110.191	13.6074	3.76632	Energy production and conversion	-
VCH_1849	Endo-1,4-beta-xylanase (EC 3.2.1.8)	43.9314	216.849	4.93609	2.30337	Posttranslational modification, protein turnover, chaperones	C:membrane
VCH_1850	RNA polymerase heat shock sigma factor SigI	47.5142	22.3399	0.470174	-1.08873	Transcription	F:DNA binding F:sigma factor activity C:transcription factor complex F:transcription factor activity, sequence-specific DNA binding P:regulation of transcription, DNA-templated P:DNA-templated transcription, initiation P:regulation of transcription, DNA-templated
VCH_1851	High-affinity choline uptake protein BetT	512.289	920.196	1.79624	0.844983	Cell wall/membrane/envelope biogenesis	C:integral component of membrane P:transport C:plasma membrane F:transporter activity
VCH_1852	hypothetical protein	121.494	310.875	2.55876	1.35545	Posttranslational modification, protein turnover, chaperones	P:proteolysis C:integral component of membrane F:serine-type endopeptidase activity
VCH_1853	Heterodimeric efflux ABC transporter, multidrug resistance => BmrD subunit of BmrCD	34.0523	90.11	2.64622	1.40393	Defense mechanisms	F:ATP binding F:ATPase activity, coupled to transmembrane movement of substances P:transmembrane transport C:integral component of membrane
VCH_1854	Efflux ABC transporter, permease/ATP-binding protein MdlA	15.2833	4.06907	0.266243	-1.90919	Defense mechanisms	F:ATP binding F:ATPase activity, coupled to transmembrane movement of substances P:transmembrane transport C:integral component of membrane
VCH_1855	hypothetical protein	-	-	-	-	-	-
VCH_1856	UDP-N-acetylglucosamine--N-acetylmuramyl-(pentapeptide) pyrophosphoryl-undecaprenol N-acetylglucosamine transferase (EC 2.4.1.227)	93.4237	235.023	2.51566	1.33094	Cell wall/membrane/envelope biogenesis	P:regulation of cell shape P:cell division P:carbohydrate metabolic process F:UDP-N-acetyl-D-glucosamine:N-acetylmuramoyl-L-alanyl-D-glutamyl-meso-2,6-diaminopimelyl-D-alanyl-D-alanine-diphosphoundecaprenol 4-beta-N-acetylglucosaminlytransferase activity P:peptidoglycan biosynthetic process P:cell wall organization C:plasma membrane F:undecaprenyldiphospho-muramoylpentapeptide beta-N-acetylglucos…
VCH_1857	hypothetical protein	-	-	-	-	-	-
VCH_1858	Dihydrolipoamide acetyltransferase	29.011	141.187	4.86666	2.28293	Defense mechanisms	P:drug transmembrane transport F:antiporter activity C:integral component of membrane F:drug transmembrane transporter activity
VCH_1859	Nucleoside permease NupC	133.474	564.513	4.2294	2.08045	Nucleotide transport and metabolism	F:nucleoside transmembrane transporter activity C:integral component of membrane P:nucleoside transmembrane transport
VCH_1860	hypothetical protein	-	-	-	-	-	-
VCH_1861	hypothetical protein	0	0	-	-	Translation, ribosomal structure and biogenesis	-
VCH_1862	Methyl-accepting chemotaxis protein	13.2628	15.2319	1.14847	0.199709	Cell motility	P:chemotaxis P:signal transduction C:integral component of membrane F:signal transducer activity
VCH_1863	Phosphate transport ATP-binding protein PstB (TC 3.A.1.7.1)	42.2243	41.6963	0.987495	-0.0181552	Inorganic ion transport and metabolism	F:inorganic phosphate transmembrane transporter activity F:ATP binding F:ATPase-coupled phosphate ion transmembrane transporter activity C:ATP-binding cassette (ABC) transporter complex P:phosphate ion transmembrane transport
VCH_1864	Phosphate transport system permease protein PstA (TC 3.A.1.7.1)	52.8033	12.2076	0.23119	-2.11285	Inorganic ion transport and metabolism	C:integral component of plasma membrane F:inorganic phosphate transmembrane transporter activity P:phosphate ion transmembrane transport
VCH_1865	Phosphate transport system permease protein PstC (TC 3.A.1.7.1)	39.0809	14.0359	0.359151	-1.47734	Inorganic ion transport and metabolism	F:inorganic phosphate transmembrane transporter activity P:transmembrane transport P:phosphate ion transport C:integral component of membrane C:plasma membrane
VCH_1866	Phosphate ABC transporter, periplasmic phosphate-binding protein PstS (TC 3.A.1.7.1)	168.618	16.9238	0.100368	-3.31663	Inorganic ion transport and metabolism	P:transport
VCH_1867	Endonuclease III (EC 4.2.99.18)	60.3805	99.5272	1.64833	0.721008	General function prediction only	P:nucleic acid phosphodiester bond hydrolysis P:base-excision repair F:metal ion binding F:DNA-(apurinic or apyrimidinic site) lyase activity F:4 iron, 4 sulfur cluster binding F:hydrolase activity, acting on glycosyl bonds
VCH_1868	Putative regulatory protein, P-II family / Putative regulatory protein, P-II family	97.3656	235.888	2.42271	1.27662	Signal transduction mechanisms	P:regulation of catalytic activity P:regulation of nitrogen utilization F:enzyme regulator activity
VCH_1869	Putative membrane-spanning protein	35.5997	89.7321	2.52058	1.33376	Signal transduction mechanisms	C:integral component of membrane
VCH_1870	Membrane spanning protein	27.2927	63.8889	2.34088	1.22705	Signal transduction mechanisms	C:integral component of membrane
VCH_1871	Argininosuccinate synthase (EC 6.3.4.5)	132.594	40.1009	0.302434	-1.72531	Amino acid transport and metabolism	F:ATP binding P:arginine biosynthetic process C:cytoplasm P:proline metabolic process P:aspartate metabolic process F:argininosuccinate synthase activity P:alanine metabolic process
VCH_1872	Antiholin-like protein LrgA	73.6623	120.569	1.63678	0.710863	General function prediction only	P:cytolysis C:integral component of membrane C:plasma membrane F:hydrolase activity
VCH_1873	LrgA-associated membrane protein LrgB	111.743	392.594	3.51335	1.81285	Cell wall/membrane/envelope biogenesis	C:integral component of membrane
VCH_1874	NADH dehydrogenase (EC 1.6.99.3)	475.741	755.676	1.58842	0.667591	Energy production and conversion	F:oxidoreductase activity P:oxidation-reduction process
VCH_1875	Thioesterase family protein	250.496	30.2344	0.120698	-3.05053	Secondary metabolites biosynthesis, transport and catabolism	-
VCH_1876	hypothetical protein	-	-	-	-	-	-
VCH_1877	methyl-accepting/DNA response regulator, putative	230.738	29.9539	0.129818	-2.94544	Transcription	F:DNA binding P:transcription, DNA-templated P:regulation of transcription, DNA-templated
VCH_1878	acetyl-CoA hydrolase/transferase family protein	1002.54	29.3857	0.0293113	-5.0924	Energy production and conversion	P:acetyl-CoA metabolic process F:transferase activity F:hydrolase activity
VCH_1879	D-glycero-beta-D-manno-heptose-1,7-bisphosphate 7-phosphatase (EC 3.1.3.82)	22.8314	7.84321	0.343528	-1.5415	Amino acid transport and metabolism	P:carbohydrate metabolic process C:cytoplasm F:phosphatase activity P:dephosphorylation
VCH_1880	Protease HtpX	620.604	1001.49	1.61373	0.690404	Posttranslational modification, protein turnover, chaperones	F:zinc ion binding P:proteolysis C:integral component of membrane F:metalloendopeptidase activity C:plasma membrane
VCH_1881	Trp repressor binding protein	464.865	174.875	0.376185	-1.41048	Energy production and conversion	F:FMN binding P:negative regulation of transcription, DNA-templated F:oxidoreductase activity P:oxidation-reduction process
VCH_1882	hypothetical protein	-	-	-	-	-	-
VCH_1883	Truncated replication protein for pUB110 plasmid	28.8587	56.9049	1.97184	0.979546	Mobilome: prophages, transposons	F:DNA binding C:extrachromosomal circular DNA P:DNA replication
VCH_1884	hypothetical protein	100.266	289.517	2.88749	1.52981	Signal transduction mechanisms	C:membrane
VCH_1885	hypothetical protein	9.26069	29.8277	3.22089	1.68746	Amino acid transport and metabolism	-
VCH_1886	hypothetical protein	35.6388	60.7695	1.70515	0.7699	Mobilome: prophages, transposons	-
VCH_1887	hypothetical protein	40.6108	62.8293	1.54711	0.629576	Mobilome: prophages, transposons	F:nucleic acid binding
VCH_1888	hypothetical protein	26.0145	49.1382	1.88888	0.917528	Posttranslational modification, protein turnover, chaperones	C:membrane
VCH_1889	FIG01231121: hypothetical protein	112.813	186.151	1.65009	0.722547	Signal transduction mechanisms	F:ion channel activity P:ion transmembrane transport C:integral component of membrane
VCH_1890	hypothetical protein	12.5571	28.9009	2.30156	1.20261	Replication, recombination and repair	C:integral component of membrane
VCH_1891	Luciferase-like monooxygenase YhbW	143.388	395.121	2.75561	1.46237	Coenzyme transport and metabolism	F:oxidoreductase activity, acting on paired donors, with incorporation or reduction of molecular oxygen P:oxidation-reduction process F:monooxygenase activity
VCH_1892	Glutamate synthase [NADPH] large chain (EC 1.4.1.13)	113.548	40.248	0.354459	-1.49631	Amino acid transport and metabolism	P:glutamate biosynthetic process P:oxidation-reduction process F:glutamate synthase activity
VCH_1893	Glutamate synthase [NADPH] small chain (EC 1.4.1.13)	57.2576	102.916	1.79742	0.845929	Amino acid transport and metabolism	P:obsolete electron transport P:glutamate biosynthetic process P:oxidation-reduction process F:glutamate synthase (NADPH) activity F:iron-sulfur cluster binding
VCH_1894	23S rRNA (adenine(2503)-C(2))-methyltransferase & tRNA (adenine(37)-C(2))-methyltransferase (EC 2.1.1.192)	177.859	434.043	2.44038	1.28711	Translation, ribosomal structure and biogenesis	F:rRNA (adenine-C2-)-methyltransferase activity C:cytoplasm F:metal ion binding P:rRNA base methylation F:tRNA (adenine-C2-)-methyltransferase activity F:4 iron, 4 sulfur cluster binding F:tRNA binding F:rRNA binding P:tRNA methylation
VCH_1895	Malate dehydrogenase (EC 1.1.1.37)	3650.77	1001.93	0.274443	-1.86542	Energy production and conversion	P:carbohydrate metabolic process F:L-malate dehydrogenase activity P:glyoxylate metabolic process P:reductive tricarboxylic acid cycle P:pyruvate metabolic process
VCH_1896	Isocitrate dehydrogenase [NADP] (EC 1.1.1.42)	2852.29	1692.12	0.593251	-0.753285	Energy production and conversion	F:magnesium ion binding P:glyoxylate cycle F:NAD binding P:glutathione metabolic process F:isocitrate dehydrogenase (NADP+) activity P:reductive tricarboxylic acid cycle
VCH_1897	Citrate synthase (si) (EC 2.3.3.1)	5234.82	784.922	0.149943	-2.73752	Energy production and conversion	C:cytoplasm F:transferase activity, transferring acyl groups, acyl groups converted into alkyl on transfer
VCH_1898	hypothetical protein	24.5503	61.0811	2.488	1.31499	General function prediction only	C:integral component of membrane
VCH_1899	UPF0716 protein FxsA	51.4697	55.9402	1.08686	0.120161	General function prediction only	C:integral component of membrane
VCH_1900	Pyruvate kinase (EC 2.7.1.40) / Phosphohistidine swiveling domain	1078.5	673.761	0.624718	-0.678722	Signal transduction mechanisms	F:magnesium ion binding F:pyruvate kinase activity P:gluconeogenesis F:potassium ion binding P:glycolytic process P:purine nucleobase metabolic process F:kinase activity P:carbon utilization
VCH_1901	6-phosphofructokinase (EC 2.7.1.11)	307.637	275.943	0.896974	-0.156862	Carbohydrate transport and metabolism	F:ATP binding P:gluconeogenesis C:6-phosphofructokinase complex F:metal ion binding P:pentose-phosphate shunt P:fructose 6-phosphate metabolic process P:mannose metabolic process P:glycolytic process through fructose-6-phosphate P:fructose metabolic process P:galactose metabolic process P:carbohydrate phosphorylation F:6-phosphofructokinase activity
VCH_1902	Acetyl-coenzyme A carboxyl transferase alpha chain (EC 6.4.1.2)	131.232	140.922	1.07384	0.102778	Lipid transport and metabolism	F:ATP binding P:malonyl-CoA biosynthetic process F:acetyl-CoA carboxylase activity F:transferase activity P:fatty acid biosynthetic process C:acetyl-CoA carboxylase complex P:pyruvate metabolic process
VCH_1903	Acetyl-coenzyme A carboxyl transferase beta chain (EC 6.4.1.2)	139.364	137.431	0.986128	-0.0201536	Lipid transport and metabolism	F:ATP binding P:malonyl-CoA biosynthetic process F:zinc ion binding F:acetyl-CoA carboxylase activity F:transferase activity P:fatty acid biosynthetic process C:acetyl-CoA carboxylase complex P:pyruvate metabolic process
VCH_1904	Transcriptional regulator, GntR family	24.353	105.399	4.32799	2.1137	Transcription	F:DNA binding C:transcription factor complex F:transcription factor activity, sequence-specific DNA binding P:regulation of transcription, DNA-templated P:regulation of transcription, DNA-templated
VCH_1905	NADP-dependent malic enzyme (EC 1.1.1.40)	184.97	167.155	0.903689	-0.146102	Energy production and conversion	P:malate metabolic process F:metal ion binding F:NAD binding F:malate dehydrogenase (decarboxylating) (NAD+) activity P:tricarboxylic acid cycle P:pyruvate metabolic process P:carbon utilization
VCH_1906	DNA polymerase III alpha subunit (EC 2.7.7.7)	75.3533	130.548	1.73248	0.792839	Replication, recombination and repair	F:DNA binding F:3'-5' exonuclease activity P:nucleic acid phosphodiester bond hydrolysis F:DNA-directed DNA polymerase activity C:cytoplasm P:DNA replication P:DNA biosynthetic process C:DNA polymerase complex
VCH_1907	FIG012070: hypothetical protein	11.5359	67.1368	5.81983	2.54098	Inorganic ion transport and metabolism	C:integral component of membrane
VCH_1908	FIG013210: hypothetical protein	6.996	18.3004	2.61584	1.38728	Function unknown	C:integral component of membrane
VCH_1909	hypothetical protein	40.822	50.2098	1.22997	0.298623	Signal transduction mechanisms	C:membrane C:integral component of membrane
VCH_1910	hypothetical protein	17.6706	35.4813	2.00793	1.00571	Coenzyme transport and metabolism	F:phosphoglycolate phosphatase activity P:metabolic process P:dephosphorylation F:hydrolase activity
VCH_1911	ABC transporter, permease protein	221.686	305.668	1.37883	0.46345	Defense mechanisms	C:integral component of membrane C:plasma membrane
VCH_1912	ABC transporter, ATP-binding protein	232.882	280.588	1.20485	0.268852	Cell wall/membrane/envelope biogenesis	F:ATPase activity F:ATP binding
VCH_1913	General stress protein	60.4219	381.598	6.31555	2.65891	Function unknown	F:FMN binding F:oxidoreductase activity P:oxidation-reduction process
VCH_1914	hypothetical protein	35.8084	147.531	4.12001	2.04265	Function unknown	C:integral component of membrane
VCH_1915	hypothetical protein	66.9655	100.09	1.49465	0.579807	Transcription	F:DNA binding F:transcription factor activity, sequence-specific DNA binding P:transcription, DNA-templated P:regulation of transcription, DNA-templated F:sequence-specific DNA binding
VCH_1916	hypothetical protein	39.2109	87.3842	2.22857	1.15612	Posttranslational modification, protein turnover, chaperones	P:proteolysis F:peptidase activity
VCH_1917	2-dehydro-3-deoxygluconate kinase (EC 2.7.1.45)	1.45763	0	0	-	Carbohydrate transport and metabolism	P:phosphorylation F:phosphotransferase activity, alcohol group as acceptor F:kinase activity
VCH_1918	2-dehydro-3-deoxygluconokinase (EC 2.7.1.45)	43.2505	40.9901	0.947737	-0.0774407	Carbohydrate transport and metabolism	P:phosphorylation F:phosphotransferase activity, alcohol group as acceptor F:kinase activity
VCH_1919	Ribose 5-phosphate isomerase A (EC 5.3.1.6)	67.5387	58.9943	0.873488	-0.19514	Carbohydrate transport and metabolism	P:pentose-phosphate shunt, non-oxidative branch F:ribose-5-phosphate isomerase activity P:carbon utilization
VCH_1920	4-hydroxy-2-oxoglutarate aldolase (EC 4.1.3.16) @ 2-dehydro-3-deoxyphosphogluconate aldolase (EC 4.1.2.14)	61.8866	40.6054	0.656127	-0.607953	Carbohydrate transport and metabolism	P:arginine metabolic process P:pentose-phosphate shunt P:proline metabolic process F:2-dehydro-3-deoxy-phosphogluconate aldolase activity
VCH_1921	6-phospho-3-hexuloisomerase (EC 5.3.1.27)	64.2335	60.1321	0.936148	-0.0951912	Carbohydrate transport and metabolism	P:carbohydrate metabolic process F:carbohydrate binding F:isomerase activity
VCH_1922	Transcriptional regulator	58.3451	29.1938	0.500364	-0.99895	Transcription	F:DNA binding C:transcription factor complex F:transcription factor activity, sequence-specific DNA binding P:regulation of transcription, DNA-templated P:regulation of transcription, DNA-templated
VCH_1923	CDS_ID OB2905	6.18974	2.04217	0.329928	-1.59978	Amino acid transport and metabolism	C:ribosome
VCH_1924	hypothetical protein	0	0	-	-	Signal transduction mechanisms	-
VCH_1925	putative membrane protein	146.376	357.303	2.44098	1.28746	Function unknown	C:integral component of membrane
VCH_1926	CDS_ID OB2302	1117.84	1697.34	1.51841	0.602564	Translation, ribosomal structure and biogenesis	C:integral component of membrane
VCH_1927	Uncharacterized flavin-containing protein YtfP	74.8577	158.417	2.11624	1.0815	General function prediction only	F:oxidoreductase activity P:oxidation-reduction process
VCH_1928	Probable cell division protein YtgP	55.1182	212.053	3.84723	1.94382	Cell wall/membrane/envelope biogenesis	P:cell division C:integral component of membrane
VCH_1929	Ribosomal small subunit pseudouridine synthase A (EC 5.4.99.19)	54.6996	219.837	4.01899	2.00683	Translation, ribosomal structure and biogenesis	P:pseudouridine synthesis F:RNA binding F:pseudouridine synthase activity
VCH_1930	2'-5' RNA ligase	72.8903	263.485	3.61482	1.85392	Translation, ribosomal structure and biogenesis	F:catalytic activity
VCH_1931	FIG01233842: hypothetical protein	61.8422	240.561	3.88992	1.95974	Translation, ribosomal structure and biogenesis	-
VCH_1932	Putative phosphotransferase YtmP	182.869	878.571	4.80437	2.26435	Coenzyme transport and metabolism	P:phosphorylation F:kinase activity
VCH_1933	hypothetical protein	155.869	655.557	4.20581	2.07239	Transcription	-
VCH_1934	tRNA (guanine(46)-N(7))-methyltransferase (EC 2.1.1.33)	128.797	797.495	6.19188	2.63038	Translation, ribosomal structure and biogenesis	P:RNA (guanine-N7)-methylation F:tRNA (guanine-N7-)-methyltransferase activity P:tRNA modification
VCH_1935	hypothetical protein	-	-	-	-	-	-
VCH_1936	Quorum-quenching lactonase YtnP	23.6628	43.1734	1.82453	0.867524	General function prediction only	F:hydrolase activity
VCH_1937	DNA/RNA helicases, SNF2 family	272.257	593.216	2.17889	1.12359	Function unknown	F:ATP binding F:zinc ion binding F:helicase activity
VCH_1938	ABC transporter, ATP-binding protein	30.1998	442.87	14.6647	3.87427	Cell wall/membrane/envelope biogenesis	F:ATPase activity F:ATP binding
VCH_1939	ABC transporter, permease protein	55.7501	761.175	13.6533	3.77118	Defense mechanisms	C:integral component of membrane P:transport C:plasma membrane
VCH_1940	Uncharacterized MFS-type transporter	151.451	550.63	3.6357	1.86223	Carbohydrate transport and metabolism	P:transmembrane transport C:integral component of membrane
VCH_1941	Sialic acid utilization regulator, RpiR family	20.9964	35.3531	1.68377	0.751695	Transcription	F:DNA binding P:carbohydrate metabolic process C:transcription factor complex F:transcription factor activity, sequence-specific DNA binding P:regulation of transcription, DNA-templated F:carbohydrate binding P:regulation of transcription, DNA-templated
VCH_1942	hypothetical protein	-	-	-	-	-	-
VCH_1943	6-phosphogluconate dehydrogenase, decarboxylating (EC 1.1.1.44)	37.0254	170.261	4.59849	2.20116	Carbohydrate transport and metabolism	F:phosphogluconate dehydrogenase (decarboxylating) activity P:pentose-phosphate shunt P:oxidation-reduction process P:D-gluconate metabolic process
VCH_1944	Gluconokinase (EC 2.7.1.12)	708.28	242.975	0.343049	-1.54351	Carbohydrate transport and metabolism	P:pentose-phosphate shunt P:phosphorylation P:D-gluconate metabolic process F:gluconokinase activity
VCH_1945	DUF1541 domain-containing protein	126.435	179.583	1.42036	0.506254	Inorganic ion transport and metabolism	-
VCH_1946	Uncharacterized cysteine-rich protein YhjQ	86.5366	237.921	2.74936	1.4591	Amino acid transport and metabolism	-
VCH_1947	Lead, cadmium, zinc and mercury transporting ATPase (EC 3.6.3.3) (EC 3.6.3.5); Copper-translocating P-type ATPase (EC 3.6.3.4)	687.693	149.754	0.217763	-2.19917	Inorganic ion transport and metabolism	F:nucleotide binding F:cation-transporting ATPase activity F:metal ion binding P:cation transmembrane transport C:integral component of membrane C:plasma membrane
VCH_1948	hypothetical protein	1538.04	495.103	0.321906	-1.63529	Posttranslational modification, protein turnover, chaperones	-
VCH_1949	ATP-dependent DNA helicase rep (EC 3.6.1.-)	36.3061	156.199	4.30228	2.1051	Replication, recombination and repair	C:replication fork F:DNA binding F:ATP binding P:DNA duplex unwinding F:ATP-dependent DNA helicase activity
VCH_1950	hypothetical protein	0	757.526	-	-	General function prediction only	C:integral component of membrane
VCH_1951	hypothetical protein	4.67188	50.0338	10.7096	3.42083	General function prediction only	C:integral component of membrane
VCH_1952	hypothetical protein	0	1.66143	-	-	Amino acid transport and metabolism	C:integral component of membrane
VCH_1953	hypothetical protein	95.4738	299.782	3.13994	1.65074	Function unknown	-
VCH_1954	hypothetical protein	-	-	-	-	-	-
VCH_1955	Lysine decarboxylase family	69.214	178.856	2.5841	1.36966	General function prediction only	F:hydrolase activity, hydrolyzing N-glycosyl compounds P:cytokinin biosynthetic process
VCH_1956	Methyl-accepting chemotaxis protein I (serine chemoreceptor protein)	25.8905	92.1487	3.55917	1.83154	Signal transduction mechanisms	P:chemotaxis P:signal transduction C:integral component of membrane F:signal transducer activity
VCH_1957	Oligopeptide ABC transporter, permease protein	58.5293	44.5124	0.760516	-0.39495	Amino acid transport and metabolism	C:integral component of membrane P:transport C:plasma membrane
VCH_1958	Oligopeptide ABC transporter, permease protein	50.268	34.0073	0.67652	-0.563796	Amino acid transport and metabolism	C:integral component of membrane P:transport C:plasma membrane
VCH_1959	Oligopeptide ABC transporter, periplasmic oligopeptide-binding protein OppA (TC 3.A.1.5.1)	142.484	28.7689	0.201909	-2.30822	Amino acid transport and metabolism	-
VCH_1960	Oligopeptide transport ATP-binding protein OppF (TC 3.A.1.5.1)	221.205	57.9397	0.261928	-1.93276	Amino acid transport and metabolism	F:ATPase activity F:ATP binding P:peptide transport
VCH_1961	Oligopeptide transport ATP-binding protein OppD (TC 3.A.1.5.1)	245.387	73.9143	0.301215	-1.73113	Amino acid transport and metabolism	F:ATPase activity F:ATP binding P:peptide transport
VCH_1962	FIG00672725: hypothetical protein	6.889	10.0886	1.46445	0.550355	Intracellular trafficking, secretion, and vesicular transport	C:integral component of membrane
VCH_1963	hypothetical protein	7.08641	2.32277	0.327778	-1.60921	Transcription	-
VCH_1964	Nutrient germinant receptor inner membrane subunit A (GerKA/GerAA/GerBA)	5.26214	10.8929	2.07005	1.04967	Carbohydrate transport and metabolism	P:spore germination C:integral component of membrane C:plasma membrane
VCH_1965	hypothetical protein	7.9455	16.0921	2.02531	1.01815	Amino acid transport and metabolism	P:spore germination C:integral component of membrane
VCH_1966	hypothetical protein	1.21573	2.48381	2.04307	1.03074	Coenzyme transport and metabolism	C:membrane C:integral component of membrane
VCH_1967	6-aminohexanoate-cyclic-dimer hydrolase	99.2644	536.497	5.40472	2.43422	Translation, ribosomal structure and biogenesis	P:styrene catabolic process P:arginine metabolic process P:L-phenylalanine metabolic process P:proline metabolic process F:amidase activity F:carbon-nitrogen ligase activity, with glutamine as amido-N-donor P:tryptophan metabolic process P:benzoate metabolic process
VCH_1968	Aminobenzoyl-glutamate transport protein	55.5591	459.621	8.27265	3.04835	Coenzyme transport and metabolism	C:integral component of membrane P:polyamine transport P:p-aminobenzoyl-glutamate transmembrane transport F:p-aminobenzoyl-glutamate uptake transmembrane transporter activity
VCH_1969	FIG022979: MoxR-like ATPases	546.728	372.007	0.680425	-0.555491	General function prediction only	F:ATPase activity F:ATP binding
VCH_1970	FIG002343: hypothetical protein	320.866	269.68	0.840476	-0.250721	Function unknown	C:integral component of membrane
VCH_1971	FIG001454: Transglutaminase-like enzymes, putative cysteine proteases	166.973	182.199	1.09119	0.125904	Posttranslational modification, protein turnover, chaperones	C:integral component of membrane
VCH_1972	GMP synthase [glutamine-hydrolyzing], amidotransferase subunit (EC 6.3.5.2) / GMP synthase [glutamine-hydrolyzing], ATP pyrophosphatase subunit (EC 6.3.5.2)	444.735	803.259	1.80615	0.85292	Nucleotide transport and metabolism	F:ATP binding P:glutamate metabolic process F:GMP synthase (glutamine-hydrolyzing) activity P:glutamine metabolic process F:pyrophosphatase activity P:GMP biosynthetic process P:purine nucleobase metabolic process
VCH_1973	hypothetical protein	182.696	145.651	0.79723	-0.326932	Function unknown	-
VCH_1974	hypothetical protein	237.411	70.5441	0.297139	-1.75079	Signal transduction mechanisms	-
VCH_1975	hypothetical protein	207.005	52.0642	0.251512	-1.9913	Coenzyme transport and metabolism	-
VCH_1976	hypothetical protein	346.903	66.3754	0.191337	-2.38581	Cell cycle control, cell division, chromosome partitioning	-
VCH_1977	hypothetical protein	0	1.01198	-	-	Cell wall/membrane/envelope biogenesis	-
VCH_1978	hypothetical protein	0	0	-	-	Intracellular trafficking, secretion, and vesicular transport	C:integral component of membrane
VCH_1979	hypothetical protein	5.36798	3.69309	0.687985	-0.539552	Defense mechanisms	C:integral component of membrane
VCH_1980	Methionine ABC transporter ATP-binding protein	16.355	20.3326	1.2432	0.314062	Cell wall/membrane/envelope biogenesis	F:ATPase activity F:ATP binding C:integral component of membrane P:response to chemical P:transport C:plasma membrane F:transporter activity
VCH_1981	Lead, cadmium, zinc and mercury transporting ATPase (EC 3.6.3.3) (EC 3.6.3.5); Copper-translocating P-type ATPase (EC 3.6.3.4)	145.858	245.245	1.6814	0.74966	Inorganic ion transport and metabolism	F:nucleotide binding F:cation-transporting ATPase activity F:metal ion binding P:cation transmembrane transport C:integral component of membrane C:plasma membrane
VCH_1982	hypothetical protein	101.314	171.921	1.69692	0.762915	Transcription	F:DNA binding F:transcription factor activity, sequence-specific DNA binding P:transcription, DNA-templated P:regulation of transcription, DNA-templated
VCH_1983	Zinc ABC transporter, substrate-binding protein ZnuA	162.931	30.1691	0.185164	-2.43312	Inorganic ion transport and metabolism	F:zinc ion binding P:cell adhesion P:metal ion transport
VCH_1984	ABC transporter, ATP-binding protein	5.78892	32.2152	5.56497	2.47637	Defense mechanisms	F:ATPase activity F:ATP binding
VCH_1985	hypothetical protein	0	1.67738	-	-	Posttranslational modification, protein turnover, chaperones	C:membrane C:integral component of membrane P:transport
VCH_1986	hypothetical protein	5.3431	25.2195	4.72002	2.23879	Function unknown	-
VCH_1987	hypothetical protein	8.40071	44.2951	5.27279	2.39857	Function unknown	-
VCH_1988	ABC transporter, ATP-binding protein	8.39815	38.531	4.58804	2.19788	Defense mechanisms	F:ATPase activity F:ATP binding
VCH_1989	Transcriptional regulator, AcrR family	136.654	224.589	1.64349	0.71676	Transcription	-
VCH_1990	hypothetical protein	72.9084	25.13	0.34468	-1.53667	Amino acid transport and metabolism	-
VCH_1991	hypothetical protein	361.287	152.433	0.421917	-1.24497	Cell motility	-
VCH_1992	hypothetical protein	551.678	411.938	0.7467	-0.4214	Transcription	-
VCH_1993	TetR family transcriptional regulator BA0834	28.3593	21.8647	0.770988	-0.375219	Transcription	-
VCH_1994	Small multidrug resistance protein BA0832	10.2192	7.06622	0.691464	-0.532274	Defense mechanisms	-
VCH_1995	Quaternary ammonium compound-resistance protein SugE	5.13683	3.94416	0.767819	-0.381162	Defense mechanisms	C:integral component of membrane P:transport C:plasma membrane
VCH_1996	Phosphoadenylyl-sulfate reductase [thioredoxin] (EC 1.8.4.8)	125.194	105.956	0.846337	-0.240695	Amino acid transport and metabolism	-
VCH_1997	Sulfite reductase [NADPH] flavoprotein alpha-component (EC 1.8.1.2)	15.5834	73.12	4.69217	2.23025	Inorganic ion transport and metabolism	-
VCH_1998	Sulfite reductase [NADPH] hemoprotein beta-component (EC 1.8.1.2)	10.7242	32.6891	3.04816	1.60794	Inorganic ion transport and metabolism	F:NADP binding P:hydrogen sulfide biosynthetic process P:obsolete electron transport F:metal ion binding P:cysteine biosynthetic process P:oxidation-reduction process F:4 iron, 4 sulfur cluster binding F:sulfite reductase (NADPH) activity P:sulfate assimilation C:sulfite reductase complex (NADPH) F:heme binding
VCH_1999	Uroporphyrinogen-III methyltransferase (EC 2.1.1.107)	10.1509	26.8654	2.6466	1.40414	Coenzyme transport and metabolism	P:chlorophyll metabolic process P:porphyrin-containing compound biosynthetic process P:oxidation-reduction process F:uroporphyrin-III C-methyltransferase activity P:methylation
[truncated: 2,167 more rows]
